# Supplementary material for: Genomic insights into the contribution of de novo lipogenesis to intramuscular fat deposition in chicken
Source: J Adv Res. 2023 Dec 6;65:19–31. doi: 10.1016/j.jare.2023.12.003 (PMC11519054; doi:10.1016/j.jare.2023.12.003)
Supplement: Supplementary data 2 [file mmc2.xlsx]

## Sheet: Sheet1
Supplementary Table 1. The primers used for qPCR in this study.
Gene	Accession no.	Primers
FASN	NM_205155	F:5’-CAGGCACCAAGGTTGGAGAT-3’
		R:5’-CCTTCAAGGAGCCATCGTGT-3’
ACTB	NM_205518	F:5’-GAGAAATTGTGCGTGACATCA-3’
		R: 5’-CCTGAACCTCTCATTGCCA-3’
