# Supplementary material for: Genomic insights into the contribution of de novo lipogenesis to intramuscular fat deposition in chicken
Source: J Adv Res. 2023 Dec 6;65:19–31. doi: 10.1016/j.jare.2023.12.003 (PMC11519054; doi:10.1016/j.jare.2023.12.003)
Supplement: Supplementary data 3 [file mmc3.xlsx]

## Sheet: Sheet1
Supplementary Table 2. Chromosome region information for the top 1% threshold of fixed index (FST).
CHROM	BIN_START	BIN_END	N_VARIANTS	WEIGHTED_FST	MEAN_FST
1	110662001	110672000	46	0.245577	0.243284
4	74756001	74766000	20	0.262519	0.241318
4	74750001	74760000	54	0.24203	0.234563
4	74754001	74764000	33	0.251555	0.232507
1	110664001	110674000	49	0.232644	0.226134
4	74752001	74762000	42	0.237746	0.224784
1	110666001	110676000	44	0.222934	0.212992
3	70264001	70274000	24	0.243491	0.202448
1	110660001	110670000	79	0.214691	0.195956
1	110668001	110678000	58	0.206478	0.194997
15	3838001	3848000	36	0.197884	0.189076
1	110670001	110680000	64	0.200893	0.188849
1	94770001	94780000	12	0.213411	0.188386
3	70262001	70272000	31	0.23212	0.187963
1	110658001	110668000	83	0.207795	0.187511
15	3674001	3684000	45	0.193349	0.18476
15	3836001	3846000	21	0.191356	0.183743
4	74758001	74768000	26	0.205662	0.182973
15	3672001	3682000	49	0.190009	0.182724
15	3808001	3818000	30	0.192381	0.182449
15	3810001	3820000	30	0.191566	0.181599
15	3840001	3850000	47	0.194149	0.180839
15	3812001	3822000	30	0.18997	0.179898
3	72494001	72504000	44	0.208828	0.178824
15	3834001	3844000	23	0.191831	0.178635
15	3806001	3816000	33	0.191548	0.178331
3	70266001	70276000	31	0.226574	0.177183
15	3814001	3824000	30	0.186358	0.176545
4	74748001	74758000	78	0.208114	0.176434
1	110672001	110682000	82	0.186712	0.174644
15	3790001	3800000	62	0.193432	0.174453
15	3816001	3826000	36	0.185514	0.173807
1	110656001	110666000	84	0.196455	0.173548
13	9792001	9802000	34	0.174822	0.173251
8	25652001	25662000	87	0.191069	0.17289
1	187124001	187134000	231	0.187481	0.172204
15	3818001	3828000	57	0.183732	0.171947
1	187122001	187132000	259	0.181954	0.171839
15	3804001	3814000	32	0.189687	0.171832
15	3670001	3680000	43	0.180706	0.171465
4	36218001	36228000	34	0.173903	0.171339
3	70260001	70270000	38	0.216354	0.17067
4	74732001	74742000	107	0.19839	0.17003
15	3832001	3842000	29	0.189873	0.169402
8	25644001	25654000	95	0.196991	0.169114
4	77604001	77614000	19	0.168648	0.168515
33	7012001	7022000	9	0.183354	0.168386
12	482001	492000	15	0.184486	0.168352
4	74730001	74740000	106	0.197016	0.167879
4	77606001	77616000	21	0.167671	0.167534
4	77608001	77618000	20	0.167446	0.167282
4	77548001	77558000	63	0.167129	0.167003
4	36216001	36226000	31	0.169291	0.166672
8	25650001	25660000	101	0.184808	0.166644
1	17852001	17862000	3	0.166224	0.166221
1	17854001	17864000	3	0.166224	0.166221
1	17856001	17866000	3	0.166224	0.166221
1	17858001	17868000	3	0.166224	0.166221
3	72404001	72414000	87	0.18628	0.16614
4	74746001	74756000	82	0.198987	0.165896
1	187120001	187130000	271	0.173551	0.165429
12	510001	520000	18	0.186575	0.164957
13	9790001	9800000	30	0.165547	0.164508
15	3802001	3812000	27	0.184419	0.164161
15	3792001	3802000	55	0.189896	0.164128
3	71246001	71256000	108	0.192613	0.163927
4	77602001	77612000	19	0.162869	0.162702
12	514001	524000	14	0.187997	0.16265
8	25646001	25656000	100	0.19246	0.162615
1	110674001	110684000	85	0.174479	0.162554
4	77590001	77600000	36	0.162411	0.162322
4	77546001	77556000	68	0.164672	0.162257
33	7058001	7068000	4	0.163898	0.162053
15	3668001	3678000	43	0.172031	0.162027
33	6904001	6914000	31	0.176566	0.161773
1	187012001	187022000	125	0.175836	0.161553
4	77588001	77598000	55	0.161575	0.161484
4	77550001	77560000	50	0.161499	0.16139
4	77554001	77564000	53	0.16091	0.16082
3	72496001	72506000	42	0.1979	0.160791
4	77552001	77562000	45	0.160377	0.160273
4	77610001	77620000	21	0.163709	0.159784
12	484001	494000	22	0.184524	0.159546
15	3820001	3830000	74	0.178297	0.159261
4	77586001	77596000	60	0.159341	0.159246
33	7010001	7020000	17	0.178843	0.159196
4	77564001	77574000	47	0.159603	0.159141
3	72402001	72412000	107	0.176525	0.158993
33	6906001	6916000	18	0.185159	0.15882
4	77560001	77570000	48	0.159254	0.158795
4	36220001	36230000	39	0.157692	0.158784
4	77558001	77568000	43	0.159234	0.158739
8	25642001	25652000	107	0.189287	0.158541
1	94950001	94960000	57	0.151611	0.158354
4	74736001	74746000	89	0.19405	0.158212
8	25638001	25648000	95	0.187439	0.158179
4	77592001	77602000	29	0.158239	0.15811
4	77566001	77576000	64	0.158146	0.158065
4	77556001	77566000	42	0.15851	0.158014
4	77562001	77572000	45	0.15837	0.157907
1	187016001	187026000	128	0.177731	0.157788
1	187014001	187024000	123	0.179606	0.157773
8	25648001	25658000	99	0.179101	0.157707
15	3788001	3798000	69	0.185889	0.157586
13	18460001	18470000	49	0.166118	0.157569
4	78142001	78152000	32	0.159522	0.157568
4	77570001	77580000	63	0.157519	0.157418
12	488001	498000	32	0.190225	0.15724
8	25640001	25650000	106	0.18641	0.157065
4	77568001	77578000	68	0.157113	0.157017
13	6380001	6390000	57	0.151365	0.157007
1	187118001	187128000	274	0.163458	0.156929
4	77572001	77582000	67	0.156982	0.156888
15	3794001	3804000	47	0.186315	0.156684
1	186978001	186988000	126	0.178888	0.156604
4	77594001	77604000	27	0.156694	0.156581
4	77584001	77594000	75	0.156678	0.156571
15	3842001	3852000	59	0.179429	0.156508
4	77582001	77592000	85	0.156527	0.156429
1	94952001	94962000	54	0.148	0.156368
12	490001	500000	43	0.188851	0.156266
4	74744001	74754000	81	0.191736	0.156168
1	94946001	94956000	54	0.147863	0.156119
3	71244001	71254000	95	0.185256	0.156092
12	470001	480000	39	0.185096	0.155976
13	18452001	18462000	93	0.163764	0.155934
1	94948001	94958000	58	0.149772	0.155919
4	74934001	74944000	82	0.162627	0.155753
3	71248001	71258000	138	0.180765	0.155727
4	77574001	77584000	70	0.155655	0.155569
12	486001	496000	27	0.18606	0.155254
4	36212001	36222000	27	0.162247	0.155044
4	77580001	77590000	77	0.155095	0.155004
4	77576001	77586000	69	0.154919	0.15482
8	25732001	25742000	85	0.195481	0.15474
3	70258001	70268000	37	0.19835	0.154591
4	77578001	77588000	65	0.154654	0.154563
4	36222001	36232000	31	0.148403	0.154409
4	77596001	77606000	20	0.154469	0.154348
4	36214001	36224000	29	0.158857	0.154099
15	3822001	3832000	91	0.175031	0.154035
33	7056001	7066000	6	0.155221	0.154014
12	512001	522000	17	0.178186	0.15388
33	6884001	6894000	87	0.159002	0.153727
13	18454001	18464000	81	0.16134	0.153552
4	81514001	81524000	34	0.138442	0.153483
4	77612001	77622000	15	0.158577	0.153381
1	187830001	187840000	115	0.17254	0.153377
4	74734001	74744000	96	0.186523	0.153349
15	3890001	3900000	46	0.16395	0.153342
12	516001	526000	13	0.175316	0.153331
1	186980001	186990000	138	0.177113	0.153029
1	187010001	187020000	124	0.165185	0.152862
4	77598001	77608000	19	0.152879	0.152785
4	77600001	77610000	19	0.152879	0.152785
4	78144001	78154000	30	0.154517	0.152685
13	18456001	18466000	63	0.16048	0.152636
15	3824001	3834000	91	0.174861	0.152394
15	3796001	3806000	39	0.183427	0.151928
13	9794001	9804000	39	0.158051	0.151844
1	110676001	110686000	100	0.160009	0.151656
33	7008001	7018000	22	0.17082	0.151568
13	8212001	8222000	45	0.164311	0.151565
15	3826001	3836000	86	0.175654	0.15142
1	94768001	94778000	15	0.170573	0.151223
1	94202001	94212000	78	0.141248	0.150576
13	8214001	8224000	79	0.163978	0.150502
3	71250001	71260000	154	0.171373	0.150358
15	3830001	3840000	47	0.176512	0.150307
1	187008001	187018000	123	0.161751	0.150028
1	187064001	187074000	106	0.160084	0.14984
1	110654001	110664000	98	0.175861	0.149605
4	78146001	78156000	25	0.151333	0.149455
4	78140001	78150000	38	0.154384	0.149453
13	18458001	18468000	57	0.160149	0.149347
5	31906001	31916000	4	0.148942	0.148865
15	3666001	3676000	37	0.158621	0.148706
15	3676001	3686000	42	0.171264	0.148665
4	77544001	77554000	68	0.156145	0.14863
15	3524001	3534000	6	0.145589	0.148507
33	6882001	6892000	84	0.153198	0.148427
4	75130001	75140000	59	0.174308	0.148295
4	78972001	78982000	124	0.154295	0.14826
12	468001	478000	48	0.180096	0.148192
33	6902001	6912000	40	0.162753	0.148192
4	78968001	78978000	118	0.155781	0.147863
13	8216001	8226000	87	0.160173	0.147508
4	78952001	78962000	66	0.155029	0.147455
4	74168001	74178000	51	0.164592	0.147447
8	25636001	25646000	85	0.172666	0.147398
15	3892001	3902000	45	0.163526	0.147386
4	78150001	78160000	24	0.15022	0.147275
4	74728001	74738000	92	0.185225	0.146992
4	74738001	74748000	74	0.181652	0.146963
33	7006001	7016000	23	0.169001	0.146722
33	6886001	6896000	71	0.158199	0.146694
4	78148001	78158000	26	0.149109	0.146663
1	187006001	187016000	137	0.159386	0.146591
1	94170001	94180000	99	0.132639	0.146443
4	78970001	78980000	125	0.154513	0.146403
1	186976001	186986000	136	0.170687	0.146374
1	94166001	94176000	72	0.129497	0.146277
1	187018001	187028000	128	0.162881	0.146257
1	187002001	187012000	132	0.159228	0.145839
1	187068001	187078000	117	0.147102	0.145799
15	3828001	3838000	66	0.173487	0.145786
1	94204001	94214000	90	0.13775	0.145737
13	18440001	18450000	68	0.155072	0.145415
1	94764001	94774000	10	0.146929	0.145303
4	36210001	36220000	18	0.15046	0.145207
4	78966001	78976000	110	0.155158	0.145047
15	3888001	3898000	50	0.155583	0.144942
1	187116001	187126000	271	0.148342	0.144891
1	95194001	95204000	58	0.156935	0.144714
8	25734001	25744000	84	0.188719	0.144681
4	78138001	78148000	37	0.151943	0.144654
15	3522001	3532000	11	0.149099	0.144629
4	81512001	81522000	45	0.129847	0.144624
5	31926001	31936000	9	0.144765	0.144565
1	94206001	94216000	107	0.136432	0.14434
15	3798001	3808000	30	0.179655	0.144303
1	187126001	187136000	262	0.162062	0.144254
1	94210001	94220000	75	0.135282	0.144223
13	9788001	9798000	22	0.145731	0.144154
1	94174001	94184000	103	0.129188	0.144121
13	6382001	6392000	59	0.137132	0.143881
1	187004001	187014000	140	0.15463	0.14386
13	6378001	6388000	71	0.136868	0.14364
4	77614001	77624000	11	0.150201	0.143633
1	94168001	94178000	87	0.127817	0.143512
13	6744001	6754000	18	0.136751	0.143467
13	18462001	18472000	45	0.158492	0.143355
12	466001	476000	52	0.175637	0.143301
1	186982001	186992000	163	0.167241	0.143199
1	187000001	187010000	141	0.156509	0.143183
3	69796001	69806000	79	0.169241	0.143081
1	187828001	187838000	134	0.16536	0.14299
15	3786001	3796000	61	0.180496	0.142825
1	94172001	94182000	90	0.129107	0.142791
13	6750001	6760000	10	0.146124	0.142714
4	77616001	77626000	10	0.149812	0.142602
1	187826001	187836000	145	0.162858	0.142307
33	6898001	6908000	41	0.159311	0.142177
3	72398001	72408000	123	0.158381	0.142017
33	6900001	6910000	42	0.158734	0.141937
8	26604001	26614000	46	0.142702	0.141936
3	69794001	69804000	73	0.167664	0.141933
5	32234001	32244000	26	0.147414	0.141852
1	187066001	187076000	114	0.147527	0.141746
8	26606001	26616000	53	0.142366	0.141532
4	78950001	78960000	70	0.151221	0.14139
3	72400001	72410000	123	0.157981	0.141189
5	32238001	32248000	22	0.146862	0.141074
1	94200001	94210000	59	0.129713	0.140935
4	74170001	74180000	52	0.160941	0.140841
15	3844001	3854000	69	0.168715	0.140798
8	26602001	26612000	40	0.141413	0.140676
4	78152001	78162000	27	0.144385	0.14051
24	4988001	4998000	116	0.161575	0.140472
1	110652001	110662000	112	0.162428	0.140462
8	26600001	26610000	16	0.141335	0.140371
4	77542001	77552000	75	0.149753	0.140278
13	6402001	6412000	53	0.130494	0.140255
22	450001	460000	4	0.157028	0.140222
4	78948001	78958000	60	0.148616	0.140009
3	72396001	72406000	131	0.157295	0.13997
4	36224001	36234000	31	0.135702	0.13984
13	6404001	6414000	61	0.134839	0.139809
4	75132001	75142000	67	0.172035	0.139713
8	26608001	26618000	54	0.140371	0.139628
1	110530001	110540000	149	0.148396	0.139469
1	88780001	88790000	96	0.150761	0.139403
4	78974001	78984000	85	0.147487	0.139278
8	25778001	25788000	106	0.174268	0.139229
8	25730001	25740000	64	0.171797	0.139193
15	3896001	3906000	33	0.156965	0.138898
1	94944001	94954000	52	0.130241	0.138853
13	6742001	6752000	23	0.130153	0.138755
4	78136001	78146000	38	0.145966	0.138702
5	32236001	32246000	21	0.145157	0.138471
3	69798001	69808000	85	0.163352	0.138459
3	71252001	71262000	133	0.155736	0.138444
15	3894001	3904000	39	0.15564	0.138385
1	94886001	94896000	51	0.144289	0.138365
13	18448001	18458000	91	0.147971	0.138205
8	25654001	25664000	84	0.160256	0.138107
13	18450001	18460000	95	0.148983	0.138073
1	89384001	89394000	115	0.141449	0.137921
5	31918001	31928000	19	0.1427	0.137754
13	6408001	6418000	63	0.144	0.137613
1	110552001	110562000	136	0.160456	0.137502
1	94762001	94772000	11	0.144392	0.137482
4	74920001	74930000	50	0.161339	0.137429
1	94208001	94218000	85	0.128397	0.137271
15	3800001	3810000	24	0.17408	0.137246
4	75128001	75138000	56	0.154346	0.137168
1	94766001	94776000	10	0.149244	0.137054
5	32232001	32242000	31	0.149134	0.13705
4	74954001	74964000	134	0.143372	0.137036
4	78176001	78186000	60	0.139548	0.137036
8	25776001	25786000	124	0.172663	0.137013
1	94164001	94174000	70	0.120268	0.136911
4	74936001	74946000	103	0.144173	0.136891
4	78174001	78184000	59	0.139741	0.136841
15	3776001	3786000	52	0.17482	0.136714
4	49208001	49218000	117	0.145178	0.136664
1	95488001	95498000	57	0.146506	0.136509
1	95190001	95200000	55	0.146262	0.136487
1	186998001	187008000	140	0.148227	0.136473
13	6746001	6756000	15	0.12914	0.136423
1	95192001	95202000	53	0.149688	0.136254
1	89386001	89396000	125	0.138686	0.136233
13	6748001	6758000	14	0.13432	0.136216
4	78172001	78182000	55	0.139239	0.136132
4	49210001	49220000	117	0.143922	0.136077
8	25770001	25780000	115	0.172398	0.136027
1	110528001	110538000	132	0.150335	0.135864
8	25774001	25784000	133	0.164965	0.135684
1	95188001	95198000	43	0.149019	0.135565
4	74166001	74176000	56	0.158043	0.135549
14	9874001	9884000	123	0.112182	0.135522
4	73790001	73800000	75	0.145999	0.135504
1	187070001	187080000	133	0.137545	0.135486
1	88782001	88792000	83	0.14826	0.135356
4	74742001	74752000	81	0.178415	0.135328
13	8218001	8228000	95	0.151679	0.135312
3	70268001	70278000	37	0.171115	0.135247
4	73786001	73796000	59	0.154284	0.135195
1	110532001	110542000	146	0.142586	0.135138
19	2748001	2758000	116	0.171438	0.135045
1	94712001	94722000	90	0.140139	0.134896
4	74940001	74950000	100	0.143009	0.134851
4	81782001	81792000	85	0.137012	0.134804
1	94888001	94898000	44	0.13909	0.134761
4	74938001	74948000	99	0.142222	0.134622
3	69800001	69810000	88	0.160441	0.134568
33	6880001	6890000	87	0.142176	0.134515
1	94706001	94716000	66	0.135228	0.134494
12	518001	528000	10	0.150506	0.134456
5	31920001	31930000	14	0.140984	0.134409
24	4990001	5000000	110	0.156253	0.134383
15	3520001	3530000	34	0.146211	0.134374
4	35980001	35990000	85	0.14888	0.134324
13	18446001	18456000	90	0.146288	0.134284
1	110650001	110660000	91	0.154556	0.134269
8	25736001	25746000	83	0.176894	0.134194
4	78154001	78164000	29	0.137793	0.134085
19	2752001	2762000	134	0.172852	0.134049
1	191926001	191936000	49	0.14442	0.133931
5	31912001	31922000	13	0.136729	0.133906
15	3540001	3550000	26	0.153762	0.13341
4	32772001	32782000	131	0.143052	0.133316
4	78976001	78986000	81	0.142592	0.133279
5	32228001	32238000	27	0.149375	0.133201
1	94710001	94720000	90	0.137952	0.133176
1	89382001	89392000	131	0.137804	0.13317
1	187832001	187842000	107	0.151903	0.133128
33	6888001	6898000	72	0.15087	0.133096
8	25772001	25782000	123	0.169107	0.133061
4	73788001	73798000	71	0.148357	0.13297
4	81784001	81794000	78	0.135415	0.132935
4	73782001	73792000	63	0.153259	0.132921
4	49212001	49222000	111	0.144785	0.132908
13	18464001	18474000	47	0.153597	0.132883
1	187128001	187138000	247	0.148879	0.132838
5	31924001	31934000	9	0.139303	0.132807
33	6890001	6900000	53	0.157281	0.132738
13	18444001	18454000	78	0.142714	0.132675
4	32770001	32780000	109	0.145598	0.132624
15	3542001	3552000	35	0.153956	0.132618
3	70276001	70286000	69	0.165703	0.132525
1	187824001	187834000	142	0.15328	0.132444
4	79116001	79126000	84	0.13356	0.132277
4	74956001	74966000	127	0.142293	0.13225
13	18500001	18510000	61	0.129732	0.132242
15	3876001	3886000	39	0.15565	0.131977
4	74952001	74962000	131	0.137443	0.13197
19	2746001	2756000	113	0.170798	0.131945
19	2750001	2760000	137	0.171058	0.131937
8	26610001	26620000	61	0.13263	0.131885
5	31890001	31900000	34	0.137666	0.131869
1	186974001	186984000	138	0.156158	0.13178
3	69792001	69802000	61	0.15965	0.131722
1	95486001	95496000	64	0.140269	0.131714
4	79118001	79128000	95	0.132707	0.131682
5	31892001	31902000	32	0.141523	0.131629
4	74932001	74942000	85	0.142619	0.131585
13	8210001	8220000	40	0.140375	0.131371
5	32230001	32240000	29	0.148206	0.131324
4	78914001	78924000	74	0.145124	0.131268
1	187062001	187072000	117	0.140789	0.131244
24	4986001	4996000	120	0.14857	0.131219
33	7060001	7070000	17	0.136914	0.131152
4	78134001	78144000	39	0.138312	0.131058
8	25738001	25748000	83	0.176789	0.130956
4	74958001	74968000	116	0.143415	0.130948
1	94212001	94222000	56	0.121343	0.130867
8	25584001	25594000	151	0.171502	0.130838
1	88778001	88788000	85	0.14182	0.130827
4	36226001	36236000	27	0.125589	0.130661
15	3846001	3856000	70	0.160487	0.130573
13	8220001	8230000	97	0.148826	0.130548
1	94772001	94782000	17	0.146831	0.13045
19	7956001	7966000	108	0.148146	0.130399
1	89470001	89480000	61	0.144347	0.130287
8	25656001	25666000	79	0.152472	0.130272
5	31914001	31924000	16	0.134183	0.130057
4	73784001	73794000	61	0.151709	0.129873
1	110554001	110564000	120	0.155946	0.129748
1	186996001	187006000	134	0.139354	0.129695
3	70274001	70284000	69	0.162346	0.129638
1	94586001	94596000	54	0.134518	0.129602
33	7004001	7014000	32	0.161757	0.129585
1	89388001	89398000	131	0.131752	0.129535
5	31922001	31932000	12	0.136852	0.129519
1	94954001	94964000	56	0.118246	0.129516
1	95196001	95206000	58	0.146657	0.129476
15	3884001	3894000	53	0.148363	0.129451
14	9876001	9886000	118	0.115283	0.129415
4	79120001	79130000	90	0.130551	0.129402
1	110550001	110560000	159	0.154806	0.129398
14	9878001	9888000	111	0.121066	0.129357
4	73792001	73802000	69	0.138404	0.12924
1	95484001	95494000	57	0.135135	0.129039
12	464001	474000	57	0.170917	0.128856
5	32258001	32268000	34	0.15233	0.128732
1	110678001	110688000	107	0.134992	0.12866
13	6406001	6416000	55	0.135234	0.128646
1	110526001	110536000	142	0.149279	0.128522
4	81786001	81796000	79	0.131152	0.128421
1	94884001	94894000	57	0.131816	0.128297
13	6376001	6386000	102	0.122503	0.128296
4	32774001	32784000	121	0.136608	0.128183
4	79122001	79132000	96	0.129169	0.127993
15	3886001	3896000	51	0.143446	0.127919
4	74172001	74182000	51	0.154625	0.127721
4	79114001	79124000	80	0.128853	0.127642
1	88776001	88786000	79	0.139232	0.127574
8	25586001	25596000	162	0.164223	0.127467
4	78156001	78166000	35	0.133767	0.127443
12	472001	482000	27	0.163396	0.127335
4	78954001	78964000	62	0.145871	0.127252
1	187114001	187124000	281	0.125359	0.127204
13	18438001	18448000	72	0.150752	0.127164
1	94890001	94900000	45	0.123968	0.127149
4	75822001	75832000	1	0.127119	0.127119
4	75824001	75834000	1	0.127119	0.127119
4	75826001	75836000	1	0.127119	0.127119
2	83110001	83120000	38	0.126742	0.126952
8	25728001	25738000	54	0.158021	0.12695
13	9796001	9806000	47	0.137124	0.126894
2	83114001	83124000	44	0.129064	0.126769
4	35982001	35992000	92	0.143444	0.126762
5	32240001	32250000	22	0.14273	0.126759
4	81780001	81790000	110	0.134126	0.126755
5	31894001	31904000	27	0.14037	0.126738
5	32266001	32276000	38	0.155378	0.126736
1	186984001	186994000	174	0.150335	0.126672
2	83112001	83122000	40	0.126333	0.126593
33	6878001	6888000	82	0.137252	0.126556
4	74922001	74932000	56	0.151878	0.126504
1	94718001	94728000	50	0.143285	0.126442
1	94198001	94208000	68	0.117191	0.126329
3	70278001	70288000	56	0.160067	0.126297
4	39326001	39336000	86	0.12751	0.126257
4	78170001	78180000	67	0.136454	0.126254
5	31910001	31920000	10	0.12943	0.126104
5	31928001	31938000	8	0.128502	0.126004
4	78178001	78188000	76	0.13442	0.12595
1	96348001	96358000	41	0.147631	0.125901
8	25726001	25736000	49	0.156504	0.12584
2	99240001	99250000	54	0.125857	0.125774
4	35978001	35988000	86	0.142719	0.125679
33	7030001	7040000	54	0.142805	0.125645
4	74164001	74174000	55	0.15171	0.125572
4	78180001	78190000	75	0.133617	0.125549
5	31916001	31926000	17	0.132351	0.125469
15	3882001	3892000	51	0.145575	0.125445
1	110648001	110658000	97	0.143615	0.125399
1	94714001	94724000	83	0.134309	0.125323
13	8208001	8218000	43	0.138259	0.125106
4	78964001	78974000	114	0.146048	0.125082
4	78912001	78922000	89	0.139422	0.124981
2	83102001	83112000	62	0.12542	0.124839
4	78132001	78142000	39	0.131294	0.124826
2	103594001	103604000	85	0.139108	0.124805
4	78978001	78988000	67	0.135975	0.124752
2	57288001	57298000	38	0.134558	0.124737
4	35984001	35994000	90	0.14165	0.124541
4	81510001	81520000	57	0.108136	0.124509
1	94720001	94730000	42	0.138091	0.124472
5	31930001	31940000	7	0.1272	0.124405
6	29300001	29310000	46	0.13431	0.124375
3	70238001	70248000	30	0.137159	0.124369
1	88424001	88434000	70	0.133336	0.124352
19	2718001	2728000	87	0.163833	0.124325
13	18710001	18720000	33	0.116589	0.124321
13	18712001	18722000	29	0.118031	0.124293
2	99242001	99252000	57	0.124421	0.124292
4	74950001	74960000	110	0.129487	0.124245
15	4006001	4016000	66	0.148323	0.124241
13	6400001	6410000	70	0.114015	0.12419
15	3784001	3794000	53	0.169405	0.124163
19	7960001	7970000	130	0.139464	0.124143
15	3516001	3526000	98	0.14165	0.124064
1	187060001	187070000	112	0.134083	0.124045
13	6752001	6762000	11	0.121314	0.124023
15	4002001	4012000	86	0.152031	0.123921
13	10006001	10016000	58	0.136932	0.123872
1	110546001	110556000	141	0.141809	0.123859
2	83106001	83116000	52	0.123998	0.123856
1	94708001	94718000	86	0.124889	0.123839
6	11134001	11144000	137	0.127878	0.123751
13	6384001	6394000	68	0.117596	0.123739
4	31876001	31886000	116	0.139763	0.123723
1	95278001	95288000	47	0.131219	0.123674
2	83108001	83118000	49	0.123716	0.123601
4	74926001	74936000	75	0.14234	0.123536
1	191928001	191938000	61	0.13879	0.123432
31	3280001	3290000	2	0.123434	0.123417
15	3902001	3912000	33	0.141568	0.123368
15	4000001	4010000	101	0.147139	0.123183
13	18466001	18476000	50	0.146772	0.123162
22	448001	458000	5	0.149821	0.123146
13	6394001	6404000	63	0.113262	0.122938
15	3898001	3908000	36	0.139842	0.122899
15	3664001	3674000	27	0.13116	0.122781
4	81634001	81644000	106	0.134301	0.122765
1	94832001	94842000	41	0.117814	0.122734
27	6304001	6314000	52	0.129075	0.122717
15	3544001	3554000	48	0.143904	0.122686
4	78916001	78926000	64	0.140232	0.122603
2	83104001	83114000	53	0.122801	0.12257
15	3518001	3528000	67	0.138006	0.122539
15	3870001	3880000	41	0.142173	0.122501
4	79124001	79134000	94	0.124308	0.122444
2	83116001	83126000	32	0.127476	0.122394
13	18714001	18724000	33	0.122409	0.12227
2	99268001	99278000	67	0.122553	0.122202
13	6386001	6396000	69	0.115418	0.122166
13	6820001	6830000	61	0.123326	0.121982
1	110538001	110548000	126	0.128537	0.121975
2	99266001	99276000	73	0.122264	0.12196
2	83100001	83110000	82	0.122314	0.121903
19	6864001	6874000	66	0.12943	0.121783
1	187130001	187140000	251	0.135822	0.121604
13	6320001	6330000	83	0.119891	0.121587
13	6522001	6532000	73	0.116773	0.121571
5	37968001	37978000	138	0.139302	0.121569
8	25766001	25776000	73	0.146711	0.121486
26	3636001	3646000	133	0.148828	0.121464
4	78946001	78956000	74	0.139445	0.121461
2	83098001	83108000	78	0.121691	0.121417
3	25266001	25276000	95	0.122803	0.121371
1	187058001	187068000	132	0.135728	0.121319
13	18640001	18650000	99	0.114386	0.121306
3	70270001	70280000	36	0.155909	0.121301
1	87300001	87310000	113	0.128199	0.121291
3	62482001	62492000	35	0.144445	0.121285
1	187072001	187082000	132	0.122903	0.121252
4	78168001	78178000	66	0.135304	0.121248
2	83118001	83128000	34	0.126734	0.121242
24	4992001	5002000	99	0.141924	0.121135
15	3774001	3784000	68	0.16443	0.12103
4	49206001	49216000	115	0.129183	0.12101
1	94140001	94150000	128	0.105816	0.120948
2	103596001	103606000	73	0.137761	0.120928
4	78130001	78140000	33	0.122705	0.120895
33	7002001	7012000	42	0.15512	0.120868
13	6314001	6324000	82	0.118081	0.120859
1	89390001	89400000	119	0.122559	0.120825
1	94162001	94172000	58	0.103821	0.120816
1	110548001	110558000	165	0.139288	0.12079
2	123322001	123332000	84	0.134267	0.12071
1	96760001	96770000	56	0.117538	0.120635
2	99244001	99254000	53	0.121025	0.12061
1	110524001	110534000	147	0.14105	0.120597
13	6818001	6828000	93	0.121481	0.120596
19	8838001	8848000	45	0.136398	0.120575
19	7958001	7968000	125	0.135437	0.120491
2	99264001	99274000	84	0.120689	0.120481
1	187112001	187122000	275	0.121403	0.120407
15	3868001	3878000	42	0.141464	0.120398
1	191924001	191934000	53	0.13303	0.120378
4	75714001	75724000	114	0.13631	0.120299
12	4470001	4480000	149	0.131401	0.120272
5	32260001	32270000	27	0.149286	0.12027
2	99260001	99270000	74	0.120378	0.120234
1	94534001	94544000	69	0.138985	0.120219
26	3634001	3644000	134	0.14948	0.120217
1	88422001	88432000	74	0.130238	0.120215
14	8756001	8766000	74	0.120528	0.120206
5	32256001	32266000	38	0.149751	0.120165
4	75126001	75136000	58	0.135086	0.120148
1	110536001	110546000	142	0.125579	0.120142
13	8206001	8216000	35	0.134282	0.120118
14	8758001	8768000	66	0.12291	0.120104
3	69812001	69822000	83	0.144003	0.120074
6	29154001	29164000	119	0.117152	0.120021
4	77988001	77998000	60	0.119998	0.119982
3	69802001	69812000	87	0.145512	0.119967
6	29298001	29308000	43	0.12951	0.119965
1	34324001	34334000	69	0.12873	0.119939
1	94504001	94514000	61	0.137693	0.119909
2	99262001	99272000	72	0.119969	0.119836
1	13450001	13460000	142	0.123441	0.119826
1	189570001	189580000	86	0.123388	0.119811
13	10008001	10018000	79	0.131736	0.119802
4	74960001	74970000	89	0.136285	0.119776
13	18498001	18508000	60	0.119197	0.119769
5	31888001	31898000	47	0.125413	0.119767
4	36208001	36218000	17	0.133227	0.119766
5	32254001	32264000	35	0.148674	0.119729
1	187822001	187832000	141	0.138064	0.119586
3	25270001	25280000	93	0.118893	0.11956
4	81788001	81798000	69	0.121766	0.119541
4	77878001	77888000	14	0.1197	0.119537
1	95012001	95022000	50	0.12379	0.119536
33	7036001	7046000	56	0.149344	0.119532
13	8228001	8238000	72	0.128718	0.119515
2	137892001	137902000	116	0.141962	0.119423
1	186972001	186982000	145	0.142526	0.119316
8	25658001	25668000	62	0.144319	0.119316
1	94588001	94598000	56	0.125643	0.119315
1	94536001	94546000	80	0.13744	0.119305
2	99238001	99248000	58	0.120445	0.119292
13	18502001	18512000	83	0.123609	0.119246
5	32268001	32278000	51	0.147596	0.119244
1	186994001	187004000	133	0.130251	0.119217
13	6816001	6826000	83	0.119585	0.119202
1	89468001	89478000	56	0.136964	0.119199
3	25268001	25278000	76	0.118498	0.119177
1	187020001	187030000	130	0.131712	0.11917
13	9798001	9808000	50	0.130308	0.119083
12	462001	472000	62	0.168295	0.119082
6	11136001	11146000	144	0.123066	0.119065
3	70240001	70250000	24	0.132663	0.119024
17	6574001	6584000	103	0.135286	0.119016
6	29302001	29312000	50	0.126955	0.118991
15	3856001	3866000	52	0.136506	0.118972
33	7034001	7044000	67	0.144348	0.118956
1	110646001	110656000	101	0.129914	0.118933
33	7028001	7038000	45	0.136436	0.118927
13	18436001	18446000	67	0.146611	0.118926
1	94732001	94742000	23	0.128626	0.118868
2	137900001	137910000	124	0.134499	0.118855
4	77880001	77890000	26	0.118943	0.118849
1	95280001	95290000	42	0.126493	0.118848
15	3548001	3558000	49	0.138987	0.118829
13	6346001	6356000	81	0.117557	0.118793
1	94538001	94548000	88	0.136011	0.118789
4	81548001	81558000	56	0.125699	0.118767
4	74942001	74952000	86	0.125499	0.118762
13	6524001	6534000	67	0.114334	0.118719
2	83120001	83130000	41	0.124501	0.118717
15	3874001	3884000	36	0.144625	0.118717
13	6740001	6750000	39	0.107678	0.118695
1	88774001	88784000	68	0.129581	0.118685
1	94838001	94848000	55	0.112602	0.118673
15	3904001	3914000	33	0.140311	0.118652
2	99258001	99268000	53	0.118815	0.118632
13	18442001	18452000	73	0.131181	0.118612
3	70272001	70282000	53	0.148951	0.118581
15	3106001	3116000	52	0.118547	0.118543
1	95020001	95030000	51	0.118915	0.118541
1	95482001	95492000	57	0.12411	0.118523
1	95010001	95020000	50	0.121976	0.118496
13	8222001	8232000	81	0.134375	0.118492
1	95198001	95208000	48	0.135815	0.118489
2	25444001	25454000	39	0.123721	0.118451
33	7032001	7042000	59	0.142074	0.118392
13	6388001	6398000	69	0.111811	0.118387
13	6392001	6402000	78	0.109859	0.118339
2	99246001	99256000	61	0.118651	0.118308
2	57260001	57270000	104	0.122377	0.118281
13	6814001	6824000	71	0.118481	0.118226
27	1978001	1988000	6	0.122815	0.118179
27	1980001	1990000	6	0.122815	0.118179
27	1982001	1992000	6	0.122815	0.118179
27	1984001	1994000	6	0.122815	0.118179
4	81778001	81788000	110	0.132456	0.118158
4	77986001	77996000	51	0.118167	0.11814
2	99256001	99266000	50	0.118326	0.118139
2	99254001	99264000	46	0.118428	0.118135
4	82030001	82040000	79	0.101732	0.118133
13	6738001	6748000	58	0.107788	0.118026
2	99306001	99316000	75	0.118211	0.118022
2	103452001	103462000	88	0.134085	0.118014
1	87302001	87312000	125	0.125845	0.117989
5	37966001	37976000	134	0.143297	0.117955
4	78182001	78192000	80	0.122896	0.117908
5	32252001	32262000	37	0.143117	0.117901
2	99304001	99314000	65	0.11806	0.117895
4	78918001	78928000	59	0.138058	0.117874
4	77540001	77550000	77	0.132393	0.117867
2	57256001	57266000	125	0.121529	0.117864
3	25282001	25292000	115	0.123298	0.11784
33	7062001	7072000	25	0.128695	0.117824
4	81632001	81642000	117	0.131373	0.117823
1	186992001	187002000	139	0.130452	0.117807
4	79022001	79032000	87	0.126594	0.117782
1	95276001	95286000	53	0.126221	0.117769
15	3678001	3688000	43	0.143189	0.117737
15	3108001	3118000	50	0.117856	0.117719
14	8752001	8762000	71	0.116703	0.117715
1	94188001	94198000	168	0.102306	0.11766
2	99308001	99318000	64	0.11793	0.117658
8	25762001	25772000	42	0.142484	0.117611
15	4004001	4014000	71	0.14535	0.11758
10	18562001	18572000	60	0.117607	0.117563
15	3880001	3890000	50	0.142131	0.117524
33	7038001	7048000	50	0.151319	0.117521
14	8748001	8758000	60	0.117718	0.117511
3	25264001	25274000	85	0.116316	0.117503
14	8754001	8764000	80	0.116865	0.117477
4	73780001	73790000	62	0.142235	0.117449
2	57258001	57268000	124	0.121603	0.117435
4	81790001	81800000	68	0.12038	0.117407
1	88784001	88794000	76	0.132599	0.117384
5	37964001	37974000	138	0.141081	0.117339
1	95014001	95024000	47	0.121064	0.117316
1	110644001	110654000	82	0.126007	0.117275
1	94830001	94840000	41	0.113169	0.117264
1	187834001	187844000	94	0.134789	0.117207
13	6390001	6400000	66	0.109875	0.117164
13	8314001	8324000	90	0.121617	0.117128
33	6956001	6966000	18	0.146666	0.117054
3	69804001	69814000	79	0.142158	0.117032
2	99248001	99258000	48	0.117368	0.117025
4	79026001	79036000	77	0.128524	0.117006
1	95186001	95196000	36	0.1281	0.117004
4	77984001	77994000	45	0.11703	0.116955
15	3110001	3120000	41	0.117072	0.116955
1	94138001	94148000	132	0.102994	0.116941
8	25580001	25590000	122	0.151282	0.116932
15	3878001	3888000	46	0.143811	0.116827
3	69810001	69820000	97	0.141633	0.11682
1	96846001	96856000	31	0.114792	0.116791
1	182372001	182382000	89	0.130576	0.116741
15	8001	18000	1	0.116739	0.116739
15	10001	20000	1	0.116739	0.116739
3	71040001	71050000	63	0.151262	0.116733
3	25272001	25282000	100	0.117741	0.116687
6	29332001	29342000	56	0.121155	0.116683
2	99252001	99262000	57	0.116987	0.116682
1	186990001	187000000	150	0.132797	0.116664
1	187110001	187120000	257	0.120378	0.116651
1	94542001	94552000	79	0.128238	0.116637
1	94716001	94726000	69	0.129154	0.116632
4	77882001	77892000	37	0.116619	0.116553
27	2590001	2600000	9	0.115023	0.116546
27	2592001	2602000	9	0.115023	0.116546
27	2594001	2604000	9	0.115023	0.116546
2	137894001	137904000	111	0.137711	0.116541
1	94176001	94186000	121	0.102933	0.11653
12	474001	484000	16	0.161225	0.116528
2	99250001	99260000	52	0.116858	0.116503
8	25760001	25770000	36	0.137657	0.116487
4	81776001	81786000	108	0.130858	0.116456
6	29010001	29020000	85	0.104941	0.116371
4	81628001	81638000	120	0.13381	0.116364
2	41588001	41598000	69	0.129649	0.116313
2	137898001	137908000	125	0.133794	0.116298
3	70236001	70246000	42	0.131967	0.116281
33	6950001	6960000	35	0.148889	0.116267
33	6952001	6962000	27	0.147061	0.116225
1	189568001	189578000	61	0.122183	0.116185
1	87304001	87314000	130	0.124612	0.116135
8	25582001	25592000	143	0.151578	0.116059
2	83096001	83106000	77	0.116641	0.116
13	6822001	6832000	48	0.118316	0.115978
3	71042001	71052000	66	0.147928	0.115875
19	7954001	7964000	82	0.134558	0.1158
15	3112001	3122000	35	0.117511	0.115781
15	3782001	3792000	48	0.16384	0.115776
4	77982001	77992000	24	0.116114	0.115745
1	21032001	21042000	76	0.140656	0.115744
15	4008001	4018000	65	0.141654	0.115743
13	6398001	6408000	65	0.106065	0.11572
5	31908001	31918000	6	0.12076	0.115695
1	94142001	94152000	135	0.100602	0.115692
1	70998001	71008000	98	0.124203	0.115679
1	94956001	94966000	56	0.104314	0.115678
5	31896001	31906000	26	0.131498	0.115669
14	8750001	8760000	63	0.114487	0.115632
2	103450001	103460000	79	0.130433	0.115598
1	95018001	95028000	48	0.115373	0.115594
1	94144001	94154000	133	0.101132	0.11557
19	2716001	2726000	80	0.149185	0.115554
14	8746001	8756000	57	0.116185	0.115532
1	87298001	87308000	98	0.124843	0.115527
4	75150001	75160000	52	0.123413	0.115522
4	74948001	74958000	81	0.120664	0.115512
4	77886001	77896000	56	0.115512	0.115482
4	79024001	79034000	86	0.126594	0.115448
4	74924001	74934000	69	0.138221	0.115371
4	81636001	81646000	85	0.127415	0.115352
4	82028001	82038000	83	0.0991041	0.115328
2	137896001	137906000	122	0.134736	0.115323
15	3546001	3556000	56	0.137321	0.115319
33	6908001	6918000	2	0.11324	0.115314
15	3514001	3524000	110	0.133079	0.115293
3	70280001	70290000	63	0.144335	0.115275
13	6374001	6384000	102	0.110276	0.115253
1	187798001	187808000	140	0.123306	0.115215
26	3638001	3648000	131	0.142297	0.115205
3	25274001	25284000	105	0.117929	0.115199
4	77900001	77910000	29	0.115058	0.115185
4	78910001	78920000	94	0.133374	0.115151
1	96440001	96450000	71	0.13785	0.115131
8	25588001	25598000	176	0.154362	0.115128
1	187800001	187810000	131	0.12171	0.11511
1	13452001	13462000	158	0.123795	0.115095
1	94928001	94938000	38	0.10115	0.115094
1	89398001	89408000	91	0.112672	0.115091
13	8318001	8328000	72	0.124153	0.115091
1	187108001	187118000	222	0.11837	0.115068
4	77914001	77924000	65	0.115101	0.115053
4	78002001	78012000	57	0.115037	0.115045
8	25792001	25802000	93	0.154353	0.115026
15	3854001	3864000	46	0.131849	0.115006
4	78920001	78930000	54	0.136926	0.115003
6	29306001	29316000	60	0.120971	0.114999
4	79020001	79030000	98	0.123693	0.114989
4	82026001	82036000	104	0.102894	0.114906
8	25768001	25778000	100	0.147295	0.114896
1	96344001	96354000	52	0.143918	0.114892
13	6318001	6328000	82	0.111828	0.114877
1	34326001	34336000	84	0.121581	0.114869
4	77918001	77928000	46	0.114855	0.114867
1	110544001	110554000	134	0.128774	0.114863
15	3872001	3882000	41	0.136851	0.114778
4	78000001	78010000	49	0.114702	0.114767
12	4468001	4478000	153	0.125463	0.114752
1	89466001	89476000	54	0.130549	0.114747
6	29156001	29166000	99	0.110698	0.114747
2	83122001	83132000	45	0.121472	0.114735
4	75718001	75728000	133	0.128864	0.114731
2	123324001	123334000	92	0.128962	0.114671
1	87550001	87560000	59	0.12306	0.11465
2	8984001	8994000	83	0.132133	0.114629
2	25442001	25452000	32	0.120791	0.114623
4	77888001	77898000	58	0.11461	0.114598
4	77884001	77894000	47	0.114624	0.114592
1	88420001	88430000	59	0.126788	0.114568
6	29330001	29340000	66	0.120579	0.114535
13	10010001	10020000	81	0.130412	0.114515
4	75716001	75726000	116	0.131774	0.114509
17	6572001	6582000	106	0.132024	0.114509
4	77916001	77926000	55	0.114512	0.114476
3	69808001	69818000	102	0.13752	0.114448
1	182832001	182842000	100	0.127486	0.114425
3	25278001	25288000	121	0.119091	0.11442
1	94444001	94454000	100	0.125101	0.114406
13	6736001	6746000	70	0.106889	0.114404
8	26612001	26622000	53	0.108081	0.114388
6	11130001	11140000	146	0.116877	0.114375
3	71214001	71224000	141	0.130628	0.114287
4	77920001	77930000	48	0.11419	0.114269
13	6322001	6332000	79	0.110712	0.114243
1	94180001	94190000	157	0.0974349	0.114191
4	77896001	77906000	61	0.114118	0.114138
4	77902001	77912000	28	0.114076	0.114123
1	110540001	110550000	116	0.121233	0.114076
15	3778001	3788000	48	0.161602	0.114022
13	8320001	8330000	78	0.122415	0.113981
4	76102001	76112000	31	0.114643	0.113974
20	6842001	6852000	86	0.132742	0.113931
13	6316001	6326000	88	0.111896	0.113901
6	29196001	29206000	70	0.115436	0.113888
1	184176001	184186000	3	0.139219	0.113882
1	184178001	184188000	3	0.139219	0.113882
1	184180001	184190000	3	0.139219	0.113882
1	184182001	184192000	3	0.139219	0.113882
1	94584001	94594000	54	0.114928	0.113876
33	6896001	6906000	37	0.13185	0.113872
14	9210001	9220000	49	0.113957	0.113871
17	6554001	6564000	115	0.153152	0.113855
14	8760001	8770000	72	0.116896	0.113851
5	37962001	37972000	144	0.137035	0.11383
2	25440001	25450000	28	0.120552	0.113823
2	99302001	99312000	84	0.111895	0.113814
1	94214001	94224000	56	0.105325	0.113799
6	29304001	29314000	55	0.121483	0.113799
4	77898001	77908000	46	0.113714	0.113796
13	8316001	8326000	77	0.121077	0.113796
14	9208001	9218000	58	0.113876	0.113788
4	75720001	75730000	121	0.12682	0.113772
2	56974001	56984000	37	0.116092	0.113756
1	182830001	182840000	93	0.124642	0.11372
1	110534001	110544000	131	0.118594	0.113703
4	36206001	36216000	19	0.127819	0.113694
1	8572001	8582000	55	0.129557	0.113685
1	189572001	189582000	106	0.118197	0.113673
6	29152001	29162000	140	0.11117	0.113657
4	77894001	77904000	64	0.113679	0.11364
3	25280001	25290000	118	0.119593	0.113636
4	35916001	35926000	72	0.136876	0.11359
2	103458001	103468000	78	0.128784	0.113571
19	6778001	6788000	98	0.138975	0.113559
4	79048001	79058000	106	0.130197	0.113545
3	71216001	71226000	134	0.128148	0.113523
15	3900001	3910000	33	0.128191	0.113489
5	32244001	32254000	32	0.135792	0.113481
26	3640001	3650000	132	0.138302	0.113458
1	95016001	95026000	50	0.113764	0.113391
2	137758001	137768000	129	0.131452	0.113366
8	25872001	25882000	132	0.139534	0.11334
2	103608001	103618000	80	0.134477	0.113275
14	9880001	9890000	84	0.105492	0.113251
4	35986001	35996000	82	0.131072	0.113203
1	96346001	96356000	48	0.143681	0.113189
8	25590001	25600000	173	0.153499	0.113176
19	8836001	8846000	43	0.127063	0.113159
2	56976001	56986000	31	0.120138	0.113145
3	68536001	68546000	58	0.110872	0.113139
4	74918001	74928000	60	0.147446	0.113117
4	77892001	77902000	61	0.113139	0.113117
4	77890001	77900000	63	0.113106	0.113085
14	9212001	9222000	47	0.113176	0.113072
10	18564001	18574000	57	0.114673	0.113038
4	35912001	35922000	64	0.145307	0.113031
6	29314001	29324000	59	0.113717	0.112985
15	3864001	3874000	51	0.13594	0.112972
4	77912001	77922000	68	0.112967	0.11296
13	6396001	6406000	64	0.103185	0.112959
1	94508001	94518000	79	0.121716	0.112952
2	8986001	8996000	87	0.128141	0.112921
3	25276001	25286000	121	0.11606	0.112911
15	3998001	4008000	99	0.135139	0.112911
15	4022001	4032000	117	0.13432	0.112902
1	96762001	96772000	55	0.113358	0.112841
13	6348001	6358000	81	0.11507	0.112821
4	79046001	79056000	109	0.134653	0.112816
13	8324001	8334000	49	0.122626	0.112815
14	9214001	9224000	41	0.112989	0.112807
33	6932001	6942000	33	0.124124	0.112787
1	187818001	187828000	129	0.124318	0.112778
13	6218001	6228000	84	0.110379	0.112759
33	6892001	6902000	41	0.144962	0.112752
33	6958001	6968000	34	0.14185	0.112722
19	7962001	7972000	117	0.126377	0.11272
14	8736001	8746000	71	0.113466	0.112719
6	10552001	10562000	138	0.114919	0.112691
14	8744001	8754000	35	0.113718	0.112671
1	94182001	94192000	183	0.097256	0.112665
5	32226001	32236000	26	0.140464	0.112642
4	78004001	78014000	64	0.112716	0.112626
19	3194001	3204000	96	0.148926	0.112626
4	10194001	10204000	89	0.126344	0.112591
3	70282001	70292000	56	0.144037	0.112572
4	78980001	78990000	60	0.127501	0.112459
17	6406001	6416000	117	0.130286	0.112454
1	95480001	95490000	43	0.11525	0.112395
4	77908001	77918000	59	0.112387	0.112392
1	94942001	94952000	48	0.103826	0.112379
3	69814001	69824000	81	0.13529	0.11237
14	9226001	9236000	36	0.112414	0.11234
4	35914001	35924000	74	0.144054	0.112323
24	4984001	4994000	132	0.128467	0.112302
2	137890001	137900000	123	0.138773	0.1123
1	187056001	187066000	125	0.127416	0.112207
19	2754001	2764000	144	0.144178	0.112192
4	36204001	36214000	15	0.124034	0.112188
14	9222001	9232000	41	0.1111	0.112184
4	78006001	78016000	90	0.112158	0.112181
2	103124001	103134000	79	0.108969	0.112166
6	11128001	11138000	165	0.116697	0.112152
6	11132001	11142000	109	0.115476	0.112149
14	9206001	9216000	51	0.110499	0.112137
2	41590001	41600000	78	0.126468	0.112135
33	6876001	6886000	94	0.12445	0.112093
4	76100001	76110000	30	0.112784	0.112065
1	89380001	89390000	103	0.123574	0.112048
2	57286001	57296000	36	0.116031	0.112045
3	69790001	69800000	46	0.136954	0.112033
4	81630001	81640000	131	0.127899	0.112014
3	69806001	69816000	88	0.135748	0.111981
4	77906001	77916000	45	0.111937	0.111969
1	182536001	182546000	74	0.119986	0.111956
1	21642001	21652000	55	0.122851	0.111929
15	4018001	4028000	90	0.135845	0.111917
14	9872001	9882000	146	0.087052	0.111901
1	182826001	182836000	87	0.117644	0.111894
1	94540001	94550000	89	0.130081	0.111878
1	96350001	96360000	29	0.142522	0.111846
1	96356001	96366000	26	0.133137	0.111835
4	78008001	78018000	83	0.111755	0.111834
20	6806001	6816000	17	0.110844	0.111819
4	77904001	77914000	29	0.111699	0.111807
1	94734001	94744000	31	0.115195	0.111793
5	32242001	32252000	25	0.138142	0.111751
1	94530001	94540000	47	0.108042	0.11171
3	71222001	71232000	71	0.118618	0.111684
15	3104001	3114000	43	0.117436	0.111641
26	752001	762000	104	0.119073	0.111564
5	32270001	32280000	65	0.139184	0.111561
2	25446001	25456000	47	0.117777	0.111553
4	77910001	77920000	67	0.111508	0.111528
2	123320001	123330000	85	0.129069	0.1115
8	25874001	25884000	146	0.13448	0.111497
6	29308001	29318000	52	0.113558	0.111493
4	77858001	77868000	3	0.111088	0.111484
1	34328001	34338000	83	0.117945	0.111465
12	4472001	4482000	144	0.12267	0.111454
3	70242001	70252000	26	0.122867	0.111381
2	137802001	137812000	131	0.127679	0.111319
1	89400001	89410000	92	0.107049	0.111285
22	452001	462000	6	0.13288	0.11127
1	13454001	13464000	159	0.120198	0.111259
2	103122001	103132000	85	0.10856	0.111211
3	72490001	72500000	78	0.163173	0.111202
20	6804001	6814000	24	0.109622	0.111166
4	77618001	77628000	10	0.121795	0.111162
6	29194001	29204000	57	0.112963	0.111126
8	25870001	25880000	120	0.137435	0.111111
4	78922001	78932000	46	0.134646	0.11111
6	29334001	29344000	60	0.114287	0.111055
14	8738001	8748000	72	0.112146	0.11104
14	8740001	8750000	59	0.112795	0.111026
17	6360001	6370000	127	0.125403	0.110996
14	8742001	8752000	45	0.111769	0.110975
13	6776001	6786000	90	0.114502	0.110974
1	17860001	17870000	5	0.148953	0.110963
4	77980001	77990000	22	0.110456	0.110963
13	6520001	6530000	75	0.104141	0.110874
4	77922001	77932000	66	0.110512	0.110815
6	10554001	10564000	149	0.114016	0.110815
3	3026001	3036000	73	0.128844	0.110807
15	3848001	3858000	68	0.140269	0.110781
4	79110001	79120000	95	0.115852	0.110777
14	9220001	9230000	44	0.109747	0.110753
15	3858001	3868000	43	0.128845	0.110742
13	5784001	5794000	76	0.110937	0.110735
1	94930001	94940000	40	0.0971004	0.110734
20	6846001	6856000	111	0.127307	0.110732
4	79112001	79122000	71	0.116254	0.110677
15	3994001	4004000	104	0.129521	0.110673
1	94442001	94452000	82	0.119449	0.110672
13	8326001	8336000	61	0.118468	0.110655
19	3196001	3206000	95	0.148171	0.110622
6	29014001	29024000	105	0.08987	0.110588
4	36192001	36202000	35	0.120128	0.110571
14	9218001	9228000	34	0.109243	0.110569
13	5782001	5792000	88	0.112777	0.110527
26	746001	756000	65	0.124189	0.110526
4	78166001	78176000	76	0.130198	0.110512
2	83126001	83136000	72	0.113955	0.110454
1	94836001	94846000	54	0.105465	0.110439
1	182370001	182380000	88	0.12461	0.110439
4	48478001	48488000	154	0.128819	0.110427
3	70246001	70256000	45	0.123363	0.110423
1	94892001	94902000	31	0.100732	0.110384
13	9786001	9796000	39	0.118541	0.110357
14	9224001	9234000	39	0.109052	0.110357
2	137800001	137810000	122	0.12246	0.110352
2	83124001	83134000	65	0.114222	0.110346
22	446001	456000	6	0.13506	0.11032
8	25796001	25806000	109	0.144819	0.11027
3	28746001	28756000	38	0.0969403	0.110262
1	182840001	182850000	133	0.119285	0.110237
19	6782001	6792000	97	0.13544	0.110235
3	70254001	70264000	47	0.131975	0.110234
4	76088001	76098000	36	0.110285	0.110231
1	187856001	187866000	126	0.126079	0.110207
6	29328001	29338000	73	0.116555	0.110187
14	9228001	9238000	45	0.11041	0.110151
33	7022001	7032000	4	0.133382	0.110098
6	29312001	29322000	66	0.110016	0.110092
15	3996001	4006000	105	0.13068	0.110075
13	18434001	18444000	76	0.130981	0.110044
2	8982001	8992000	82	0.12862	0.110018
4	76086001	76096000	52	0.110033	0.110003
2	103156001	103166000	73	0.109511	0.11
1	182828001	182838000	87	0.119423	0.109957
8	25578001	25588000	107	0.145402	0.109933
13	8328001	8338000	81	0.116666	0.109891
14	9216001	9226000	39	0.108794	0.109868
10	18560001	18570000	63	0.11083	0.109863
13	18642001	18652000	115	0.104155	0.109852
2	25438001	25448000	25	0.117794	0.109851
3	85178001	85188000	65	0.118726	0.109843
2	103158001	103168000	87	0.11025	0.109816
1	94136001	94146000	124	0.095764	0.109814
1	94330001	94340000	120	0.123259	0.109799
4	79016001	79026000	81	0.115693	0.109791
1	187106001	187116000	209	0.113061	0.109742
13	5786001	5796000	76	0.110088	0.109734
13	18504001	18514000	100	0.119909	0.109709
1	182838001	182848000	126	0.120645	0.109708
6	29012001	29022000	98	0.0893975	0.109705
15	4020001	4030000	101	0.13179	0.109689
8	25758001	25768000	29	0.132362	0.109688
1	96848001	96858000	33	0.102433	0.109671
4	74174001	74184000	61	0.133939	0.109666
1	182834001	182844000	97	0.123549	0.109659
19	2720001	2730000	98	0.148406	0.109636
2	103460001	103470000	79	0.123659	0.109619
27	6302001	6312000	64	0.115174	0.109601
3	85172001	85182000	48	0.118036	0.109584
2	103164001	103174000	103	0.108698	0.109578
8	25876001	25886000	134	0.13303	0.109569
4	36254001	36264000	49	0.112686	0.109543
15	3862001	3872000	49	0.133248	0.109529
15	6456001	6466000	108	0.118385	0.109523
1	95490001	95500000	48	0.117651	0.109495
2	103166001	103176000	108	0.108681	0.109486
8	25618001	25628000	142	0.145191	0.109408
1	13456001	13466000	145	0.12072	0.109403
3	71060001	71070000	110	0.122602	0.109391
16	2136001	2146000	1	0.109353	0.109353
16	2138001	2148000	1	0.109353	0.109353
16	2140001	2150000	1	0.109353	0.109353
16	2142001	2152000	1	0.109353	0.109353
8	25592001	25602000	187	0.142059	0.109339
2	83094001	83104000	84	0.110522	0.109337
20	6844001	6854000	102	0.128676	0.109319
1	96758001	96768000	63	0.103949	0.109316
2	103160001	103170000	97	0.109639	0.109314
17	6580001	6590000	127	0.122063	0.10931
1	96352001	96362000	26	0.140724	0.109308
19	8840001	8850000	51	0.126264	0.109289
1	175754001	175764000	82	0.113674	0.10928
5	37960001	37970000	141	0.131635	0.109268
19	6800001	6810000	55	0.113378	0.109266
13	8322001	8332000	57	0.119367	0.109248
2	41440001	41450000	124	0.14858	0.109237
3	3028001	3038000	70	0.126279	0.109236
15	4036001	4046000	121	0.133765	0.109232
1	94722001	94732000	38	0.124924	0.109213
6	29192001	29202000	50	0.111181	0.109213
4	76094001	76104000	58	0.109406	0.109186
26	3632001	3642000	135	0.139552	0.10917
1	94506001	94516000	75	0.126138	0.109168
19	3100001	3110000	59	0.123124	0.109161
3	70250001	70260000	51	0.12166	0.109143
10	18142001	18152000	75	0.10971	0.109128
3	72078001	72088000	57	0.124397	0.109091
8	25764001	25774000	52	0.13933	0.109055
2	137756001	137766000	105	0.124704	0.109049
3	68534001	68544000	50	0.108894	0.10902
1	110542001	110552000	135	0.122777	0.109013
1	182534001	182544000	74	0.115305	0.108999
4	74740001	74750000	80	0.155205	0.108997
1	186988001	186998000	167	0.125797	0.108994
4	36196001	36206000	19	0.122819	0.108974
15	4014001	4024000	78	0.133018	0.108929
19	8834001	8844000	56	0.124221	0.108917
1	94874001	94884000	27	0.0925476	0.108909
33	7000001	7010000	54	0.143729	0.108892
3	70252001	70262000	53	0.123788	0.108869
2	103162001	103172000	103	0.10874	0.108767
4	78908001	78918000	101	0.128879	0.108758
1	94840001	94850000	55	0.103195	0.108735
2	57262001	57272000	97	0.113305	0.108705
1	94960001	94970000	70	0.0958559	0.108666
13	6246001	6256000	49	0.105036	0.108644
3	71242001	71252000	99	0.121837	0.108642
4	77924001	77934000	73	0.108302	0.108629
4	76096001	76106000	47	0.109162	0.108615
1	94882001	94892000	52	0.107911	0.108611
4	78010001	78020000	85	0.108955	0.10861
3	85176001	85186000	65	0.118348	0.108606
4	81792001	81802000	69	0.110316	0.108606
1	87552001	87562000	67	0.119314	0.108596
33	7040001	7050000	44	0.144744	0.108563
8	25882001	25892000	132	0.130477	0.108511
6	29150001	29160000	142	0.10732	0.108497
8	25820001	25830000	94	0.138289	0.108488
1	95022001	95032000	53	0.113504	0.108476
3	72492001	72502000	62	0.169974	0.108454
1	186986001	186996000	170	0.128208	0.108452
12	924001	934000	103	0.123052	0.108431
1	88416001	88426000	91	0.117374	0.10842
2	103606001	103616000	74	0.133894	0.108415
3	69816001	69826000	93	0.127738	0.108353
17	5062001	5072000	110	0.13077	0.108307
4	79028001	79038000	66	0.125967	0.108276
4	39328001	39338000	99	0.112458	0.108273
2	57254001	57264000	142	0.114776	0.108262
1	95182001	95192000	40	0.1173	0.10826
19	6780001	6790000	94	0.134815	0.108246
24	4994001	5004000	107	0.12461	0.108232
4	79126001	79136000	97	0.113839	0.108207
1	189574001	189584000	131	0.112294	0.108204
4	48480001	48490000	161	0.125329	0.108186
4	78398001	78408000	104	0.111651	0.108161
4	73930001	73940000	92	0.14342	0.108129
2	137798001	137808000	122	0.117607	0.107982
8	25634001	25644000	128	0.138389	0.107951
2	56972001	56982000	55	0.109144	0.107938
1	94926001	94936000	36	0.0934564	0.107888
13	6220001	6230000	86	0.105496	0.107884
1	94834001	94844000	58	0.102323	0.107768
4	76098001	76108000	48	0.108283	0.107748
1	14166001	14176000	113	0.11743	0.107726
13	18716001	18726000	34	0.103002	0.1077
4	79018001	79028000	88	0.11475	0.107656
13	18638001	18648000	93	0.10168	0.107616
33	6938001	6948000	46	0.120828	0.107606
13	18432001	18442000	68	0.125326	0.107577
1	94332001	94342000	129	0.11991	0.107552
13	10012001	10022000	78	0.12533	0.107525
4	79050001	79060000	124	0.123011	0.107514
4	86634001	86644000	70	0.112547	0.107509
6	29310001	29320000	73	0.106618	0.107502
1	95026001	95036000	56	0.116951	0.107491
3	70244001	70254000	39	0.119645	0.107488
4	81492001	81502000	110	0.0958435	0.107478
6	29296001	29306000	31	0.112291	0.107466
17	6578001	6588000	113	0.123114	0.107455
4	32768001	32778000	134	0.126596	0.107449
1	96728001	96738000	59	0.108008	0.107423
19	6862001	6872000	85	0.11067	0.107357
13	6410001	6420000	74	0.109931	0.10735
1	95492001	95502000	43	0.109433	0.107341
14	9230001	9240000	50	0.10758	0.107337
2	41442001	41452000	131	0.143477	0.107334
20	6840001	6850000	91	0.129441	0.107329
17	5060001	5070000	108	0.128405	0.107322
17	6576001	6586000	98	0.126765	0.107279
1	94704001	94714000	62	0.111229	0.107254
4	76084001	76094000	44	0.10706	0.107246
10	18110001	18120000	38	0.10922	0.107245
6	29346001	29356000	99	0.106924	0.107239
4	81774001	81784000	115	0.126288	0.107211
27	7588001	7598000	86	0.112962	0.107205
10	18134001	18144000	52	0.107407	0.107202
4	81550001	81560000	55	0.112459	0.107192
8	16244001	16254000	83	0.108652	0.107191
10	18144001	18154000	73	0.108397	0.107125
33	6960001	6970000	49	0.139983	0.107097
2	137862001	137872000	110	0.132477	0.107086
4	75712001	75722000	127	0.122838	0.107072
1	89412001	89422000	95	0.105552	0.107058
13	6350001	6360000	95	0.107736	0.107037
4	76090001	76100000	57	0.107056	0.107028
6	29190001	29200000	84	0.109062	0.107026
19	3098001	3108000	69	0.117688	0.107012
1	94736001	94746000	30	0.11283	0.106987
4	76092001	76102000	55	0.107133	0.106987
15	3860001	3870000	43	0.129866	0.106926
4	77974001	77984000	52	0.105762	0.106905
6	29338001	29348000	70	0.103985	0.106885
6	29294001	29304000	40	0.110004	0.10686
4	73794001	73804000	77	0.126213	0.10683
13	6734001	6744000	83	0.100136	0.106829
10	18126001	18136000	67	0.106874	0.106827
2	103462001	103472000	83	0.122331	0.106826
4	77926001	77936000	63	0.106482	0.106823
15	3990001	4000000	84	0.125688	0.106814
12	492001	502000	50	0.145855	0.106801
5	31944001	31954000	2	0.136034	0.106775
1	187820001	187830000	134	0.123005	0.106765
5	31904001	31914000	5	0.120381	0.106758
1	8570001	8580000	60	0.124925	0.106751
1	187858001	187868000	124	0.123015	0.106729
6	11138001	11148000	125	0.108536	0.106682
10	18130001	18140000	61	0.106702	0.106656
13	18552001	18562000	64	0.107128	0.106648
1	96354001	96364000	22	0.135199	0.106627
6	29344001	29354000	107	0.106451	0.106601
13	18636001	18646000	87	0.101369	0.106596
1	95024001	95034000	67	0.112935	0.106591
10	18132001	18142000	46	0.106604	0.106564
10	18140001	18150000	53	0.107352	0.106562
1	94336001	94346000	110	0.118529	0.106555
33	7044001	7054000	56	0.149233	0.106535
15	4012001	4022000	62	0.131262	0.106534
1	182836001	182846000	113	0.121021	0.106496
8	25822001	25832000	102	0.135317	0.106489
13	6312001	6322000	74	0.103432	0.106471
27	6258001	6268000	35	0.12818	0.106455
4	79106001	79116000	98	0.114537	0.106451
4	36252001	36262000	50	0.110385	0.106441
1	13458001	13468000	147	0.117894	0.106422
1	95176001	95186000	38	0.123424	0.106422
3	71062001	71072000	103	0.122768	0.106412
1	96726001	96736000	56	0.10539	0.106408
15	3866001	3876000	46	0.13074	0.106408
3	71226001	71236000	76	0.109119	0.106407
10	18112001	18122000	28	0.109077	0.106395
8	25620001	25630000	153	0.141938	0.106381
15	4024001	4034000	115	0.130544	0.106374
4	78012001	78022000	75	0.106634	0.106337
4	32766001	32776000	139	0.127358	0.106329
4	39324001	39334000	107	0.107151	0.106325
4	73938001	73948000	79	0.128935	0.106323
1	96764001	96774000	48	0.107046	0.106306
4	86632001	86642000	68	0.110732	0.1063
4	82070001	82080000	111	0.0962812	0.106274
3	71220001	71230000	97	0.109821	0.106271
1	110680001	110690000	122	0.112995	0.106267
33	7042001	7052000	68	0.147706	0.106262
26	750001	760000	91	0.113584	0.106251
4	36194001	36204000	26	0.120829	0.106225
1	187836001	187846000	101	0.121213	0.106194
1	94724001	94734000	29	0.115587	0.106179
4	36248001	36258000	69	0.111209	0.106155
10	18114001	18124000	21	0.106203	0.106143
4	77972001	77982000	74	0.105044	0.10614
4	36190001	36200000	39	0.11269	0.106128
10	18128001	18138000	68	0.106168	0.106121
19	2744001	2754000	115	0.152865	0.106111
1	184722001	184732000	52	0.134816	0.106088
4	81546001	81556000	66	0.121519	0.106063
4	76104001	76114000	34	0.106814	0.10605
1	87548001	87558000	56	0.11413	0.106029
18	2358001	2368000	179	0.151575	0.106024
4	73932001	73942000	79	0.136348	0.105982
10	18118001	18128000	28	0.106015	0.105968
4	76050001	76060000	72	0.110798	0.105931
10	18138001	18148000	46	0.106805	0.105904
13	18468001	18478000	54	0.118998	0.105892
1	96438001	96448000	53	0.132611	0.105876
4	76122001	76132000	69	0.102958	0.105858
26	3672001	3682000	114	0.131751	0.105839
4	82024001	82034000	110	0.0972804	0.105831
4	81516001	81526000	43	0.103975	0.105814
10	18122001	18132000	55	0.105812	0.105768
5	37970001	37980000	113	0.116468	0.10576
1	94590001	94600000	62	0.108831	0.105744
13	6326001	6336000	55	0.100112	0.105737
13	6526001	6536000	64	0.10151	0.105726
20	6798001	6808000	56	0.102561	0.105726
15	3850001	3860000	63	0.127813	0.105717
1	89396001	89406000	85	0.104295	0.105699
2	83526001	83536000	67	0.105351	0.105697
33	6966001	6976000	93	0.14521	0.105672
6	29292001	29302000	50	0.109332	0.105657
6	29160001	29170000	53	0.0933959	0.105646
13	8226001	8236000	67	0.120362	0.105636
4	78184001	78194000	96	0.107289	0.105615
1	96442001	96452000	85	0.125747	0.105612
10	18124001	18134000	58	0.105657	0.10561
1	96446001	96456000	85	0.122529	0.105598
4	78108001	78118000	53	0.0993115	0.105593
2	84728001	84738000	83	0.105926	0.105584
7	12830001	12840000	70	0.110233	0.105571
5	10752001	10762000	47	0.107809	0.105553
12	742001	752000	122	0.117162	0.105547
3	72120001	72130000	45	0.123593	0.105534
27	7586001	7596000	88	0.114542	0.105531
8	16246001	16256000	77	0.106998	0.105527
15	3390001	3400000	42	0.105551	0.105525
1	87554001	87564000	78	0.118026	0.105519
1	34330001	34340000	87	0.116044	0.1055
4	36250001	36260000	52	0.110656	0.105485
11	6046001	6056000	110	0.116846	0.105476
15	3662001	3672000	26	0.118294	0.105429
2	84732001	84742000	67	0.105267	0.105423
14	8600001	8610000	79	0.105337	0.105398
1	88772001	88782000	66	0.11462	0.105351
1	95274001	95284000	40	0.109909	0.105351
3	71212001	71222000	156	0.12112	0.105346
13	5788001	5798000	76	0.104566	0.105338
1	89392001	89402000	84	0.105554	0.105316
13	6548001	6558000	75	0.100452	0.105302
4	81508001	81518000	78	0.0886371	0.105296
1	70996001	71006000	65	0.106736	0.105275
20	8298001	8308000	146	0.12876	0.105271
6	29326001	29336000	65	0.114362	0.105269
4	77970001	77980000	76	0.104302	0.105265
19	3154001	3164000	117	0.126804	0.105249
19	3102001	3112000	66	0.120308	0.105229
1	94446001	94456000	102	0.11594	0.10521
15	3988001	3998000	72	0.122985	0.105187
6	29198001	29208000	81	0.115697	0.105181
2	103454001	103464000	97	0.123432	0.105171
4	77968001	77978000	73	0.104145	0.105171
4	74760001	74770000	42	0.131333	0.105163
2	83528001	83538000	81	0.104969	0.10514
2	83532001	83542000	98	0.10504	0.105131
4	78400001	78410000	99	0.108808	0.105119
26	862001	872000	116	0.11065	0.105116
19	3202001	3212000	74	0.148792	0.105101
10	18116001	18126000	19	0.105111	0.105064
3	72080001	72090000	51	0.12132	0.105049
4	79014001	79024000	64	0.11238	0.105034
4	78164001	78174000	66	0.128289	0.105027
15	4038001	4048000	120	0.131636	0.105024
4	77976001	77986000	33	0.104077	0.105009
3	70248001	70258000	56	0.118209	0.105004
1	96850001	96860000	26	0.0915412	0.104989
3	71224001	71234000	80	0.107645	0.104988
4	31874001	31884000	95	0.116347	0.104983
4	67514001	67524000	85	0.105028	0.10497
1	94328001	94338000	126	0.117783	0.104961
2	137902001	137912000	146	0.118704	0.104953
20	8296001	8306000	154	0.130795	0.104935
3	28744001	28754000	47	0.0869003	0.104931
3	62252001	62262000	56	0.106635	0.104926
10	18120001	18130000	37	0.104942	0.104898
13	6342001	6352000	103	0.103242	0.104897
4	78158001	78168000	43	0.1219	0.104865
10	18136001	18146000	51	0.105663	0.104853
4	74944001	74954000	80	0.107392	0.104847
6	11140001	11150000	133	0.107998	0.104818
2	103592001	103602000	85	0.12252	0.104812
15	6454001	6464000	123	0.113106	0.104811
4	75110001	75120000	90	0.119337	0.10481
14	9232001	9242000	51	0.104584	0.104796
3	69286001	69296000	46	0.112831	0.104792
1	94186001	94196000	193	0.0900335	0.104782
2	103448001	103458000	73	0.117362	0.104773
13	18506001	18516000	106	0.11873	0.104749
1	29742001	29752000	63	0.102924	0.104742
17	7788001	7798000	113	0.119592	0.104719
1	94728001	94738000	26	0.111758	0.104715
1	89472001	89482000	74	0.120165	0.104712
19	6776001	6786000	92	0.128146	0.104692
5	31932001	31942000	8	0.108426	0.104688
8	25868001	25878000	140	0.127268	0.10468
6	29336001	29346000	64	0.10783	0.104676
2	84730001	84740000	64	0.104883	0.104669
1	182538001	182548000	88	0.110995	0.104664
15	6460001	6470000	102	0.113956	0.104663
19	6858001	6868000	86	0.107761	0.104654
4	74928001	74938000	77	0.118516	0.104614
15	3852001	3862000	48	0.123125	0.104575
3	71064001	71074000	86	0.124812	0.104567
3	25262001	25272000	82	0.0964359	0.104547
8	25952001	25962000	121	0.125486	0.10454
1	70994001	71004000	63	0.105987	0.104521
6	29316001	29326000	65	0.10712	0.104462
33	6944001	6954000	61	0.129452	0.104462
13	8230001	8240000	73	0.0997089	0.104458
13	6244001	6254000	77	0.103369	0.104456
3	29148001	29158000	1	0.104454	0.104454
3	29150001	29160000	1	0.104454	0.104454
3	29152001	29162000	1	0.104454	0.104454
4	48298001	48308000	108	0.123037	0.104454
3	71038001	71048000	70	0.141515	0.104448
31	1144001	1154000	1	0.104424	0.104424
31	1146001	1156000	1	0.104424	0.104424
31	1148001	1158000	1	0.104424	0.104424
31	1150001	1160000	1	0.104424	0.104424
1	175752001	175762000	86	0.108809	0.10442
1	96536001	96546000	73	0.128581	0.104413
3	72076001	72086000	46	0.122687	0.104408
1	95006001	95016000	51	0.110829	0.104405
13	6774001	6784000	94	0.108649	0.104399
1	14168001	14178000	114	0.115321	0.104398
8	25790001	25800000	74	0.139259	0.104377
1	19606001	19616000	37	0.111375	0.104372
3	71126001	71136000	54	0.102089	0.104348
1	175750001	175760000	79	0.109098	0.104332
20	7120001	7130000	38	0.100748	0.104314
4	79102001	79112000	110	0.11434	0.104296
1	19604001	19614000	46	0.111765	0.104279
2	137804001	137814000	113	0.129141	0.104277
13	6344001	6354000	99	0.103214	0.104251
3	69284001	69294000	50	0.110618	0.104249
1	89464001	89474000	66	0.120173	0.104243
1	96532001	96542000	77	0.130387	0.104233
4	78014001	78024000	64	0.104522	0.104233
19	3150001	3160000	131	0.122026	0.104219
3	71124001	71134000	59	0.101292	0.104217
13	18508001	18518000	111	0.118727	0.104216
15	3526001	3536000	2	0.0992324	0.104215
1	96742001	96752000	58	0.103811	0.104212
33	6962001	6972000	68	0.143589	0.104195
4	10192001	10202000	87	0.120762	0.104174
27	7584001	7594000	95	0.113786	0.104172
11	6204001	6214000	93	0.13019	0.104164
15	3384001	3394000	66	0.104398	0.104149
4	20196001	20206000	29	0.110095	0.104121
4	77966001	77976000	63	0.103184	0.104098
24	4982001	4992000	142	0.117302	0.104098
15	10152001	10162000	109	0.116838	0.104068
2	99300001	99310000	89	0.0989014	0.104031
3	68538001	68548000	64	0.10167	0.104021
2	103456001	103466000	91	0.12169	0.103999
14	9234001	9244000	44	0.103736	0.103994
4	35918001	35928000	59	0.125132	0.103966
3	71058001	71068000	113	0.112668	0.103955
4	78106001	78116000	57	0.0977745	0.103953
4	76052001	76062000	70	0.110064	0.103907
1	95468001	95478000	33	0.111533	0.103889
12	744001	754000	115	0.115668	0.103875
3	68826001	68836000	160	0.115631	0.103868
12	746001	756000	109	0.115863	0.103848
3	1260001	1270000	53	0.113234	0.103845
1	175760001	175770000	88	0.105439	0.103831
4	74946001	74956000	64	0.10622	0.103826
4	78396001	78406000	107	0.107621	0.103792
26	860001	870000	125	0.110185	0.103782
8	26324001	26334000	124	0.109667	0.103774
13	6812001	6822000	88	0.104526	0.103757
14	8602001	8612000	71	0.103592	0.103748
1	70992001	71002000	74	0.104509	0.103739
2	4406001	4416000	135	0.105743	0.103723
1	94510001	94520000	91	0.109781	0.103722
15	4034001	4044000	109	0.129474	0.103696
6	29342001	29352000	106	0.102703	0.103677
4	77978001	77988000	24	0.10284	0.103663
33	7064001	7074000	29	0.123087	0.103647
17	6566001	6576000	133	0.121862	0.103646
15	4016001	4026000	92	0.130072	0.103644
4	35910001	35920000	59	0.133145	0.103642
1	94924001	94934000	31	0.0885146	0.103638
15	6458001	6468000	113	0.111948	0.103602
20	6802001	6812000	33	0.100384	0.103599
17	6358001	6368000	137	0.12013	0.103598
15	6462001	6472000	89	0.116556	0.103597
26	3516001	3526000	97	0.108919	0.103584
5	32264001	32274000	29	0.149018	0.103577
4	48482001	48492000	189	0.117254	0.103573
15	3386001	3396000	62	0.103693	0.103569
2	83530001	83540000	91	0.103393	0.103549
1	19910001	19920000	50	0.108151	0.103543
4	79108001	79118000	89	0.109251	0.103521
15	4026001	4036000	99	0.128903	0.103509
1	94526001	94536000	48	0.0964459	0.103493
4	75854001	75864000	1	0.103493	0.103493
1	21644001	21654000	60	0.117909	0.103479
5	32250001	32260000	37	0.135677	0.103465
5	31900001	31910000	15	0.124348	0.103448
2	137860001	137870000	133	0.122071	0.103439
13	6758001	6768000	9	0.102873	0.103439
3	75074001	75084000	130	0.112881	0.103434
13	6778001	6788000	112	0.106582	0.103428
19	7964001	7974000	105	0.115132	0.103404
1	61800001	61810000	139	0.119117	0.103398
1	93976001	93986000	105	0.106022	0.103387
15	3992001	4002000	97	0.120317	0.103381
17	6552001	6562000	105	0.145358	0.103379
3	65090001	65100000	48	0.122422	0.103374
13	18708001	18718000	36	0.0891038	0.103353
4	77990001	78000000	75	0.109306	0.10333
3	85174001	85184000	49	0.114087	0.10331
7	12828001	12838000	72	0.10575	0.103302
12	1012001	1022000	113	0.115992	0.103285
3	3024001	3034000	71	0.123734	0.103254
19	6860001	6870000	89	0.10702	0.103248
4	76082001	76092000	50	0.102826	0.10324
2	137796001	137806000	152	0.110249	0.103229
8	25616001	25626000	126	0.131823	0.103227
1	187804001	187814000	103	0.113243	0.103211
8	25798001	25808000	99	0.138081	0.103208
4	75134001	75144000	85	0.153902	0.1032
19	2722001	2732000	111	0.147053	0.103172
2	83534001	83544000	102	0.103038	0.10317
1	182532001	182542000	65	0.111708	0.103163
3	65092001	65102000	50	0.120197	0.103163
17	6362001	6372000	128	0.119804	0.103143
1	95200001	95210000	38	0.123674	0.103137
19	6866001	6876000	67	0.114169	0.103088
2	56978001	56988000	36	0.111692	0.103082
1	94334001	94344000	133	0.11594	0.103074
15	3388001	3398000	50	0.103179	0.103069
19	3096001	3106000	70	0.111883	0.103066
8	25880001	25890000	133	0.125559	0.103061
4	36198001	36208000	17	0.120933	0.103058
1	87306001	87316000	118	0.114976	0.103039
4	73934001	73944000	86	0.131299	0.103033
12	4466001	4476000	178	0.1142	0.103028
4	74178001	74188000	84	0.13127	0.103027
4	82068001	82078000	123	0.0892146	0.103019
4	75724001	75734000	103	0.117693	0.103009
6	29102001	29112000	113	0.0789841	0.102996
27	6236001	6246000	26	0.128771	0.102991
2	41586001	41596000	61	0.116156	0.102981
1	95008001	95018000	44	0.108858	0.102946
3	72062001	72072000	97	0.115416	0.102931
20	6796001	6806000	60	0.0965123	0.102915
5	10756001	10766000	40	0.104338	0.102888
11	6040001	6050000	96	0.113769	0.102885
15	3512001	3522000	123	0.1227	0.102879
8	10550001	10560000	32	0.103202	0.102867
1	71000001	71010000	105	0.116549	0.102862
13	18512001	18522000	83	0.117843	0.102862
1	184724001	184734000	43	0.132128	0.102854
1	187802001	187812000	121	0.10725	0.102848
26	748001	758000	77	0.108482	0.102828
1	21034001	21044000	114	0.129951	0.102826
8	25740001	25750000	96	0.140536	0.102802
3	62250001	62260000	54	0.10301	0.102792
20	6848001	6858000	93	0.117691	0.102764
4	48294001	48304000	99	0.124718	0.10276
33	7078001	7088000	26	0.114034	0.102752
6	29148001	29158000	151	0.10068	0.102743
13	8312001	8322000	109	0.0943673	0.102721
19	2756001	2766000	157	0.130514	0.102721
13	6372001	6382000	109	0.0977246	0.102707
15	4030001	4040000	108	0.130756	0.102705
1	29744001	29754000	63	0.101524	0.10269
2	83092001	83102000	86	0.103139	0.102683
4	67516001	67526000	71	0.102777	0.102677
2	103446001	103456000	81	0.110124	0.10267
6	29202001	29212000	83	0.111853	0.10267
5	10754001	10764000	41	0.105502	0.102658
1	88418001	88428000	64	0.112994	0.102653
4	42680001	42690000	58	0.103982	0.102642
8	16250001	16260000	79	0.102579	0.102631
27	7774001	7784000	25	0.104607	0.102573
1	94324001	94334000	124	0.108064	0.102569
1	187816001	187826000	120	0.112853	0.102567
26	3502001	3512000	129	0.115923	0.102559
3	70256001	70266000	39	0.127197	0.102552
4	81544001	81554000	62	0.122605	0.10255
8	16248001	16258000	82	0.103398	0.102548
8	25794001	25804000	103	0.139208	0.102545
1	175756001	175766000	80	0.105779	0.102521
8	16242001	16252000	76	0.105748	0.102505
8	26598001	26608000	15	0.103517	0.102504
4	74930001	74940000	79	0.114468	0.10249
1	94184001	94194000	189	0.0892199	0.102479
4	73940001	73950000	94	0.117869	0.102478
3	68532001	68542000	42	0.100878	0.102449
8	25724001	25734000	46	0.129096	0.102446
1	29716001	29726000	74	0.106102	0.102442
13	6700001	6710000	88	0.0968338	0.102426
8	25816001	25826000	87	0.124685	0.102422
4	77940001	77950000	63	0.102141	0.102412
2	83536001	83546000	106	0.102232	0.102398
13	6282001	6292000	70	0.0943455	0.102398
11	6048001	6058000	117	0.115238	0.102392
1	184726001	184736000	40	0.128477	0.102389
17	7966001	7976000	111	0.115378	0.102383
4	20194001	20204000	28	0.108818	0.102377
3	1258001	1268000	58	0.111553	0.102373
14	9250001	9260000	77	0.101118	0.102353
17	6570001	6580000	108	0.117035	0.102321
1	95466001	95476000	41	0.108052	0.10232
1	29740001	29750000	69	0.100829	0.102315
12	4102001	4112000	63	0.112585	0.102276
13	18510001	18520000	105	0.116297	0.102259
19	3198001	3208000	79	0.142541	0.102241
4	81490001	81500000	121	0.0889432	0.102237
1	110556001	110566000	91	0.122323	0.102215
3	70234001	70244000	59	0.11847	0.102203
1	94450001	94460000	92	0.111607	0.102199
5	10758001	10768000	41	0.103555	0.102166
5	31902001	31912000	8	0.117487	0.102149
1	189432001	189442000	82	0.104388	0.102144
2	123326001	123336000	98	0.115263	0.102136
17	6404001	6414000	122	0.121738	0.102133
1	71004001	71014000	125	0.118626	0.102118
2	84656001	84666000	129	0.118841	0.10209
12	926001	936000	128	0.112483	0.10209
4	35846001	35856000	73	0.114785	0.102083
33	7046001	7056000	56	0.151256	0.102081
13	6780001	6790000	95	0.104601	0.102078
4	48296001	48306000	101	0.122521	0.102045
19	7788001	7798000	110	0.109212	0.102045
6	29340001	29350000	85	0.0994902	0.102036
33	7054001	7064000	15	0.139663	0.102036
11	5512001	5522000	83	0.0967238	0.10202
2	99270001	99280000	58	0.109398	0.102011
2	57010001	57020000	68	0.111412	0.102009
4	77992001	78002000	73	0.107798	0.101987
4	82066001	82076000	129	0.0879213	0.101973
4	67518001	67528000	66	0.102086	0.101971
4	86926001	86936000	94	0.104036	0.10197
12	3924001	3934000	110	0.110057	0.101963
17	8306001	8316000	165	0.119343	0.101962
4	76080001	76090000	43	0.10163	0.101948
14	9236001	9246000	49	0.101795	0.101947
6	10506001	10516000	104	0.108921	0.101945
1	89394001	89404000	80	0.101242	0.101936
14	8598001	8608000	66	0.100823	0.101919
6	2354001	2364000	140	0.121264	0.101917
18	2356001	2366000	179	0.146859	0.101917
15	3906001	3916000	39	0.135006	0.101897
6	29204001	29214000	78	0.111331	0.101883
13	6698001	6708000	101	0.0939936	0.10187
1	94726001	94736000	31	0.107662	0.101851
1	94828001	94838000	33	0.0979756	0.101844
11	6038001	6048000	79	0.112841	0.101842
1	191922001	191932000	65	0.11203	0.10184
19	3192001	3202000	92	0.133351	0.101829
2	84726001	84736000	97	0.101374	0.101825
12	520001	530000	15	0.116062	0.101821
19	3200001	3210000	69	0.14564	0.10182
12	922001	932000	91	0.115989	0.101818
13	6518001	6528000	66	0.0956043	0.101812
4	78608001	78618000	133	0.112375	0.101789
1	94750001	94760000	25	0.1003	0.101782
6	29188001	29198000	80	0.102528	0.101763
1	175748001	175758000	82	0.106355	0.101744
13	6214001	6224000	68	0.0984398	0.101706
1	187132001	187142000	251	0.112524	0.101703
2	103610001	103620000	85	0.124844	0.1017
1	184730001	184740000	41	0.124933	0.101699
1	187022001	187032000	132	0.10664	0.101695
33	7026001	7036000	28	0.120072	0.101694
13	5630001	5640000	72	0.0980362	0.10167
4	77928001	77938000	71	0.101378	0.101651
1	14164001	14174000	136	0.111458	0.101602
13	8204001	8214000	38	0.0970371	0.101598
5	31886001	31896000	47	0.110327	0.101593
3	72482001	72492000	153	0.141097	0.101583
4	79104001	79114000	101	0.11203	0.101579
11	6050001	6060000	111	0.114683	0.101571
12	1014001	1024000	131	0.114074	0.101567
1	13448001	13458000	133	0.101869	0.101557
20	8236001	8246000	200	0.127813	0.101548
31	3222001	3232000	1	0.101535	0.101535
17	6568001	6578000	116	0.117017	0.101524
1	94322001	94332000	128	0.109686	0.101489
1	88426001	88436000	75	0.108577	0.101485
3	72498001	72508000	62	0.14569	0.101485
15	4028001	4038000	109	0.128364	0.101455
7	2464001	2474000	60	0.101661	0.101451
2	25448001	25458000	46	0.111013	0.101442
1	96444001	96454000	88	0.120644	0.10143
12	460001	470000	72	0.153028	0.101422
10	18566001	18576000	59	0.10343	0.101418
17	6584001	6594000	128	0.11161	0.101383
1	94616001	94626000	33	0.104291	0.101374
1	96390001	96400000	76	0.123256	0.101355
1	94972001	94982000	60	0.092397	0.101343
1	644001	654000	138	0.12735	0.10134
2	99310001	99320000	67	0.106353	0.101325
4	73778001	73788000	80	0.105465	0.101312
20	8466001	8476000	105	0.117543	0.10127
3	85180001	85190000	73	0.111562	0.101249
2	41448001	41458000	187	0.130718	0.101242
1	94512001	94522000	82	0.103048	0.101234
13	6824001	6834000	43	0.105364	0.10123
12	3926001	3936000	106	0.111119	0.10122
3	65302001	65312000	49	0.116046	0.101203
3	71136001	71146000	50	0.0988158	0.101185
1	19912001	19922000	55	0.106892	0.101169
4	67538001	67548000	50	0.101175	0.101158
4	74652001	74662000	42	0.102309	0.10114
3	72406001	72416000	43	0.11278	0.101135
4	48570001	48580000	63	0.105934	0.101131
4	77964001	77974000	43	0.100496	0.101119
8	25818001	25828000	91	0.130587	0.101111
4	78186001	78196000	99	0.101487	0.101106
17	8310001	8320000	143	0.125313	0.10106
1	87546001	87556000	37	0.114105	0.101027
1	110626001	110636000	118	0.108524	0.100992
8	25894001	25904000	83	0.129617	0.10099
1	94448001	94458000	96	0.112071	0.100985
2	8988001	8998000	82	0.115697	0.100985
4	63786001	63796000	68	0.100704	0.100983
2	41444001	41454000	154	0.131747	0.100978
3	71128001	71138000	56	0.0982121	0.100978
1	89402001	89412000	111	0.0964224	0.100977
5	32246001	32256000	33	0.130533	0.100944
4	82022001	82032000	123	0.0937708	0.100897
1	94958001	94968000	55	0.0901308	0.100882
3	69166001	69176000	82	0.118726	0.100882
15	10150001	10160000	112	0.115652	0.100862
12	458001	468000	86	0.15242	0.100857
6	10508001	10518000	117	0.10837	0.100844
13	6216001	6226000	73	0.0979068	0.100829
17	5064001	5074000	103	0.12212	0.10082
2	103168001	103178000	110	0.0988166	0.100815
2	81640001	81650000	35	0.101782	0.100807
3	69164001	69174000	88	0.116416	0.1008
1	71006001	71016000	154	0.118289	0.100797
4	77938001	77948000	80	0.100322	0.100797
4	32944001	32954000	50	0.113204	0.100794
4	74646001	74656000	43	0.101035	0.100768
13	10014001	10024000	77	0.120215	0.100738
4	74162001	74172000	51	0.131686	0.100735
2	81168001	81178000	161	0.114872	0.100679
33	6954001	6964000	28	0.131707	0.100675
17	7792001	7802000	144	0.114689	0.100664
13	6732001	6742000	91	0.0949306	0.100655
1	187796001	187806000	125	0.106374	0.100645
11	6042001	6052000	116	0.112553	0.100641
1	87556001	87566000	83	0.114789	0.100631
1	8642001	8652000	80	0.113566	0.100621
3	69288001	69298000	49	0.113263	0.100616
12	5312001	5322000	49	0.104634	0.10061
33	6942001	6952000	57	0.122539	0.10061
6	29016001	29026000	114	0.0796302	0.100599
26	3206001	3216000	106	0.107651	0.100591
1	88412001	88422000	102	0.108831	0.100587
1	189670001	189680000	78	0.114116	0.100581
6	10558001	10568000	127	0.107977	0.100579
2	8980001	8990000	82	0.11684	0.100573
4	67520001	67530000	49	0.100687	0.100571
19	3148001	3158000	130	0.117359	0.10057
27	7582001	7592000	95	0.113737	0.100558
19	3156001	3166000	123	0.120688	0.100534
3	68758001	68768000	162	0.115201	0.100527
13	6662001	6672000	76	0.100975	0.100524
33	6858001	6868000	46	0.120847	0.100465
1	187054001	187064000	118	0.116292	0.100421
4	10196001	10206000	94	0.116403	0.100418
19	8832001	8842000	50	0.121748	0.10041
1	8574001	8584000	65	0.121633	0.100371
8	16252001	16262000	64	0.0995304	0.100357
15	3382001	3392000	65	0.102277	0.10035
5	32066001	32076000	22	0.124001	0.100317
4	41948001	41958000	55	0.106612	0.1003
1	96852001	96862000	26	0.0900511	0.100298
4	77994001	78004000	58	0.107545	0.100276
26	2530001	2540000	61	0.112665	0.100273
2	65958001	65968000	87	0.0809219	0.100233
1	110558001	110568000	67	0.120316	0.100227
5	32064001	32074000	20	0.126017	0.100227
8	25878001	25888000	119	0.122249	0.100227
4	36246001	36256000	64	0.106153	0.100202
17	7968001	7978000	116	0.112804	0.100201
1	93974001	93984000	113	0.103737	0.100186
3	71302001	71312000	107	0.112118	0.100179
33	6964001	6974000	66	0.142322	0.100177
4	86630001	86640000	71	0.104129	0.100155
3	62246001	62256000	55	0.101028	0.10014
17	7962001	7972000	135	0.111283	0.100127
4	73942001	73952000	99	0.110416	0.100124
20	8468001	8478000	100	0.121961	0.100119
2	137858001	137868000	143	0.118284	0.100117
2	83508001	83518000	58	0.0994357	0.100116
1	95282001	95292000	42	0.108119	0.100105
3	69788001	69798000	45	0.122988	0.100098
3	51550001	51560000	51	0.0987251	0.100087
4	36188001	36198000	46	0.10843	0.100039
33	6940001	6950000	50	0.119465	0.100021
2	137760001	137770000	132	0.122018	0.0999981
4	48476001	48486000	141	0.110379	0.0999784
1	87296001	87306000	72	0.111062	0.0999667
3	71254001	71264000	114	0.107211	0.0999388
1	187854001	187864000	123	0.117732	0.0999214
4	77956001	77966000	13	0.0997458	0.0999056
17	6556001	6566000	125	0.1348	0.0998942
6	11242001	11252000	61	0.103111	0.0998888
4	74650001	74660000	41	0.0999772	0.0998721
1	187024001	187034000	117	0.101986	0.0998668
17	8046001	8056000	128	0.121776	0.0998442
1	187074001	187084000	134	0.0970299	0.0998398
13	18514001	18524000	85	0.10416	0.0998337
6	10556001	10566000	135	0.106592	0.0998309
4	67540001	67550000	63	0.0998264	0.0998306
17	7794001	7804000	145	0.112204	0.0998107
8	16260001	16270000	46	0.0991465	0.0997972
3	51552001	51562000	41	0.0979896	0.0997924
8	16258001	16268000	42	0.0990123	0.0997683
3	51554001	51564000	36	0.0977024	0.0997571
4	77932001	77942000	78	0.099339	0.0997429
8	10552001	10562000	32	0.100195	0.0997376
4	77930001	77940000	85	0.099252	0.0997329
2	81642001	81652000	49	0.101531	0.0997323
4	78160001	78170000	49	0.118658	0.0997279
1	29746001	29756000	47	0.0983351	0.0997261
1	189430001	189440000	81	0.105455	0.0997034
4	67512001	67522000	94	0.101956	0.0996853
4	32976001	32986000	92	0.108607	0.0996624
6	29322001	29332000	68	0.109854	0.0996598
1	99448001	99458000	158	0.113242	0.0996546
27	6306001	6316000	62	0.108619	0.0996377
1	61804001	61814000	156	0.112358	0.0996328
4	81640001	81650000	65	0.110997	0.0996322
20	6794001	6804000	61	0.0928489	0.0995971
8	10548001	10558000	33	0.102157	0.0995873
1	94870001	94880000	35	0.0894517	0.0995825
1	99444001	99454000	129	0.110261	0.0995641
4	77936001	77946000	81	0.0990435	0.0995493
13	10004001	10014000	54	0.122297	0.0995263
1	189434001	189444000	78	0.103119	0.0994965
3	62254001	62264000	56	0.103386	0.0994649
6	10504001	10514000	79	0.107836	0.0994613
8	10546001	10556000	32	0.10214	0.0994573
5	33924001	33934000	49	0.11809	0.0994552
4	35976001	35986000	79	0.115255	0.0994529
12	4118001	4128000	66	0.112512	0.0994187
4	39258001	39268000	106	0.105094	0.0994129
13	6760001	6770000	16	0.0887039	0.0994057
5	33920001	33930000	72	0.121208	0.0994003
20	8300001	8310000	143	0.120514	0.0993941
22	328001	338000	13	0.123384	0.0993774
4	32776001	32786000	115	0.112193	0.0993645
1	94872001	94882000	28	0.0870527	0.0993306
2	25354001	25364000	28	0.104198	0.0993236
1	182374001	182384000	98	0.1196	0.099308
4	74648001	74658000	38	0.0993634	0.099288
4	86628001	86638000	64	0.102729	0.0992562
4	75152001	75162000	41	0.103556	0.0992514
2	41594001	41604000	108	0.12053	0.0992434
4	35068001	35078000	82	0.104859	0.0992266
17	5134001	5144000	115	0.0984738	0.099223
2	57252001	57262000	120	0.105787	0.0992191
12	5314001	5324000	52	0.104789	0.0992185
22	1146001	1156000	10	0.126651	0.0992159
5	32060001	32070000	25	0.121838	0.0991946
33	7066001	7076000	34	0.118821	0.0991666
17	7980001	7990000	159	0.111947	0.0991492
15	3780001	3790000	51	0.151065	0.0991382
11	6202001	6212000	93	0.122275	0.0991319
1	95178001	95188000	38	0.111452	0.0991238
2	83510001	83520000	63	0.0986265	0.0991187
2	137864001	137874000	94	0.135713	0.0991118
1	13426001	13436000	64	0.106253	0.0991056
13	6810001	6820000	92	0.0995658	0.0991007
14	8734001	8744000	84	0.101354	0.0990996
26	3504001	3514000	129	0.112515	0.0990784
19	3152001	3162000	129	0.119034	0.0990657
4	78928001	78938000	35	0.129477	0.0990633
1	96342001	96352000	71	0.132756	0.0990574
26	864001	874000	119	0.104669	0.09905
3	71210001	71220000	143	0.118141	0.0990404
5	33918001	33928000	72	0.118944	0.0990172
13	6328001	6338000	55	0.0943927	0.0990145
5	31898001	31908000	16	0.120828	0.0990084
1	29718001	29728000	80	0.102824	0.099004
1	187076001	187086000	125	0.0970686	0.0989999
5	32272001	32282000	74	0.127732	0.0989981
26	3670001	3680000	135	0.12698	0.0989924
4	79052001	79062000	117	0.113198	0.0989911
17	6364001	6374000	135	0.116999	0.0989831
1	175758001	175768000	82	0.101145	0.0989824
1	110624001	110634000	129	0.106651	0.0989718
13	18496001	18506000	66	0.098154	0.0989597
1	186970001	186980000	190	0.115777	0.0989574
3	69818001	69828000	75	0.116957	0.0989543
17	5128001	5138000	122	0.103278	0.0989464
4	81638001	81648000	73	0.109991	0.0989279
1	187082001	187092000	131	0.106429	0.0989123
1	88414001	88424000	104	0.10716	0.0988996
2	56980001	56990000	38	0.107478	0.0988729
4	86928001	86938000	86	0.102995	0.098869
2	103154001	103164000	78	0.0922708	0.0988683
2	41956001	41966000	91	0.131587	0.0988668
17	6582001	6592000	123	0.109537	0.098853
19	6802001	6812000	55	0.101562	0.0988437
1	191930001	191940000	79	0.123411	0.0988289
4	86924001	86934000	101	0.101921	0.0988242
1	89404001	89414000	135	0.0940453	0.0988148
4	67522001	67532000	50	0.0988954	0.0987994
4	77958001	77968000	15	0.0986416	0.0987903
1	94178001	94188000	131	0.0839232	0.0987889
6	11126001	11136000	139	0.0994556	0.0987861
1	184720001	184730000	53	0.131503	0.0987608
12	740001	750000	109	0.11324	0.0987597
3	72480001	72490000	147	0.138777	0.0987464
4	78606001	78616000	131	0.109651	0.0987455
1	95004001	95014000	50	0.102509	0.0987411
8	16240001	16250000	57	0.103504	0.0987231
27	7776001	7786000	15	0.103457	0.0987214
17	8312001	8322000	142	0.122498	0.0986831
13	6658001	6668000	100	0.0988497	0.0986695
19	8842001	8852000	65	0.116669	0.0986677
19	8844001	8854000	63	0.118728	0.0986535
15	3660001	3670000	34	0.119975	0.0986395
4	78128001	78138000	29	0.093558	0.0986388
19	3094001	3104000	72	0.105758	0.0986327
1	189576001	189586000	146	0.103493	0.0986271
33	6936001	6946000	44	0.11422	0.0986161
27	6256001	6266000	51	0.120338	0.0986073
20	8294001	8304000	158	0.124487	0.0985884
1	182368001	182378000	99	0.114502	0.0985618
4	77962001	77972000	27	0.0984008	0.0985529
2	83504001	83514000	46	0.0978491	0.0985458
3	24184001	24194000	57	0.0997984	0.09854
8	25896001	25906000	87	0.12508	0.0985279
3	71228001	71238000	72	0.0994244	0.0985204
3	28808001	28818000	41	0.0984064	0.0984982
13	6696001	6706000	107	0.08978	0.0984976
26	758001	768000	115	0.106577	0.0984959
3	3030001	3040000	71	0.116098	0.0984949
1	193180001	193190000	50	0.0985246	0.098483
1	96534001	96544000	91	0.123259	0.0984828
1	8640001	8650000	83	0.112806	0.098482
2	56970001	56980000	55	0.100633	0.0984809
2	81166001	81176000	158	0.112729	0.0984576
12	4464001	4474000	188	0.107803	0.0984554
33	6928001	6938000	51	0.110864	0.0984545
1	96724001	96734000	50	0.0964908	0.0984471
6	29200001	29210000	70	0.110376	0.0984316
4	81626001	81636000	104	0.119503	0.0984295
17	8308001	8318000	148	0.11972	0.0984121
3	1262001	1272000	55	0.105686	0.0984091
12	928001	938000	114	0.108598	0.0984083
4	49204001	49214000	112	0.101118	0.0984004
4	48484001	48494000	195	0.111838	0.0983976
4	77934001	77944000	74	0.0978387	0.0983941
6	29318001	29328000	62	0.10487	0.0983927
4	81772001	81782000	121	0.119845	0.0983805
2	83524001	83534000	73	0.097855	0.098371
27	6300001	6310000	68	0.108019	0.098365
26	3514001	3524000	101	0.103586	0.0983597
15	12044001	12054000	60	0.103932	0.0983547
15	10154001	10164000	107	0.108199	0.098346
1	94618001	94628000	36	0.0972796	0.0983348
5	33922001	33932000	63	0.118676	0.0983258
4	78390001	78400000	73	0.0991549	0.0983148
4	78394001	78404000	87	0.102315	0.0982969
4	77996001	78006000	56	0.105693	0.0982943
33	6874001	6884000	75	0.111409	0.0982934
4	74180001	74190000	79	0.1268	0.098293
2	57290001	57300000	48	0.121654	0.0982908
12	980001	990000	153	0.112587	0.0982905
14	9204001	9214000	47	0.102251	0.0982664
13	6660001	6670000	97	0.0992346	0.0982662
1	193182001	193192000	43	0.0982953	0.0982509
2	41596001	41606000	116	0.119962	0.0982474
15	10148001	10158000	108	0.113417	0.0982331
2	103126001	103136000	100	0.0905062	0.0982101
1	61798001	61808000	141	0.112321	0.0981991
3	62000001	62010000	58	0.101546	0.0981678
26	3138001	3148000	134	0.104711	0.0981501
[truncated: 2,728 more rows]
