# Supplementary material for: Genomic insights into the contribution of de novo lipogenesis to intramuscular fat deposition in chicken
Source: J Adv Res. 2023 Dec 6;65:19–31. doi: 10.1016/j.jare.2023.12.003 (PMC11519054; doi:10.1016/j.jare.2023.12.003)
Supplement: Supplementary data 4 [file mmc4.xlsx]

## Sheet: Sheet1
Supplementary Table 3. The genes annotated by the chromosom region of the top 1% threshold of fixed index (FST).
Gene_ID	Gene_name
ENSGALG00000003765	A1CF
ENSGALG00000016164	ABCG1
ENSGALG00000009048	ABLIM1
ENSGALG00000010785	ACOT11
ENSGALG00000015485	ACP6
ENSGALG00000008582	ADAM23
ENSGALG00000002557	ADGRD1
ENSGALG00000011319	ADGRL3
ENSGALG00000008890	ADGRL4
ENSGALG00000001462	ADORA3
ENSGALG00000002249	AGO1
ENSGALG00000043711	AGO3
ENSGALG00000023517	AGPAT2
ENSGALG00000029834	AIF1L
ENSGALG00000004679	AKAP10
ENSGALG00000014378	ANAPC4
ENSGALG00000007252	ANKDD1A
ENSGALG00000031973	ANKRD52
ENSGALG00000030603	ANTXR1
ENSGALG00000050440	APOF
ENSGALG00000035194	ARHGAP25
ENSGALG00000017196	ARHGAP42
ENSGALG00000013683	ARID1B
ENSGALG00000031534	ARID5B
ENSGALG00000008176	ASB3
ENSGALG00000015465	ASCC3
ENSGALG00000004669	ASPA
ENSGALG00000015387	ATG5
ENSGALG00000052760	ATOH7
ENSGALG00000034340	ATP2C1
ENSGALG00000038801	ATP5B
ENSGALG00000001452	ATP5PB
ENSGALG00000003256	ATP6V0A1
ENSGALG00000013036	ATP6V1E1
ENSGALG00000031323	ATP9B
ENSGALG00000009152	ATRNL1
ENSGALG00000007843	ATRX
ENSGALG00000004625	ATXN2
ENSGALG00000008115	ATXN7L1
ENSGALG00000015353	BBX
ENSGALG00000005295	BCAS3
ENSGALG00000013037	BCL2L13
ENSGALG00000004650	BRAP
ENSGALG00000010131	BTBD9
ENSGALG00000017219	C1H11ORF54
ENSGALG00000001175	C4BPA
ENSGALG00000028570	C6orf132
ENSGALG00000040773	C9orf116
ENSGALG00000038242	CACNA2D2
ENSGALG00000043393	CADM2
ENSGALG00000006054	CALCA
ENSGALG00000033051	CAMK1D
ENSGALG00000001319	CAMK1G
ENSGALG00000035800	CAMKMT
ENSGALG00000041731	CAPN7
ENSGALG00000001547	CAPZA1
ENSGALG00000010392	CCSER1
ENSGALG00000036824	CDH23
ENSGALG00000032699	CDK2
ENSGALG00000030406	CDS2
ENSGALG00000017190	CEP126
ENSGALG00000015925	CGAS
ENSGALG00000008182	CHAC2
ENSGALG00000006906	CHM
ENSGALG00000007234	CLCN5
ENSGALG00000017197	CNTN5
ENSGALG00000028866	COASY
ENSGALG00000013102	COBL
ENSGALG00000002546	COL5A1
ENSGALG00000032250	COQ10A
ENSGALG00000029235	CPNE4
ENSGALG00000030466	CS
ENSGALG00000004628	CTNS
ENSGALG00000017239	CTSC
ENSGALG00000007149	CYTH3
ENSGALG00000010857	DAB1
ENSGALG00000007119	DAGLB
ENSGALG00000032386	DCLK2
ENSGALG00000041403	DENND4A
ENSGALG00000033950	DERL1
ENSGALG00000010798	DHCR24
ENSGALG00000002437	DIPK1B
ENSGALG00000013715	DLC1
ENSGALG00000041900	DLG3
ENSGALG00000010116	DNAH8
ENSGALG00000042796	DNAJC7
ENSGALG00000020438	DPH6
ENSGALG00000007582	DPYSL3
ENSGALG00000016138	DSCAM
ENSGALG00000005522	DYNLL2
ENSGALG00000043499	EGFL7
ENSGALG00000026492	EMC6
ENSGALG00000033510	ERBB3
ENSGALG00000002863	ERGIC1
ENSGALG00000008172	ERLEC1
ENSGALG00000053250	ESYT1
ENSGALG00000015037	EVC
ENSGALG00000015029	EVC2
ENSGALG00000034534	FAAP24
ENSGALG00000041854	FAM184B
ENSGALG00000017291	FAR2
ENSGALG00000017229	FAT3
ENSGALG00000046358	FBLN7
ENSGALG00000039786	FGFR1
ENSGALG00000010879	FGGY
ENSGALG00000013124	FHOD3
ENSGALG00000003866	FIBCD1
ENSGALG00000023933	G0S2
ENSGALG00000001690	GABRB2
ENSGALG00000038042	GABRG2
ENSGALG00000005584	GALNT18
ENSGALG00000030588	GALNTL6
ENSGALG00000032452	GAS7
ENSGALG00000036742	GATSL2
ENSGALG00000042771	GBE1
ENSGALG00000007620	GFRA3
ENSGALG00000021952	gga-mir-10a
ENSGALG00000049953	gga-mir-12262
ENSGALG00000053803	gga-mir-12267
ENSGALG00000018276	gga-mir-126
ENSGALG00000025295	gga-mir-1576
ENSGALG00000025334	gga-mir-1689
ENSGALG00000025300	gga-mir-1772
ENSGALG00000034406	gga-mir-3528
ENSGALG00000021728	gga-mir-455
ENSGALG00000025782	gga-mir-6616
ENSGALG00000028228	gga-mir-6639
ENSGALG00000028315	gga-mir-6696
ENSGALG00000036568	gga-mir-7444
ENSGALG00000047978	gga-mir-7447
ENSGALG00000002679	GLT1D1
ENSGALG00000014209	GPR155
ENSGALG00000042177	GPR182
ENSGALG00000015491	GPR89A
ENSGALG00000013100	GRB10
ENSGALG00000038995	GRIA4
ENSGALG00000037366	GRID1
ENSGALG00000015434	GRIK2
ENSGALG00000009895	GRIP1
ENSGALG00000037097	GRK3
ENSGALG00000017238	GRM5
ENSGALG00000039403	GRM8
ENSGALG00000045847	GRXCR2
ENSGALG00000001431	GUCA1A
ENSGALG00000005516	HEATR6
ENSGALG00000043027	HEPHL1
ENSGALG00000010363	HERC3
ENSGALG00000005297	HHATL
ENSGALG00000004222	HK1
ENSGALG00000009875	HMGA2
ENSGALG00000043219	HOXB3
ENSGALG00000000284	HOXB4
ENSGALG00000028423	HS2ST1
ENSGALG00000014934	HS3ST1
ENSGALG00000019201	HSPA13
ENSGALG00000015494	HTR1F
ENSGALG00000015635	HTT
ENSGALG00000004813	IARS
ENSGALG00000035734	IKZF4
ENSGALG00000005638	IL2RG
ENSGALG00000005269	INTS2
ENSGALG00000001405	IRF6
ENSGALG00000014335	ITFG2
ENSGALG00000010269	KCNAB1
ENSGALG00000031693	KCNB2
ENSGALG00000034621	KCNIP4
ENSGALG00000034077	KCNK5
ENSGALG00000037249	KCNQ5
ENSGALG00000012322	KCTD16
ENSGALG00000040793	KDELR2
ENSGALG00000015360	KIAA1524
ENSGALG00000010057	KIF6
ENSGALG00000015056	LAMA3
ENSGALG00000001343	LAMB3
ENSGALG00000006334	LAP3
ENSGALG00000007494	LARS
ENSGALG00000014421	LCORL
ENSGALG00000014485	LDB2
ENSGALG00000026761	LIN28B
ENSGALG00000020419	LIN52
ENSGALG00000010061	LRBA
ENSGALG00000001733	LRIG2
ENSGALG00000045063	LRP2BP
ENSGALG00000031503	LRP6
ENSGALG00000005284	LRRC39
ENSGALG00000041802	LYRM9
ENSGALG00000003693	MACF1
ENSGALG00000001816	MAGI3
ENSGALG00000002789	MAP2
ENSGALG00000006655	MAP3K13
ENSGALG00000015596	MAP3K7
ENSGALG00000040023	MAPK11
ENSGALG00000000883	MAPKAPK2
ENSGALG00000036322	MED12
ENSGALG00000005230	MED13
ENSGALG00000017218	MED17
ENSGALG00000003683	MED27
ENSGALG00000054271	MED28
ENSGALG00000008257	MERTK
ENSGALG00000000225	MGAT4C
ENSGALG00000042119	MIP
ENSGALG00000047411	miRNA
ENSGALG00000047766	miRNA
ENSGALG00000048244	miRNA
ENSGALG00000051066	miRNA
ENSGALG00000051670	miRNA
ENSGALG00000051948	miRNA
ENSGALG00000003199	MLX
ENSGALG00000015513	MMS22L
ENSGALG00000005830	MNT
ENSGALG00000013149	MOCOS
ENSGALG00000010051	MOCS1
ENSGALG00000005531	MRGBP
ENSGALG00000026303	MRPS2
ENSGALG00000015628	MSANTD1
ENSGALG00000009925	MTA3
ENSGALG00000015923	MTO1
ENSGALG00000001363	MYBBP1A
ENSGALG00000015358	MYH15
ENSGALG00000032598	MYO1A
ENSGALG00000003925	MYPN
ENSGALG00000035028	NAB2
ENSGALG00000031958	NABP2
ENSGALG00000033609	NACA
ENSGALG00000032610	NAGLU
ENSGALG00000014425	NCAPG
ENSGALG00000016617	NCOA1
ENSGALG00000017282	NDUFA9
ENSGALG00000015367	NECTIN3
ENSGALG00000031056	NEMP1
ENSGALG00000030200	NFU1
ENSGALG00000043825	NISCH
ENSGALG00000028971	NKIRAS2
ENSGALG00000002886	NKX2-5
ENSGALG00000038585	NOA1
ENSGALG00000002375	NOTCH1
ENSGALG00000010035	NR3C2
ENSGALG00000008970	NRK
ENSGALG00000008621	NRP2
ENSGALG00000005524	NTSR1
ENSGALG00000041111	NUP214
ENSGALG00000005609	OGFR
ENSGALG00000050427	OSBPL10
ENSGALG00000004613	P2RX5
ENSGALG00000004325	P4HA1
ENSGALG00000014406	PACRGL
ENSGALG00000005834	PAFAH1B1
ENSGALG00000031512	PAN2
ENSGALG00000017092	PAN3
ENSGALG00000039751	PANX1
ENSGALG00000042645	PARD3B
ENSGALG00000010789	PARS2
ENSGALG00000018815	PCGF2
ENSGALG00000011013	PCNX2
ENSGALG00000047448	PCSK9
ENSGALG00000006035	PDE3B
ENSGALG00000016186	PDE9A
ENSGALG00000017070	PDS5B
ENSGALG00000015492	PDZK1
ENSGALG00000035930	PHACTR3
ENSGALG00000033205	PHF20L1
ENSGALG00000001845	PHTF1
ENSGALG00000004492	PIGL
ENSGALG00000040917	PIK3R4
ENSGALG00000002645	PIWIL1
ENSGALG00000004332	PLA2G12B
ENSGALG00000005065	PLA2G4A
ENSGALG00000015375	PLCXD2
ENSGALG00000009947	PLEKHH2
ENSGALG00000018700	PLPP7
ENSGALG00000007956	PLXDC2
ENSGALG00000039861	PLXNB2
ENSGALG00000015480	POGLUT1
ENSGALG00000011387	POLR2B
ENSGALG00000003757	POMT1
ENSGALG00000043334	POU4F3
ENSGALG00000004974	PPARG
ENSGALG00000042851	PPARGC1A
ENSGALG00000009547	PPHLN1
ENSGALG00000000336	PPP1R12B
ENSGALG00000002489	PPP1R26
ENSGALG00000038476	PRDM13
ENSGALG00000019178	PRDM15
ENSGALG00000015405	PREP
ENSGALG00000002016	PRKCD
ENSGALG00000012813	PRPF4B
ENSGALG00000001597	PSMB3
ENSGALG00000008163	PSME4
ENSGALG00000036837	PTGES3
ENSGALG00000022909	PTPN3
ENSGALG00000010049	PTPRB
ENSGALG00000031284	PTPRM
ENSGALG00000030054	PTPRN2
ENSGALG00000001758	QSOX2
ENSGALG00000028018	RAB38
ENSGALG00000042482	RAB5B
ENSGALG00000007130	RAC1
ENSGALG00000031918	RAD51D
ENSGALG00000008990	RADX
ENSGALG00000003712	RAPGEF1
ENSGALG00000038757	RBMS2
ENSGALG00000008193	RELN
ENSGALG00000002579	RIMBP2
ENSGALG00000006387	RNF32
ENSGALG00000032819	RNF41
ENSGALG00000013129	RPRD1A
ENSGALG00000048612	RPS26
ENSGALG00000043359	RRP9
ENSGALG00000001860	RSBN1
ENSGALG00000014386	SEPSECS
ENSGALG00000002487	SFSWAP
ENSGALG00000028448	SH2D1B
ENSGALG00000039337	SH3BP5
ENSGALG00000008293	SH3PXD2A
ENSGALG00000043904	SH3RF2
ENSGALG00000015466	SIM1
ENSGALG00000027305	SKAP1
ENSGALG00000049446	SLC29A3
ENSGALG00000014971	SLC2A9
ENSGALG00000017227	SLC36A4
ENSGALG00000016185	SLC37A1
ENSGALG00000004879	SLC6A11
ENSGALG00000033002	SLC7A3
ENSGALG00000005460	SLCO4A1
ENSGALG00000041121	SLIT2
ENSGALG00000041592	SMARCC2
ENSGALG00000006829	SMG1
ENSGALG00000033402	SNORD59A
ENSGALG00000017812	snoRNA
ENSGALG00000017813	snoRNA
ENSGALG00000017814	snoRNA
ENSGALG00000017815	snoRNA
ENSGALG00000024565	snoRNA
ENSGALG00000025003	snoRNA
ENSGALG00000025390	snoRNA
ENSGALG00000025661	snoRNA
ENSGALG00000025662	snoRNA
ENSGALG00000025680	snoRNA
ENSGALG00000025701	snoRNA
ENSGALG00000026321	snoRNA
ENSGALG00000032585	snoRNA
ENSGALG00000038167	snoRNA
ENSGALG00000010610	SNX25
ENSGALG00000008465	SORCS1
ENSGALG00000049567	SPATA22
ENSGALG00000007262	SPG21
ENSGALG00000001387	SPNS2
ENSGALG00000029512	SPTBN1
ENSGALG00000005525	SRSF1
ENSGALG00000001538	ST7L
ENSGALG00000043672	STAB1
ENSGALG00000030661	STAT2
ENSGALG00000002893	STC2
ENSGALG00000002816	STK10
ENSGALG00000029510	STK32B
ENSGALG00000015012	STX18
ENSGALG00000002536	STX2
ENSGALG00000035993	SUOX
ENSGALG00000004248	TACR2
ENSGALG00000007396	TAOK3
ENSGALG00000004618	TAX1BP3
ENSGALG00000015546	TBC1D14
ENSGALG00000009859	TBC1D30
ENSGALG00000030460	TBC1D31
ENSGALG00000034297	TBX2
ENSGALG00000007528	TCERG1
ENSGALG00000008883	TCF7L2
ENSGALG00000008442	TENM1
ENSGALG00000001768	TENM2
ENSGALG00000016165	TFF2
ENSGALG00000034688	TIMELESS
ENSGALG00000024480	TIMMDC1
ENSGALG00000008166	TLR15
ENSGALG00000028629	TM4SF1a
ENSGALG00000047269	TMEM135
ENSGALG00000000223	TMEM183A
ENSGALG00000010801	TMEM61
ENSGALG00000001459	TNNC1
ENSGALG00000001373	TRAF3IP3
ENSGALG00000005290	TRMT13
ENSGALG00000004649	TRPV1
ENSGALG00000009091	TRUB1
ENSGALG00000009029	TSPAN12
ENSGALG00000002414	TSPAN14
ENSGALG00000051885	TTC4
ENSGALG00000017904	U6
ENSGALG00000037395	UBTD2
ENSGALG00000003732	UCK1
ENSGALG00000010601	UFSP2
ENSGALG00000002186	UNC45B
ENSGALG00000004569	UNC5B
ENSGALG00000001608	UNC5D
ENSGALG00000010805	USP24
ENSGALG00000015497	VGLL3
ENSGALG00000004937	VGLL4
ENSGALG00000017217	VSTM5
ENSGALG00000040864	WDR77
ENSGALG00000039209	WIF1
ENSGALG00000034196	WNT2B
ENSGALG00000036255	WNT7B
ENSGALG00000006757	XYLT1
ENSGALG00000038154	YAP1
ENSGALG00000035502	ZBTB39
ENSGALG00000037941	ZC3H10
ENSGALG00000043265	ZC3H3
ENSGALG00000013911	ZC3HAV1
ENSGALG00000003403	ZNF385C
ENSGALG00000014954	ZNF518B
ENSGALG00000015112	ZNF521
ENSGALG00000033997	ZNF800
ENSGALG00000000295
ENSGALG00000001369
ENSGALG00000001476
ENSGALG00000002671
ENSGALG00000003861
ENSGALG00000004503
ENSGALG00000004637
ENSGALG00000004814
ENSGALG00000005661
ENSGALG00000005747
ENSGALG00000005753
ENSGALG00000005775
ENSGALG00000006958
ENSGALG00000007028
ENSGALG00000007133
ENSGALG00000007248
ENSGALG00000007516
ENSGALG00000007565
ENSGALG00000010611
ENSGALG00000012847
ENSGALG00000013155
ENSGALG00000014551
ENSGALG00000015626
ENSGALG00000015662
ENSGALG00000015675
ENSGALG00000016157
ENSGALG00000016183
ENSGALG00000016183
ENSGALG00000017216
ENSGALG00000017220
ENSGALG00000018276
ENSGALG00000021728
ENSGALG00000021952
ENSGALG00000025295
ENSGALG00000025300
ENSGALG00000025334
ENSGALG00000025782
ENSGALG00000025811
ENSGALG00000026470
ENSGALG00000026776
ENSGALG00000028228
ENSGALG00000028315
ENSGALG00000028858
ENSGALG00000029588
ENSGALG00000029660
ENSGALG00000029896
ENSGALG00000030206
ENSGALG00000030206
ENSGALG00000030908
ENSGALG00000030982
ENSGALG00000030982
ENSGALG00000032052
ENSGALG00000033573
ENSGALG00000034218
ENSGALG00000034236
ENSGALG00000034236
ENSGALG00000034236
ENSGALG00000034406
ENSGALG00000034511
ENSGALG00000034564
ENSGALG00000034564
ENSGALG00000034564
ENSGALG00000034564
ENSGALG00000034572
ENSGALG00000034701
ENSGALG00000035086
ENSGALG00000035205
ENSGALG00000035205
ENSGALG00000035206
ENSGALG00000035270
ENSGALG00000035270
ENSGALG00000035908
ENSGALG00000035908
ENSGALG00000036171
ENSGALG00000036204
ENSGALG00000036204
ENSGALG00000036204
ENSGALG00000036395
ENSGALG00000036568
ENSGALG00000037242
ENSGALG00000040433
ENSGALG00000040733
ENSGALG00000040733
ENSGALG00000041688
ENSGALG00000041688
ENSGALG00000041690
ENSGALG00000041690
ENSGALG00000041690
ENSGALG00000041690
ENSGALG00000041847
ENSGALG00000041847
ENSGALG00000041847
ENSGALG00000041909
ENSGALG00000041973
ENSGALG00000042288
ENSGALG00000042288
ENSGALG00000042372
ENSGALG00000042372
ENSGALG00000043368
ENSGALG00000043368
ENSGALG00000043998
ENSGALG00000044187
ENSGALG00000044631
ENSGALG00000044942
ENSGALG00000045230
ENSGALG00000045232
ENSGALG00000045738
ENSGALG00000046322
ENSGALG00000046322
ENSGALG00000046322
ENSGALG00000046650
ENSGALG00000046802
ENSGALG00000046802
ENSGALG00000046921
ENSGALG00000046921
ENSGALG00000046921
ENSGALG00000046975
ENSGALG00000046975
ENSGALG00000046977
ENSGALG00000046977
ENSGALG00000047016
ENSGALG00000047016
ENSGALG00000047029
ENSGALG00000047044
ENSGALG00000047044
ENSGALG00000047069
ENSGALG00000047085
ENSGALG00000047085
ENSGALG00000047108
ENSGALG00000047108
ENSGALG00000047139
ENSGALG00000047213
ENSGALG00000047213
ENSGALG00000047226
ENSGALG00000047226
ENSGALG00000047274
ENSGALG00000047274
ENSGALG00000047312
ENSGALG00000047338
ENSGALG00000047341
ENSGALG00000047411
ENSGALG00000047447
ENSGALG00000047447
ENSGALG00000047496
ENSGALG00000047496
ENSGALG00000047496
ENSGALG00000047509
ENSGALG00000047509
ENSGALG00000047511
ENSGALG00000047546
ENSGALG00000047546
ENSGALG00000047694
ENSGALG00000047694
ENSGALG00000047727
ENSGALG00000047727
ENSGALG00000047740
ENSGALG00000047740
ENSGALG00000047746
ENSGALG00000047746
ENSGALG00000047766
ENSGALG00000047907
ENSGALG00000047907
ENSGALG00000047978
ENSGALG00000047983
ENSGALG00000047983
ENSGALG00000047983
ENSGALG00000048024
ENSGALG00000048148
ENSGALG00000048148
ENSGALG00000048148
ENSGALG00000048237
ENSGALG00000048237
ENSGALG00000048244
ENSGALG00000048288
ENSGALG00000048353
ENSGALG00000048353
ENSGALG00000048380
ENSGALG00000048380
ENSGALG00000048380
ENSGALG00000048433
ENSGALG00000048433
ENSGALG00000048505
ENSGALG00000048521
ENSGALG00000048521
ENSGALG00000048662
ENSGALG00000048662
ENSGALG00000048734
ENSGALG00000048734
ENSGALG00000048734
ENSGALG00000048734
ENSGALG00000048868
ENSGALG00000048868
ENSGALG00000048868
ENSGALG00000048939
ENSGALG00000049007
ENSGALG00000049007
ENSGALG00000049007
ENSGALG00000049011
ENSGALG00000049011
ENSGALG00000049011
ENSGALG00000049011
ENSGALG00000049055
ENSGALG00000049055
ENSGALG00000049096
ENSGALG00000049205
ENSGALG00000049205
ENSGALG00000049205
ENSGALG00000049234
ENSGALG00000049234
ENSGALG00000049271
ENSGALG00000049271
ENSGALG00000049297
ENSGALG00000049297
ENSGALG00000049330
ENSGALG00000049330
ENSGALG00000049330
ENSGALG00000049366
ENSGALG00000049366
ENSGALG00000049366
ENSGALG00000049366
ENSGALG00000049560
ENSGALG00000049560
ENSGALG00000049595
ENSGALG00000049595
ENSGALG00000049612
ENSGALG00000049612
ENSGALG00000049694
ENSGALG00000049694
ENSGALG00000049790
ENSGALG00000049790
ENSGALG00000049849
ENSGALG00000049849
ENSGALG00000049923
ENSGALG00000049923
ENSGALG00000049953
ENSGALG00000050091
ENSGALG00000050094
ENSGALG00000050094
ENSGALG00000050120
ENSGALG00000050140
ENSGALG00000050140
ENSGALG00000050140
ENSGALG00000050144
ENSGALG00000050144
ENSGALG00000050144
ENSGALG00000050212
ENSGALG00000050212
ENSGALG00000050297
ENSGALG00000050297
ENSGALG00000050383
ENSGALG00000050383
ENSGALG00000050453
ENSGALG00000050453
ENSGALG00000050578
ENSGALG00000050578
ENSGALG00000050578
ENSGALG00000050592
ENSGALG00000050592
ENSGALG00000050612
ENSGALG00000050612
ENSGALG00000050612
ENSGALG00000050690
ENSGALG00000050690
ENSGALG00000050714
ENSGALG00000050714
ENSGALG00000050714
ENSGALG00000050714
ENSGALG00000050783
ENSGALG00000050783
ENSGALG00000050912
ENSGALG00000050912
ENSGALG00000050913
ENSGALG00000050913
ENSGALG00000050913
ENSGALG00000050930
ENSGALG00000050930
ENSGALG00000050930
ENSGALG00000050963
ENSGALG00000050963
ENSGALG00000050983
ENSGALG00000051066
ENSGALG00000051105
ENSGALG00000051105
ENSGALG00000051108
ENSGALG00000051108
ENSGALG00000051111
ENSGALG00000051111
ENSGALG00000051326
ENSGALG00000051326
ENSGALG00000051326
ENSGALG00000051368
ENSGALG00000051368
ENSGALG00000051414
ENSGALG00000051414
ENSGALG00000051445
ENSGALG00000051500
ENSGALG00000051670
ENSGALG00000051784
ENSGALG00000051784
ENSGALG00000051784
ENSGALG00000051784
ENSGALG00000051799
ENSGALG00000051799
ENSGALG00000051799
ENSGALG00000051799
ENSGALG00000051948
ENSGALG00000051979
ENSGALG00000051979
ENSGALG00000051979
ENSGALG00000051979
ENSGALG00000052007
ENSGALG00000052007
ENSGALG00000052007
ENSGALG00000052007
ENSGALG00000052072
ENSGALG00000052091
ENSGALG00000052091
ENSGALG00000052116
ENSGALG00000052116
ENSGALG00000052195
ENSGALG00000052220
ENSGALG00000052220
ENSGALG00000052226
ENSGALG00000052226
ENSGALG00000052226
ENSGALG00000052226
ENSGALG00000052274
ENSGALG00000052274
ENSGALG00000052392
ENSGALG00000052392
ENSGALG00000052392
ENSGALG00000052475
ENSGALG00000052475
ENSGALG00000052475
ENSGALG00000052475
ENSGALG00000052481
ENSGALG00000052523
ENSGALG00000052590
ENSGALG00000052590
ENSGALG00000052595
ENSGALG00000052595
ENSGALG00000052595
ENSGALG00000052595
ENSGALG00000052604
ENSGALG00000052721
ENSGALG00000052721
ENSGALG00000052755
ENSGALG00000052755
ENSGALG00000052771
ENSGALG00000052771
ENSGALG00000052779
ENSGALG00000052783
ENSGALG00000052783
ENSGALG00000052783
ENSGALG00000052783
ENSGALG00000052794
ENSGALG00000052794
ENSGALG00000052794
ENSGALG00000052794
ENSGALG00000052898
ENSGALG00000052898
ENSGALG00000052929
ENSGALG00000052945
ENSGALG00000052994
ENSGALG00000053009
ENSGALG00000053009
ENSGALG00000053013
ENSGALG00000053019
ENSGALG00000053039
ENSGALG00000053039
ENSGALG00000053039
ENSGALG00000053042
ENSGALG00000053101
ENSGALG00000053101
ENSGALG00000053202
ENSGALG00000053202
ENSGALG00000053253
ENSGALG00000053253
ENSGALG00000053253
ENSGALG00000053253
ENSGALG00000053308
ENSGALG00000053308
ENSGALG00000053379
ENSGALG00000053422
ENSGALG00000053435
ENSGALG00000053435
ENSGALG00000053435
ENSGALG00000053435
ENSGALG00000053479
ENSGALG00000053528
ENSGALG00000053528
ENSGALG00000053561
ENSGALG00000053714
ENSGALG00000053714
ENSGALG00000053717
ENSGALG00000053717
ENSGALG00000053771
ENSGALG00000053771
ENSGALG00000053771
ENSGALG00000053803
ENSGALG00000053837
ENSGALG00000053837
ENSGALG00000053940
ENSGALG00000053940
ENSGALG00000053948
ENSGALG00000053948
ENSGALG00000053948
ENSGALG00000053948
ENSGALG00000053960
ENSGALG00000053960
ENSGALG00000054048
ENSGALG00000054081
ENSGALG00000054136
ENSGALG00000054198
ENSGALG00000054285
ENSGALG00000054285
ENSGALG00000054353
ENSGALG00000054353
ENSGALG00000054555
ENSGALG00000054555
ENSGALG00000054617
ENSGALG00000054617
ENSGALG00000054654
ENSGALG00000054654
ENSGALG00000054654
ENSGALG00000054716
ENSGALG00000054716
ENSGALG00000054804
ENSGALG00000054804
ENSGALG00000054836
ENSGALG00000054849
ENSGALG00000054849
ENSGALG00000054885
ENSGALG00000054885
ENSGALG00000054904
