# Supplementary material for: Genomic insights into the contribution of de novo lipogenesis to intramuscular fat deposition in chicken
Source: J Adv Res. 2023 Dec 6;65:19–31. doi: 10.1016/j.jare.2023.12.003 (PMC11519054; doi:10.1016/j.jare.2023.12.003)
Supplement: Supplementary data 5 [file mmc5.xlsx]

## Sheet: Sheet1
Supplementary Table 4. The enriched pathways based on 845 annotated genes.
#Term	Database	ID	Input number	Background number	P-Value	Corrected P-Value	Input	Hyperlink
MAPK signaling pathway	KEGG PATHWAY	gga04010	12	225	0.0316663	0.508289	ENSGALG00000039786|ENSGALG00000008970|ENSGALG00000007396|ENSGALG00000001476|ENSGALG00000007130|ENSGALG00000040023|ENSGALG00000033510|ENSGALG00000015596|ENSGALG00000038242|ENSGALG00000006655|ENSGALG00000005065|ENSGALG00000000883	http://www.genome.jp/kegg-bin/show_pathway?gga04010/gga:419847%09red/gga:395499%09red/gga:396516%09red/gga:419867%09red/gga:430150%09red/gga:693245%09red/gga:395871%09red/gga:421808%09red/gga:417739%09red/gga:396394%09red/gga:424876%09red/gga:422380%09red
Wnt signaling pathway	KEGG PATHWAY	gga04310	7	120	0.0618184	0.508289	ENSGALG00000036255|ENSGALG00000031503|ENSGALG00000039209|ENSGALG00000007130|ENSGALG00000008883|ENSGALG00000015596|ENSGALG00000034196	http://www.genome.jp/kegg-bin/show_pathway?gga04310/gga:427937%09red/gga:395871%09red/gga:421808%09red/gga:417831%09red/gga:374243%09red/gga:395508%09red/gga:419097%09red
alpha-Linolenic acid metabolism	KEGG PATHWAY	gga00592	2	18	0.10403	0.508289	ENSGALG00000005065|ENSGALG00000004332	http://www.genome.jp/kegg-bin/show_pathway?gga00592/gga:423705%09red/gga:396394%09red
Arachidonic acid metabolism	KEGG PATHWAY	gga00590	3	39	0.108741	0.508289	ENSGALG00000036837|ENSGALG00000005065|ENSGALG00000004332	http://www.genome.jp/kegg-bin/show_pathway?gga00590/gga:423705%09red/gga:100859133%09red/gga:396394%09red
Oxidative phosphorylation	KEGG PATHWAY	gga00190	5	90	0.121834	0.508289	ENSGALG00000013036|ENSGALG00000003256|ENSGALG00000017282|ENSGALG00000038801|ENSGALG00000001452	http://www.genome.jp/kegg-bin/show_pathway?gga00190/gga:419866%09red/gga:395474%09red/gga:426673%09red/gga:418162%09red/gga:419039%09red
Linoleic acid metabolism	KEGG PATHWAY	gga00591	2	21	0.131391	0.508289	ENSGALG00000005065|ENSGALG00000004332	http://www.genome.jp/kegg-bin/show_pathway?gga00591/gga:423705%09red/gga:396394%09red
Glycerophospholipid metabolism	KEGG PATHWAY	gga00564	4	81	0.207208	0.508289	ENSGALG00000023517|ENSGALG00000005065|ENSGALG00000030406|ENSGALG00000004332	http://www.genome.jp/kegg-bin/show_pathway?gga00564/gga:423705%09red/gga:772114%09red/gga:419517%09red/gga:396394%09red
Steroid hormone biosynthesis	KEGG PATHWAY	gga00140	2	35	0.271734	0.513669	ENSGALG00000028858|ENSGALG00000001369	http://www.genome.jp/kegg-bin/show_pathway?gga00140/gga:771930%09red/gga:419861%09red
Steroid biosynthesis	KEGG PATHWAY	gga00100	1	15	0.360839	0.542929	ENSGALG00000010798	http://www.genome.jp/kegg-bin/show_pathway?gga00100/gga:424661%09red
Insulin signaling pathway	KEGG PATHWAY	gga04910	4	108	0.372806	0.549628	ENSGALG00000003712|ENSGALG00000004222|ENSGALG00000006035|ENSGALG00000042851	http://www.genome.jp/kegg-bin/show_pathway?gga04910/gga:417173%09red/gga:422815%09red/gga:423064%09red/gga:373889%09red
Citrate cycle (TCA cycle)	KEGG PATHWAY	gga00020	1	26	0.530288	0.646485	ENSGALG00000030466	http://www.genome.jp/kegg-bin/show_pathway?gga00020/gga:100858903%09red
Glycolysis / Gluconeogenesis	KEGG PATHWAY	gga00010	1	50	0.760356	0.805462	ENSGALG00000004222	http://www.genome.jp/kegg-bin/show_pathway?gga00010/gga:373889%09red
Glycerolipid metabolism	KEGG PATHWAY	gga00561	1	55	0.791738	0.829512	ENSGALG00000023517	http://www.genome.jp/kegg-bin/show_pathway?gga00561/gga:772114%09red
PPAR signaling pathway	KEGG PATHWAY	gga03320	1	58	0.808563	0.842793	ENSGALG00000004974	http://www.genome.jp/kegg-bin/show_pathway?gga03320/gga:373928%09red
Adipocytokine signaling pathway	KEGG PATHWAY	gga04920	1	59	0.813864	0.84669	ENSGALG00000042851	http://www.genome.jp/kegg-bin/show_pathway?gga04920/gga:422815%09red
Adherens junction	KEGG PATHWAY	gga04520	6	60	0.00953919	0.47823	ENSGALG00000007130|ENSGALG00000031284|ENSGALG00000010049|ENSGALG00000039786|ENSGALG00000008883|ENSGALG00000015596	http://www.genome.jp/kegg-bin/show_pathway?gga04520/gga:421049%09red/gga:417853%09red/gga:395871%09red/gga:421808%09red/gga:396516%09red/gga:395508%09red
Aminoacyl-tRNA biosynthesis	KEGG PATHWAY	gga00970	4	37	0.0258144	0.508289	ENSGALG00000010789|ENSGALG00000007494|ENSGALG00000004813|ENSGALG00000014386	http://www.genome.jp/kegg-bin/show_pathway?gga00970/gga:422808%09red/gga:416347%09red/gga:415957%09red/gga:424659%09red
Glycosaminoglycan biosynthesis - heparan sulfate / heparin	KEGG PATHWAY	gga00534	3	21	0.0274013	0.508289	ENSGALG00000028423|ENSGALG00000006757|ENSGALG00000014934	http://www.genome.jp/kegg-bin/show_pathway?gga00534/gga:414781%09red/gga:395140%09red/gga:422840%09red
Neuroactive ligand-receptor interaction	KEGG PATHWAY	gga04080	14	287	0.0397736	0.508289	ENSGALG00000006054|ENSGALG00000015434|ENSGALG00000004613|ENSGALG00000005524|ENSGALG00000017238|ENSGALG00000038995|ENSGALG00000001462|ENSGALG00000038042|ENSGALG00000004649|ENSGALG00000015494|ENSGALG00000039403|ENSGALG00000037366|ENSGALG00000001690|ENSGALG00000004248	http://www.genome.jp/kegg-bin/show_pathway?gga04080/gga:373956%09red/gga:396256%09red/gga:428149%09red/gga:396137%09red/gga:768996%09red/gga:427853%09red/gga:395507%09red/gga:395259%09red/gga:428934%09red/gga:427963%09red/gga:414890%09red/gga:396289%09red/gga:373933%09red/gga:428628%09red
NOD-like receptor signaling pathway	KEGG PATHWAY	gga04621	7	116	0.0538113	0.508289	ENSGALG00000002016|ENSGALG00000030661|ENSGALG00000039751|ENSGALG00000040023|ENSGALG00000015596|ENSGALG00000030603|ENSGALG00000015387	http://www.genome.jp/kegg-bin/show_pathway?gga04621/gga:428199%09red/gga:772164%09red/gga:421784%09red/gga:421808%09red/gga:417739%09red/gga:415905%09red/gga:100858732%09red
VEGF signaling pathway	KEGG PATHWAY	gga04370	4	49	0.0579123	0.508289	ENSGALG00000040023|ENSGALG00000005065|ENSGALG00000000883|ENSGALG00000007130	http://www.genome.jp/kegg-bin/show_pathway?gga04370/gga:395871%09red/gga:419847%09red/gga:417739%09red/gga:396394%09red
Vascular smooth muscle contraction	KEGG PATHWAY	gga04270	6	101	0.0753874	0.508289	ENSGALG00000002016|ENSGALG00000006054|ENSGALG00000000336|ENSGALG00000035086|ENSGALG00000004332|ENSGALG00000005065	http://www.genome.jp/kegg-bin/show_pathway?gga04270/gga:396256%09red/gga:395478%09red/gga:423705%09red/gga:100996929%09red/gga:396394%09red/gga:415905%09red
Calcium signaling pathway	KEGG PATHWAY	gga04020	8	156	0.0842387	0.508289	ENSGALG00000004613|ENSGALG00000005524|ENSGALG00000017238|ENSGALG00000030908|ENSGALG00000033510|ENSGALG00000001319|ENSGALG00000001459|ENSGALG00000004248	http://www.genome.jp/kegg-bin/show_pathway?gga04020/gga:419859%09red/gga:428149%09red/gga:693245%09red/gga:768996%09red/gga:395507%09red/gga:396032%09red/gga:373933%09red/gga:415958%09red
Ether lipid metabolism	KEGG PATHWAY	gga00565	3	36	0.0918089	0.508289	ENSGALG00000005065|ENSGALG00000005834|ENSGALG00000004332	http://www.genome.jp/kegg-bin/show_pathway?gga00565/gga:423705%09red/gga:374224%09red/gga:396394%09red
Hedgehog signaling pathway	KEGG PATHWAY	gga04340	3	37	0.0973233	0.508289	ENSGALG00000037097|ENSGALG00000015029|ENSGALG00000015037	http://www.genome.jp/kegg-bin/show_pathway?gga04340/gga:770095%09red/gga:416904%09red/gga:422851%09red
Adrenergic signaling in cardiomyocytes	KEGG PATHWAY	gga04261	6	112	0.107803	0.508289	ENSGALG00000015358|ENSGALG00000040023|ENSGALG00000038242|ENSGALG00000007565|ENSGALG00000001459|ENSGALG00000030908	http://www.genome.jp/kegg-bin/show_pathway?gga04261/gga:415958%09red/gga:416350%09red/gga:430150%09red/gga:396032%09red/gga:417739%09red/gga:395534%09red
Tight junction	KEGG PATHWAY	gga04530	7	139	0.109278	0.508289	ENSGALG00000007130|ENSGALG00000001476|ENSGALG00000035086|ENSGALG00000029660|ENSGALG00000029896|ENSGALG00000007565|ENSGALG00000041900	http://www.genome.jp/kegg-bin/show_pathway?gga04530/gga:428706%09red/gga:416350%09red/gga:101751943%09red/gga:100996929%09red/gga:419867%09red/gga:768487%09red/gga:395871%09red
Other types of O-glycan biosynthesis	KEGG PATHWAY	gga00514	2	20	0.122093	0.508289	ENSGALG00000003757|ENSGALG00000015480	http://www.genome.jp/kegg-bin/show_pathway?gga00514/gga:418455%09red/gga:417175%09red
mTOR signaling pathway	KEGG PATHWAY	gga04150	6	124	0.150043	0.508289	ENSGALG00000036255|ENSGALG00000031503|ENSGALG00000036742|ENSGALG00000013036|ENSGALG00000013100|ENSGALG00000034196	http://www.genome.jp/kegg-bin/show_pathway?gga04150/gga:418162%09red/gga:417483%09red/gga:420948%09red/gga:427937%09red/gga:374243%09red/gga:419097%09red
Progesterone-mediated oocyte maturation	KEGG PATHWAY	gga04914	4	72	0.157586	0.508289	ENSGALG00000002816|ENSGALG00000006035|ENSGALG00000040023|ENSGALG00000032699	http://www.genome.jp/kegg-bin/show_pathway?gga04914/gga:423064%09red/gga:100529062%09red/gga:416204%09red/gga:417739%09red
SNARE interactions in vesicular transport	KEGG PATHWAY	gga04130	2	26	0.179914	0.508289	ENSGALG00000015012|ENSGALG00000002536	http://www.genome.jp/kegg-bin/show_pathway?gga04130/gga:378895%09red/gga:422848%09red
C-type lectin receptor signaling pathway	KEGG PATHWAY	gga04625	4	77	0.184597	0.508289	ENSGALG00000002016|ENSGALG00000030661|ENSGALG00000040023|ENSGALG00000000883	http://www.genome.jp/kegg-bin/show_pathway?gga04625/gga:100858732%09red/gga:419847%09red/gga:417739%09red/gga:415905%09red
RIG-I-like receptor signaling pathway	KEGG PATHWAY	gga04622	3	51	0.186274	0.508289	ENSGALG00000040023|ENSGALG00000015596|ENSGALG00000015387	http://www.genome.jp/kegg-bin/show_pathway?gga04622/gga:421808%09red/gga:417739%09red/gga:421784%09red
Starch and sucrose metabolism	KEGG PATHWAY	gga00500	2	28	0.20001	0.508289	ENSGALG00000004222|ENSGALG00000042771	http://www.genome.jp/kegg-bin/show_pathway?gga00500/gga:427964%09red/gga:373889%09red
Folate biosynthesis	KEGG PATHWAY	gga00790	2	28	0.20001	0.508289	ENSGALG00000010051|ENSGALG00000013149	http://www.genome.jp/kegg-bin/show_pathway?gga00790/gga:420964%09red/gga:395270%09red
Cardiac muscle contraction	KEGG PATHWAY	gga04260	3	55	0.214707	0.508289	ENSGALG00000038242|ENSGALG00000015358|ENSGALG00000001459	http://www.genome.jp/kegg-bin/show_pathway?gga04260/gga:430150%09red/gga:396032%09red/gga:395534%09red
Fructose and mannose metabolism	KEGG PATHWAY	gga00051	2	30	0.220352	0.508289	ENSGALG00000004222|ENSGALG00000026776	http://www.genome.jp/kegg-bin/show_pathway?gga00051/gga:419040%09red/gga:373889%09red
Metabolism of xenobiotics by cytochrome P450	KEGG PATHWAY	gga00980	2	33	0.251138	0.510515	ENSGALG00000028858|ENSGALG00000001369	http://www.genome.jp/kegg-bin/show_pathway?gga00980/gga:771930%09red/gga:419861%09red
Ferroptosis	KEGG PATHWAY	gga04216	2	33	0.251138	0.510515	ENSGALG00000012847|ENSGALG00000015387	http://www.genome.jp/kegg-bin/show_pathway?gga04216/gga:418109%09red/gga:421784%09red
Proteasome	KEGG PATHWAY	gga03050	2	34	0.261434	0.510515	ENSGALG00000001597|ENSGALG00000008163	http://www.genome.jp/kegg-bin/show_pathway?gga03050/gga:419997%09red/gga:421218%09red
Phagosome	KEGG PATHWAY	gga04145	5	121	0.267763	0.513669	ENSGALG00000015012|ENSGALG00000003256|ENSGALG00000007130|ENSGALG00000013036|ENSGALG00000042482	http://www.genome.jp/kegg-bin/show_pathway?gga04145/gga:100529061%09red/gga:395871%09red/gga:395474%09red/gga:422848%09red/gga:418162%09red
ABC transporters	KEGG PATHWAY	gga02010	2	36	0.282029	0.513669	ENSGALG00000016164|ENSGALG00000015675	http://www.genome.jp/kegg-bin/show_pathway?gga02010/gga:418533%09red/gga:418468%09red
mRNA surveillance pathway	KEGG PATHWAY	gga03015	3	65	0.288906	0.519274	ENSGALG00000006829|ENSGALG00000005753|ENSGALG00000007565	http://www.genome.jp/kegg-bin/show_pathway?gga03015/gga:422214%09red/gga:416605%09red/gga:416350%09red
Arginine and proline metabolism	KEGG PATHWAY	gga00330	2	37	0.292311	0.519274	ENSGALG00000004325|ENSGALG00000006334	http://www.genome.jp/kegg-bin/show_pathway?gga00330/gga:423704%09red/gga:425306%09red
Selenocompound metabolism	KEGG PATHWAY	gga00450	1	12	0.304854	0.519274	ENSGALG00000014386	http://www.genome.jp/kegg-bin/show_pathway?gga00450/gga:422808%09red
Lysosome	KEGG PATHWAY	gga04142	4	98	0.310018	0.522902	ENSGALG00000003256|ENSGALG00000032610|ENSGALG00000017239|ENSGALG00000004628	http://www.genome.jp/kegg-bin/show_pathway?gga04142/gga:417606%09red/gga:107055308%09red/gga:395474%09red/gga:419014%09red
Glutathione metabolism	KEGG PATHWAY	gga00480	2	40	0.323013	0.522902	ENSGALG00000008182|ENSGALG00000006334	http://www.genome.jp/kegg-bin/show_pathway?gga00480/gga:421221%09red/gga:425306%09red
2-Oxocarboxylic acid metabolism	KEGG PATHWAY	gga01210	1	13	0.324039	0.522902	ENSGALG00000030466	http://www.genome.jp/kegg-bin/show_pathway?gga01210/gga:100858903%09red
Glycosaminoglycan biosynthesis - chondroitin sulfate / dermatan sulfate	KEGG PATHWAY	gga00532	1	13	0.324039	0.522902	ENSGALG00000006757	http://www.genome.jp/kegg-bin/show_pathway?gga00532/gga:414781%09red
GnRH signaling pathway	KEGG PATHWAY	gga04912	3	74	0.35711	0.542929	ENSGALG00000002016|ENSGALG00000040023|ENSGALG00000005065	http://www.genome.jp/kegg-bin/show_pathway?gga04912/gga:396394%09red/gga:417739%09red/gga:415905%09red
Endocytosis	KEGG PATHWAY	gga04144	7	203	0.359234	0.542929	ENSGALG00000007262|ENSGALG00000005638|ENSGALG00000001547|ENSGALG00000042482|ENSGALG00000037097|ENSGALG00000032819|ENSGALG00000007149	http://www.genome.jp/kegg-bin/show_pathway?gga04144/gga:395199%09red/gga:416904%09red/gga:416626%09red/gga:396521%09red/gga:415526%09red/gga:100529061%09red/gga:426468%09red
Toll-like receptor signaling pathway	KEGG PATHWAY	gga04620	3	78	0.387237	0.560838	ENSGALG00000007130|ENSGALG00000040023|ENSGALG00000015596	http://www.genome.jp/kegg-bin/show_pathway?gga04620/gga:395871%09red/gga:421808%09red/gga:417739%09red
Glycosaminoglycan degradation	KEGG PATHWAY	gga00531	1	17	0.395641	0.561989	ENSGALG00000032610	http://www.genome.jp/kegg-bin/show_pathway?gga00531/gga:107055308%09red
Melanogenesis	KEGG PATHWAY	gga04916	3	80	0.40218	0.569694	ENSGALG00000008883|ENSGALG00000036255|ENSGALG00000034196	http://www.genome.jp/kegg-bin/show_pathway?gga04916/gga:427937%09red/gga:395508%09red/gga:374243%09red
Phototransduction	KEGG PATHWAY	gga04744	1	18	0.412326	0.576361	ENSGALG00000001431	http://www.genome.jp/kegg-bin/show_pathway?gga04744/gga:374216%09red
AGE-RAGE signaling pathway in diabetic complications	KEGG PATHWAY	gga04933	3	82	0.417018	0.581678	ENSGALG00000002016|ENSGALG00000040023|ENSGALG00000007130	http://www.genome.jp/kegg-bin/show_pathway?gga04933/gga:395871%09red/gga:417739%09red/gga:415905%09red
Metabolic pathways	KEGG PATHWAY	gga01100	34	1148	0.423614	0.583736	ENSGALG00000014386|ENSGALG00000004492|ENSGALG00000030406|ENSGALG00000004637|ENSGALG00000036837|ENSGALG00000032610|ENSGALG00000028858|ENSGALG00000005065|ENSGALG00000003757|ENSGALG00000010051|ENSGALG00000023517|ENSGALG00000008182|ENSGALG00000004325|ENSGALG00000010798|ENSGALG00000000225|ENSGALG00000016186|ENSGALG00000001452|ENSGALG00000017282|ENSGALG00000030466|ENSGALG00000005584|ENSGALG00000003256|…	http://www.genome.jp/kegg-bin/show_pathway?gga01100/gga:425306%09red/gga:424661%09red/gga:423064%09red/gga:374224%09red/gga:418538%09red/gga:418162%09red/gga:100858903%09red/gga:419039%09red/gga:771930%09red/gga:395474%09red/gga:422808%09red/gga:417600%09red/gga:395415%09red/gga:423705%09red/gga:423704%09red/gga:419517%09red/gga:107055308%09red/gga:100859133%09red/gga:417609%09red/gga:396394%09re…
Histidine metabolism	KEGG PATHWAY	gga00340	1	19	0.428552	0.583736	ENSGALG00000004669	http://www.genome.jp/kegg-bin/show_pathway?gga00340/gga:417609%09red
Mitophagy - animal	KEGG PATHWAY	gga04137	2	53	0.450405	0.60091	ENSGALG00000013037|ENSGALG00000015387	http://www.genome.jp/kegg-bin/show_pathway?gga04137/gga:418163%09red/gga:421784%09red
RNA polymerase	KEGG PATHWAY	gga03020	1	21	0.459676	0.603859	ENSGALG00000011387	http://www.genome.jp/kegg-bin/show_pathway?gga03020/gga:422621%09red
Glycosylphosphatidylinositol (GPI)-anchor biosynthesis	KEGG PATHWAY	gga00563	1	21	0.459676	0.603859	ENSGALG00000004492	http://www.genome.jp/kegg-bin/show_pathway?gga00563/gga:417600%09red
Mannose type O-glycan biosynthesis	KEGG PATHWAY	gga00515	1	22	0.474598	0.613542	ENSGALG00000003757	http://www.genome.jp/kegg-bin/show_pathway?gga00515/gga:417175%09red
Focal adhesion	KEGG PATHWAY	gga04510	5	161	0.484599	0.62094	ENSGALG00000003712|ENSGALG00000007130|ENSGALG00000001476|ENSGALG00000008193|ENSGALG00000000336	http://www.genome.jp/kegg-bin/show_pathway?gga04510/gga:427850%09red/gga:417173%09red/gga:395871%09red/gga:419867%09red/gga:395478%09red
Cellular senescence	KEGG PATHWAY	gga04218	4	132	0.519122	0.641013	ENSGALG00000040023|ENSGALG00000020419|ENSGALG00000000883|ENSGALG00000032699	http://www.genome.jp/kegg-bin/show_pathway?gga04218/gga:423346%09red/gga:419847%09red/gga:417739%09red/gga:100529062%09red
RNA degradation	KEGG PATHWAY	gga03018	2	61	0.521833	0.643383	ENSGALG00000017092|ENSGALG00000031512	http://www.genome.jp/kegg-bin/show_pathway?gga03018/gga:418926%09red/gga:429172%09red
Autophagy - other	KEGG PATHWAY	gga04136	1	26	0.530288	0.646485	ENSGALG00000015387	http://www.genome.jp/kegg-bin/show_pathway?gga04136/gga:421784%09red
Mucin type O-glycan biosynthesis	KEGG PATHWAY	gga00512	1	26	0.530288	0.646485	ENSGALG00000005584	http://www.genome.jp/kegg-bin/show_pathway?gga00512/gga:423034%09red
DNA replication	KEGG PATHWAY	gga03030	1	27	0.543265	0.65569	ENSGALG00000041973	http://www.genome.jp/kegg-bin/show_pathway?gga03030/gga:426646%09red
Salmonella infection	KEGG PATHWAY	gga05132	2	65	0.555147	0.663224	ENSGALG00000040023|ENSGALG00000007130	http://www.genome.jp/kegg-bin/show_pathway?gga05132/gga:395871%09red/gga:417739%09red
Spliceosome	KEGG PATHWAY	gga03040	3	102	0.556589	0.663578	ENSGALG00000005753|ENSGALG00000007528|ENSGALG00000005525	http://www.genome.jp/kegg-bin/show_pathway?gga03040/gga:422214%09red/gga:772264%09red/gga:416349%09red
Glyoxylate and dicarboxylate metabolism	KEGG PATHWAY	gga00630	1	30	0.580089	0.677187	ENSGALG00000030466	http://www.genome.jp/kegg-bin/show_pathway?gga00630/gga:100858903%09red
Autophagy - animal	KEGG PATHWAY	gga04140	3	106	0.58205	0.678988	ENSGALG00000002016|ENSGALG00000015596|ENSGALG00000015387	http://www.genome.jp/kegg-bin/show_pathway?gga04140/gga:421784%09red/gga:421808%09red/gga:415905%09red
Galactose metabolism	KEGG PATHWAY	gga00052	1	32	0.602978	0.692466	ENSGALG00000004222	http://www.genome.jp/kegg-bin/show_pathway?gga00052/gga:373889%09red
Alanine, aspartate and glutamate metabolism	KEGG PATHWAY	gga00250	1	32	0.602978	0.692466	ENSGALG00000004669	http://www.genome.jp/kegg-bin/show_pathway?gga00250/gga:417609%09red
Homologous recombination	KEGG PATHWAY	gga03440	1	37	0.654902	0.726427	ENSGALG00000031918	http://www.genome.jp/kegg-bin/show_pathway?gga03440/gga:417528%09red
Amino sugar and nucleotide sugar metabolism	KEGG PATHWAY	gga00520	1	38	0.664444	0.732511	ENSGALG00000004222	http://www.genome.jp/kegg-bin/show_pathway?gga00520/gga:373889%09red
Notch signaling pathway	KEGG PATHWAY	gga04330	1	41	0.69152	0.753668	ENSGALG00000002375	http://www.genome.jp/kegg-bin/show_pathway?gga04330/gga:395655%09red
Herpes simplex virus 1 infection	KEGG PATHWAY	gga05168	3	126	0.694791	0.756726	ENSGALG00000030661|ENSGALG00000015596|ENSGALG00000005525	http://www.genome.jp/kegg-bin/show_pathway?gga05168/gga:100858732%09red/gga:421808%09red/gga:772264%09red
N-Glycan biosynthesis	KEGG PATHWAY	gga00510	1	44	0.716416	0.773025	ENSGALG00000000225	http://www.genome.jp/kegg-bin/show_pathway?gga00510/gga:395415%09red
Fanconi anemia pathway	KEGG PATHWAY	gga03460	1	44	0.716416	0.773025	ENSGALG00000034534	http://www.genome.jp/kegg-bin/show_pathway?gga03460/gga:415770%09red
Lysine degradation	KEGG PATHWAY	gga00310	1	44	0.716416	0.773025	ENSGALG00000035800	http://www.genome.jp/kegg-bin/show_pathway?gga00310/gga:421406%09red
Oocyte meiosis	KEGG PATHWAY	gga04114	2	90	0.725482	0.777644	ENSGALG00000040023|ENSGALG00000032699	http://www.genome.jp/kegg-bin/show_pathway?gga04114/gga:100529062%09red/gga:417739%09red
Carbon metabolism	KEGG PATHWAY	gga01200	2	98	0.766949	0.809848	ENSGALG00000004222|ENSGALG00000030466	http://www.genome.jp/kegg-bin/show_pathway?gga01200/gga:100858903%09red/gga:373889%09red
Drug metabolism - other enzymes	KEGG PATHWAY	gga00983	1	51	0.766989	0.809848	ENSGALG00000003732	http://www.genome.jp/kegg-bin/show_pathway?gga00983/gga:771901%09red
Pyrimidine metabolism	KEGG PATHWAY	gga00240	1	55	0.791738	0.829512	ENSGALG00000003732	http://www.genome.jp/kegg-bin/show_pathway?gga00240/gga:771901%09red
Biosynthesis of amino acids	KEGG PATHWAY	gga01230	1	58	0.808563	0.842793	ENSGALG00000030466	http://www.genome.jp/kegg-bin/show_pathway?gga01230/gga:100858903%09red
Apelin signaling pathway	KEGG PATHWAY	gga04371	2	108	0.811048	0.844842	ENSGALG00000006035|ENSGALG00000042851	http://www.genome.jp/kegg-bin/show_pathway?gga04371/gga:423064%09red/gga:422815%09red
Purine metabolism	KEGG PATHWAY	gga00230	2	110	0.818923	0.850419	ENSGALG00000006035|ENSGALG00000016186	http://www.genome.jp/kegg-bin/show_pathway?gga00230/gga:418538%09red/gga:423064%09red
p53 signaling pathway	KEGG PATHWAY	gga04115	1	63	0.833646	0.861752	ENSGALG00000032699	http://www.genome.jp/kegg-bin/show_pathway?gga04115/gga:100529062%09red
FoxO signaling pathway	KEGG PATHWAY	gga04068	2	115	0.837339	0.865019	ENSGALG00000040023|ENSGALG00000032699	http://www.genome.jp/kegg-bin/show_pathway?gga04068/gga:100529062%09red/gga:417739%09red
Ubiquitin mediated proteolysis	KEGG PATHWAY	gga04120	2	116	0.840813	0.867505	ENSGALG00000010363|ENSGALG00000003861	http://www.genome.jp/kegg-bin/show_pathway?gga04120/gga:423683%09red/gga:422514%09red
ECM-receptor interaction	KEGG PATHWAY	gga04512	1	65	0.842735	0.867836	ENSGALG00000008193	http://www.genome.jp/kegg-bin/show_pathway?gga04512/gga:427850%09red
Necroptosis	KEGG PATHWAY	gga04217	2	117	0.844219	0.868813	ENSGALG00000030661|ENSGALG00000005065	http://www.genome.jp/kegg-bin/show_pathway?gga04217/gga:100858732%09red/gga:396394%09red
Regulation of actin cytoskeleton	KEGG PATHWAY	gga04810	3	170	0.859999	0.881992	ENSGALG00000039786|ENSGALG00000007130|ENSGALG00000000336	http://www.genome.jp/kegg-bin/show_pathway?gga04810/gga:395871%09red/gga:395478%09red/gga:396516%09red
RNA transport	KEGG PATHWAY	gga03013	2	122	0.860281	0.881992	ENSGALG00000005753|ENSGALG00000041111	http://www.genome.jp/kegg-bin/show_pathway?gga03013/gga:422214%09red/gga:427760%09red
ErbB signaling pathway	KEGG PATHWAY	gga04012	1	70	0.863351	0.884581	ENSGALG00000033510	http://www.genome.jp/kegg-bin/show_pathway?gga04012/gga:693245%09red
Peroxisome	KEGG PATHWAY	gga04146	1	72	0.870821	0.890551	ENSGALG00000017291	http://www.genome.jp/kegg-bin/show_pathway?gga04146/gga:419043%09red
Gap junction	KEGG PATHWAY	gga04540	1	78	0.890876	0.906496	ENSGALG00000017238	http://www.genome.jp/kegg-bin/show_pathway?gga04540/gga:373933%09red
Phosphatidylinositol signaling system	KEGG PATHWAY	gga04070	1	85	0.910382	0.923544	ENSGALG00000030406	http://www.genome.jp/kegg-bin/show_pathway?gga04070/gga:419517%09red
Protein processing in endoplasmic reticulum	KEGG PATHWAY	gga04141	2	142	0.910473	0.923544	ENSGALG00000008172|ENSGALG00000033950	http://www.genome.jp/kegg-bin/show_pathway?gga04141/gga:420350%09red/gga:101751309%09red
Cell adhesion molecules (CAMs)	KEGG PATHWAY	gga04514	1	91	0.924308	0.934661	ENSGALG00000031284	http://www.genome.jp/kegg-bin/show_pathway?gga04514/gga:421049%09red
Cell cycle	KEGG PATHWAY	gga04110	1	104	0.947516	0.953383	ENSGALG00000032699	http://www.genome.jp/kegg-bin/show_pathway?gga04110/gga:100529062%09red
Ribosome	KEGG PATHWAY	gga03010	1	112	0.958112	0.962257	ENSGALG00000032052	http://www.genome.jp/kegg-bin/show_pathway?gga03010/gga:100857770%09red
Apoptosis	KEGG PATHWAY	gga04210	1	114	0.960409	0.963617	ENSGALG00000017239	http://www.genome.jp/kegg-bin/show_pathway?gga04210/gga:419014%09red
Influenza A	KEGG PATHWAY	gga05164	1	120	0.966573	0.968959	ENSGALG00000030661	http://www.genome.jp/kegg-bin/show_pathway?gga05164/gga:100858732%09red
Cytokine-cytokine receptor interaction	KEGG PATHWAY	gga04060	1	166	0.990892	0.990892	ENSGALG00000005638	http://www.genome.jp/kegg-bin/show_pathway?gga04060/gga:395199%09red
