# Supplementary material for: Genomic insights into the contribution of de novo lipogenesis to intramuscular fat deposition in chicken
Source: J Adv Res. 2023 Dec 6;65:19–31. doi: 10.1016/j.jare.2023.12.003 (PMC11519054; doi:10.1016/j.jare.2023.12.003)
Supplement: Supplementary data 6 [file mmc6.xlsx]

## Sheet: Sheet1
Supplementary Table 5. The content of IMF for GWAS.
ID	Group	IMF（%）
16	1	3.34584
79	1	3.38848
245	1	2.98481
274	1	3.95854
285	1	3.35293
346	1	4.08008
373	1	3.99445
440	1	3.98553
623	1	3.99073
5	1	1.4636
106	1	3.14697
378	1	2.57134
423	1	1.82506
459	1	2.75289
497	1	2.5993
1	1	2.35924
9	1	3.33831
24	1	2.09909
46	1	0.876826
74	1	3.19769
77	1	1.54224
98	1	2.75212
101	1	2.98755
109	1	3.04942
335	1	2.9512
366	1	2.02275
418	1	2.0474
438	1	2.15116
458	1	1.68179
472	1	2.11921
473	1	2.35429
487	1	1.70446
488	1	1.89368
499	1	2.81255
537	1	1.76227
551	1	1.21588
62	1	1.87257
69	1	1.83933
86	1	2.379
103	1	2.48947
272	1	2.25228
391	1	2.88973
395	1	2.15619
469	1	1.2724
491	1	2.19163
556	1	3.2691
602	1	2.68776
620	1	1.98601
14	1	2.04406
33	1	2.00037
39	1	1.64126
96	1	3.06268
327	1	2.87983
444	1	3.58703
462	1	2.85634
484	1	0.952346
490	1	2.51606
518	1	1.20697
530	1	1.67546
532	1	2.35719
546	1	3.28752
547	1	1.05802
633	1	2.59653
21	1	3.60177
30	1	2.58469
32	1	5.65199
37	1	3.29966
48	1	1.51702
88	1	2.34022
97	1	2.45318
125	1	2.55332
157	1	3.89901
167	1	3.02451
214	1	2.40627
241	1	4.74936
257	1	2.72015
262	1	2.75384
299	1	1.86521
304	1	1.93571
309	1	2.54037
325	1	2.72548
338	1	2.84125
358	1	2.78526
390	1	2.72138
407	1	1.8048
445	1	3.33948
450	1	2.22859
452	1	2.97032
454	1	1.56246
456	1	2.58526
463	1	4.00246
476	1	2.07717
478	1	3.11719
496	1	2.57978
503	1	2.56356
525	1	3.19265
531	1	2.80684
535	1	2.53092
544	1	1.63538
552	1	3.53339
555	1	3.80306
19	1	0.99247
75	1	3.01827
83	1	2.6851
131	1	2.26212
135	1	2.95591
141	1	3.71945
147	1	2.79652
162	1	3.14352
165	1	3.04748
172	1	3.06767
175	1	3.07551
177	1	2.37166
180	1	3.74375
183	1	2.25115
184	1	2.13057
191	1	2.71247
196	1	2.90104
198	1	2.93556
202	1	2.28028
204	1	2.63693
213	1	2.22449
216	1	1.93103
226	1	2.21417
233	1	2.57524
239	1	2.54122
240	1	1.91446
246	1	1.62118
253	1	2.32712
277	1	2.33598
288	1	1.71391
291	1	3.07319
330	1	3.58537
340	1	2.07075
348	1	4.30564
398	1	2.5939
404	1	2.95852
415	1	2.02308
425	1	2.00649
427	1	2.87921
515	1	2.87531
521	1	1.80499
533	1	2.17919
570	1	3.35545
571	1	2.17713
590	1	3.69666
597	1	1.84585
609	1	2.20873
615	1	3.04875
619	1	3.2652
26	1	2.25921
42	1	2.86872
49	1	2.46612
91	1	2.89984
108	1	2.67019
122	1	1.6079
139	1	2.24407
143	1	3.50634
150	1	2.83202
176	1	2.24307
188	1	2.05139
199	1	3.02983
205	1	2.42652
207	1	2.72831
211	1	3.11956
217	1	2.49246
223	1	2.8451
229	1	2.14391
230	1	3.02107
243	1	3.32352
256	1	1.9383
264	1	2.04185
265	1	2.52196
270	1	1.9875
286	1	3.69675
301	1	2.11323
336	1	3.98123
343	1	2.65658
354	1	2.92392
383	1	3.06204
389	1	1.7776
394	1	4.57129
400	1	2.12384
408	1	3.73799
412	1	2.39051
422	1	3.18466
511	1	2.08481
520	1	3.45852
566	1	3.07169
569	1	2.05876
583	1	2.91778
601	1	2.62872
625	1	3.31626
626	1	2.35988
635	1	2.64179
8	1	2.20041
52	1	2.21904
53	1	2.55896
58	1	2.92895
59	1	2.90054
64	1	3.37802
70	1	1.63448
78	1	3.04998
89	1	1.16588
112	1	2.50162
113	1	2.0444
116	1	2.64911
120	1	2.36096
124	1	2.24868
126	1	1.92786
134	1	2.05348
146	1	2.25536
155	1	3.20517
170	1	1.87201
193	1	2.15714
212	1	2.5712
271	1	3.29792
276	1	1.63337
289	1	2.20566
298	1	2.69054
302	1	2.54608
308	1	2.88148
311	1	2.3626
318	1	2.55669
321	1	1.99451
324	1	3.08639
329	1	2.19713
355	1	2.41426
357	1	2.18208
363	1	3.08873
364	1	3.76586
370	1	2.87866
372	1	3.02314
376	1	1.85959
384	1	2.16813
433	1	2.52004
435	1	1.51006
509	1	2.18241
510	1	2.07972
545	1	2.02242
565	1	3.88222
634	1	3.22114
2	1	3.57764
25	1	1.74192
50	1	2.68398
215	1	2.74578
320	1	2.55094
432	1	3.07186
517	1	1.36519
577	1	3.74196
580	1	4.53859
117	1	1.87157
632	2	2.39501
54	2	1.30554
85	2	2.03181
121	2	1.81696
136	2	1.82416
293	2	1.756
339	2	1.47394
349	2	1.63424
437	2	1.36386
523	2	1.94454
576	2	1.66302
637	2	2.84304
36	2	1.14942
367	2	2.19293
399	2	2.66494
460	2	2.12721
501	2	2.24521
557	2	2.49491
13	2	3.34849
22	2	2.30379
23	2	1.78139
55	2	2.23081
81	2	3.00963
100	2	3.53078
401	2	3.68285
411	2	2.73629
420	2	2.92648
448	2	1.53104
464	2	2.65793
502	2	3.69791
514	2	3.69885
528	2	1.79663
540	2	1.51821
542	2	1.78164
28	2	1.81735
45	2	1.88676
95	2	2.39681
102	2	1.30071
161	2	3.39316
200	2	2.7799
206	2	2.33065
443	2	2.68889
447	2	1.54321
455	2	1.03155
538	2	2.18011
539	2	1.43012
564	2	2.6184
3	2	3.18395
18	2	1.01362
80	2	1.08502
87	2	1.43697
92	2	1.54056
266	2	2.06398
353	2	3.12373
419	2	2.35854
429	2	2.86476
434	2	2.16156
441	2	2.54404
449	2	1.32119
467	2	1.71768
471	2	2.79245
474	2	3.17873
480	2	2.28486
498	2	2.82369
4	2	4.20624
15	2	2.04159
17	2	1.8479
31	2	1.18354
38	2	2.2847
41	2	1.30117
47	2	3.20598
56	2	1.72331
73	2	1.04515
93	2	2.52199
123	2	2.4086
140	2	3.88558
169	2	0.769931
258	2	2.00438
260	2	3.06688
263	2	1.90151
316	2	3.57275
331	2	4.14433
344	2	3.44375
356	2	1.7489
417	2	3.69768
426	2	1.69328
468	2	1.99944
470	2	2.99923
477	2	2.96877
482	2	1.65612
483	2	2.05529
489	2	3.4398
492	2	2.0102
494	2	1.24409
524	2	3.15597
534	2	1.80404
553	2	1.21899
554	2	4.13477
572	2	1.84051
586	2	2.1302
621	2	1.6752
629	2	2.64335
110	2	1.76118
156	2	0.586329
166	2	1.88593
168	2	1.73222
174	2	1.47254
181	2	2.09392
182	2	2.14231
189	2	2.07349
190	2	3.43866
201	2	2.63144
203	2	1.93872
208	2	1.73922
209	2	2.34454
210	2	2.12527
218	2	2.17567
227	2	2.31884
255	2	2.30037
259	2	2.86457
267	2	2.84716
275	2	2.55736
279	2	1.67609
280	2	2.0748
282	2	1.24081
295	2	2.16401
296	2	2.3824
300	2	2.72792
306	2	2.77238
307	2	3.15768
314	2	2.75775
332	2	2.51801
337	2	1.89828
369	2	1.85035
371	2	3.37572
374	2	2.89884
380	2	3.01374
402	2	1.93828
406	2	2.84995
416	2	1.89274
431	2	1.26716
461	2	1.89209
506	2	2.21903
507	2	2.21079
513	2	4.43025
561	2	3.22857
587	2	2.11152
608	2	3.23104
610	2	2.49043
611	2	2.31585
624	2	3.20774
29	2	2.18046
34	2	2.83375
60	2	2.11499
65	2	2.54141
71	2	3.24016
76	2	3.38696
82	2	1.20319
118	2	3.15462
128	2	2.93285
130	2	2.04655
137	2	1.21999
138	2	2.90537
144	2	2.57903
148	2	2.69654
159	2	2.60092
163	2	2.503
192	2	2.74803
197	2	2.30429
220	2	2.51486
221	2	1.84494
224	2	2.44603
228	2	2.04796
231	2	2.70462
234	2	2.53349
237	2	2.52417
238	2	2.41712
268	2	2.13911
283	2	2.24821
305	2	2.15497
312	2	1.83928
315	2	1.56089
319	2	2.1108
322	2	2.01922
328	2	3.76576
342	2	2.09221
345	2	2.64888
352	2	2.45065
359	2	2.17719
386	2	2.92293
396	2	2.41505
397	2	2.19037
409	2	1.90514
430	2	2.5786
439	2	1.69624
505	2	2.81317
512	2	1.96584
543	2	3.06561
550	2	2.87667
567	2	2.4069
585	2	1.2771
592	2	3.2411
603	2	1.47222
604	2	2.3497
616	2	1.68097
636	2	1.75719
6	2	2.35048
10	2	2.72098
43	2	1.92163
57	2	3.33121
66	2	2.34587
67	2	2.80078
99	2	3.22783
107	2	2.39433
111	2	2.32516
114	2	3.03621
129	2	2.64689
133	2	1.4298
145	2	1.9524
151	2	2.86548
152	2	2.59261
158	2	2.61154
173	2	3.25874
179	2	2.23437
186	2	4.73452
235	2	2.20446
236	2	3.3032
244	2	2.47432
247	2	2.57994
249	2	1.47296
273	2	2.66013
292	2	2.90197
294	2	2.15279
323	2	3.09977
334	2	2.55937
360	2	1.97082
361	2	2.1884
365	2	2.04931
377	2	2.67223
379	2	1.72159
381	2	2.20969
385	2	2.83023
388	2	2.85442
393	2	3.36693
421	2	3.22158
446	2	3.24495
451	2	2.68328
519	2	2.59377
527	2	2.24586
549	2	2.29086
559	2	2.41599
560	2	3.6947
562	2	3.78
568	2	2.42175
579	2	2.85823
582	2	2.98892
591	2	3.3321
598	2	2.24627
617	2	4.08131
622	2	2.36274
638	2	1.88571
195	2	2.34541
493	2	2.03936
618	2	3.55065
