# Supplementary material for: Genomic insights into the contribution of de novo lipogenesis to intramuscular fat deposition in chicken
Source: J Adv Res. 2023 Dec 6;65:19–31. doi: 10.1016/j.jare.2023.12.003 (PMC11519054; doi:10.1016/j.jare.2023.12.003)
Supplement: Supplementary data 7 [file mmc7.xlsx]

## Sheet: Sheet1
Supplementary Table 6. The top 1% SNPs (n=98,869) information of GWAS results for IMF trait.
CHR	BP	beta	P
3	79516382	0.268361	8.90473e-08
2	123881132	0.254514	7.32816e-07
7	13585983	-0.245076	9.86723e-07
6	1181556	-0.36912	1.32496e-06
10	19365669	-0.311843	1.35085e-06
7	13745992	-0.255944	1.48898e-06
10	19207227	-0.38338	1.69699e-06
2	136533107	-0.277097	1.80389e-06
10	19309406	-0.309113	1.99072e-06
7	13688075	-0.249337	2.02044e-06
10	19309408	-0.308133	2.06462e-06
5	12124491	-0.460524	2.40744e-06
10	19439995	-0.294952	2.46393e-06
10	19313333	-0.300926	2.56675e-06
10	19651150	-0.280381	2.61247e-06
7	13787763	-0.260212	2.64441e-06
10	19302935	-0.30681	2.74207e-06
10	20010510	-0.249816	2.74358e-06
10	20005684	-0.251811	3.01893e-06
10	19280214	-0.368236	3.1207e-06
10	19306818	-0.370972	3.15231e-06
2	78845377	-0.487427	3.37831e-06
1	12150230	-0.240295	3.3993e-06
10	19713975	-0.287064	3.43896e-06
5	12633105	-0.416225	3.49454e-06
5	12225476	-0.361691	3.67039e-06
5	12633023	-0.435995	4.05951e-06
10	19367072	-0.285072	4.16496e-06
3	78763383	-0.262787	4.23723e-06
5	12225655	-0.342368	4.3374e-06
7	13722340	-0.241133	4.63001e-06
10	19308638	-0.277554	4.65841e-06
10	19517608	-0.309188	4.67779e-06
1	31700800	-0.33323	4.72811e-06
5	12244761	-0.331628	4.75106e-06
7	13724460	-0.227364	4.87092e-06
10	19310447	-0.391426	4.89994e-06
3	79514226	0.238356	4.99226e-06
7	13755589	-0.256336	5.2263e-06
9	4115539	0.279068	5.47488e-06
10	19366082	-0.290107	5.52384e-06
18	4074015	-0.234734	5.97225e-06
10	19907070	-0.251212	6.10678e-06
10	19204852	-0.349199	6.26504e-06
10	19440120	-0.390904	6.40076e-06
10	19381104	-0.382716	6.41238e-06
2	79808521	-0.39812	6.55774e-06
2	124891249	-0.218099	6.6975e-06
12	13461381	-0.226387	6.70253e-06
10	19656187	-0.255962	6.70882e-06
2	123422295	-0.29358	6.80439e-06
10	19656208	-0.253958	6.814e-06
10	19656214	-0.253958	6.814e-06
10	19656212	-0.253958	6.814e-06
10	19656209	-0.253958	6.814e-06
10	19381107	-0.38867	6.87828e-06
10	19517588	-0.300339	6.96691e-06
1	14062989	-0.445743	7.19292e-06
5	53518815	0.239042	7.20307e-06
10	19491855	-0.266884	7.32327e-06
5	12577796	-0.387588	7.58506e-06
10	19659756	-0.27099	7.59176e-06
2	3786894	-0.368784	7.6785e-06
10	19988515	-0.23908	7.7783e-06
5	12086262	-0.485693	7.91266e-06
10	19656233	-0.247386	7.98296e-06
10	19400774	-0.358163	8.1062e-06
7	12846090	-0.219775	8.15247e-06
10	19901581	-0.245678	8.33622e-06
10	19656204	-0.253265	8.42118e-06
9	4104615	0.286458	8.68744e-06
10	19374773	-0.248819	8.72167e-06
2	123025757	-0.282996	8.95154e-06
10	19421975	-0.368082	9.00123e-06
10	19374768	-0.248323	9.00859e-06
10	19381118	-0.384282	9.0205e-06
10	19381113	-0.384581	9.03146e-06
10	19667364	-0.270886	9.19896e-06
10	19664271	-0.264108	9.21183e-06
10	19664287	-0.260402	9.25399e-06
10	19664284	-0.260402	9.25399e-06
5	12087545	-0.46339	9.29017e-06
4	90595448	-0.242137	9.33029e-06
10	19670090	-0.261632	9.3504e-06
10	19684227	-0.261174	9.37923e-06
5	12124477	-0.436864	9.4051e-06
5	12647621	-0.396391	9.75113e-06
1	9350696	-0.269756	9.87205e-06
5	12086455	-0.506537	1.00572e-05
10	19666564	-0.267557	1.01088e-05
10	19517574	-0.297549	1.03272e-05
10	19662228	-0.261571	1.03489e-05
10	19668578	-0.264491	1.04751e-05
5	605298	-0.438061	1.05185e-05
7	13709695	-0.206193	1.05251e-05
10	19656311	-0.260438	1.05735e-05
5	12633301	-0.393017	1.05747e-05
10	19301983	-0.376877	1.08887e-05
5	12633221	-0.392053	1.09786e-05
10	20071235	-0.253678	1.10386e-05
2	79319962	-0.408582	1.10494e-05
11	16105851	0.240431	1.10768e-05
7	13542399	-0.209368	1.11905e-05
7	13721880	-0.226315	1.14764e-05
6	25542507	0.208327	1.15964e-05
10	19312730	-0.373964	1.16813e-05
10	19381002	-0.368762	1.18411e-05
5	12620203	-0.384894	1.19408e-05
9	4092116	0.279145	1.20005e-05
10	19672729	-0.260762	1.20466e-05
5	611935	-0.432966	1.20779e-05
12	13445311	-0.220883	1.22584e-05
5	12634339	-0.392788	1.24847e-05
5	611923	-0.429217	1.25317e-05
10	20028798	-0.23341	1.25425e-05
10	19381207	-0.370474	1.26015e-05
7	13784282	-0.244129	1.27572e-05
10	19901676	-0.242264	1.27964e-05
10	20033401	-0.23018	1.30485e-05
5	12075090	-0.473521	1.32544e-05
7	29820819	-0.385162	1.32823e-05
27	4524237	-0.273213	1.33441e-05
10	20014513	-0.227628	1.33667e-05
10	19218844	-0.330413	1.34748e-05
4	29662758	0.312702	1.36504e-05
10	19663022	-0.260481	1.38018e-05
3	79523130	0.221788	1.39653e-05
5	12634689	-0.390734	1.40418e-05
12	13403459	-0.223067	1.4237e-05
10	19901558	-0.240704	1.42825e-05
10	19656026	-0.25691	1.45029e-05
10	18455078	-0.228435	1.45869e-05
7	13744364	-0.203137	1.48118e-05
1	50681617	-0.236348	1.48435e-05
2	16866756	-0.272491	1.48542e-05
2	102869402	0.233636	1.50115e-05
5	12078798	-0.493192	1.50227e-05
10	19666514	-0.262548	1.50353e-05
12	13321892	-0.219387	1.50383e-05
10	20343648	-0.22816	1.50542e-05
18	4035975	-0.215968	1.52284e-05
10	20058452	-0.219867	1.52519e-05
10	19600038	-0.224161	1.5259e-05
10	20075683	-0.24704	1.52705e-05
5	12647596	-0.380771	1.53565e-05
12	13487581	-0.207132	1.53665e-05
2	123949157	-0.23913	1.55531e-05
12	13328981	-0.216375	1.55615e-05
1	10340812	-0.271227	1.57322e-05
5	12647568	-0.379063	1.57666e-05
5	53227909	-0.258522	1.58031e-05
10	18009548	-0.24452	1.59622e-05
7	13776550	-0.231949	1.601e-05
2	136455546	-0.250046	1.61773e-05
10	19674448	-0.26425	1.61818e-05
12	13491088	-0.20559	1.61931e-05
10	19673694	-0.259128	1.64706e-05
2	16896012	-0.306198	1.6506e-05
12	13451006	-0.215633	1.65295e-05
1	181150321	-0.224105	1.6784e-05
2	95323629	-0.355813	1.68894e-05
2	136770788	-0.247967	1.68934e-05
7	29925827	-0.346285	1.69716e-05
7	29813068	-0.345059	1.69865e-05
10	19381190	-0.3518	1.69902e-05
1	50681628	-0.231372	1.71203e-05
10	20452776	-0.228519	1.7165e-05
7	29920028	-0.381557	1.71676e-05
10	19989914	-0.253803	1.72478e-05
10	19989930	-0.253803	1.72478e-05
12	17460264	0.20128	1.72743e-05
10	20356670	-0.225961	1.73267e-05
5	12634533	-0.385881	1.73615e-05
7	3899850	-0.220812	1.75537e-05
12	13411306	-0.218535	1.78013e-05
7	30367622	-0.376294	1.78018e-05
10	19380985	-0.35562	1.78575e-05
12	13491091	-0.204383	1.80261e-05
10	19312455	-0.359506	1.8027e-05
1	67808678	-0.213105	1.81244e-05
10	19901633	-0.238263	1.814e-05
3	78912064	-0.240794	1.81837e-05
1	12148548	-0.245759	1.82475e-05
4	14579769	-0.37639	1.85649e-05
1	58900340	0.2192	1.89791e-05
12	13394418	-0.214645	1.91528e-05
10	19391153	-0.358993	1.93318e-05
6	25542497	0.20244	1.93838e-05
3	79972544	-0.322094	1.94749e-05
10	20029802	-0.247891	1.94915e-05
2	95206965	-0.365773	1.94967e-05
5	53568612	0.235902	1.96884e-05
3	79498121	0.216523	1.97936e-05
9	4102171	0.286951	1.98959e-05
10	18003297	-0.228644	2.01006e-05
9	4157438	0.299294	2.01291e-05
10	19660534	-0.252161	2.01903e-05
10	19525906	-0.341909	2.03659e-05
5	611952	-0.441919	2.03829e-05
9	4104262	0.280544	2.04113e-05
5	939598	-0.456958	2.04345e-05
10	19663291	-0.215025	2.04397e-05
2	123326094	-0.26829	2.04467e-05
7	29946445	-0.457835	2.05784e-05
7	29820820	-0.385867	2.05901e-05
7	13973814	-0.217444	2.0689e-05
2	103613021	0.204972	2.07179e-05
5	12622551	-0.377432	2.08045e-05
10	20342979	-0.224279	2.09303e-05
5	12634589	-0.388045	2.10136e-05
2	102893661	0.23681	2.12464e-05
18	4045975	-0.205164	2.14114e-05
3	79514244	0.224692	2.14452e-05
5	53553783	0.219717	2.14799e-05
5	8791287	-0.231757	2.15432e-05
10	19901652	-0.235978	2.15761e-05
10	20347202	-0.225145	2.1683e-05
7	13706111	-0.196325	2.17671e-05
10	18455122	-0.222803	2.17685e-05
7	13721966	-0.216953	2.18685e-05
2	88612119	-0.209699	2.20359e-05
9	4095226	0.283066	2.25561e-05
9	4097970	0.283293	2.27214e-05
9	4136471	0.252446	2.27325e-05
9	4113219	0.278835	2.27841e-05
10	19665476	-0.257914	2.28769e-05
10	19662818	-0.224793	2.29164e-05
10	20217770	-0.210491	2.30829e-05
7	13586332	-0.214452	2.31348e-05
10	20030076	-0.250761	2.33163e-05
7	13544443	-0.211061	2.33397e-05
5	8456181	-0.214875	2.34004e-05
2	136837067	-0.20842	2.34309e-05
7	12361440	0.22647	2.35108e-05
5	8456183	-0.215482	2.35254e-05
5	57295627	-0.204079	2.35315e-05
10	19657647	-0.252996	2.36765e-05
10	19657646	-0.252996	2.36765e-05
9	4113073	0.274581	2.37441e-05
2	88243034	-0.246959	2.38239e-05
2	88243028	-0.246959	2.38239e-05
10	20347148	-0.226331	2.38676e-05
10	19982608	-0.221217	2.3965e-05
2	79439242	-0.450956	2.42212e-05
10	19672506	-0.251461	2.42881e-05
10	20346884	-0.21903	2.42976e-05
9	4091678	0.297761	2.43003e-05
9	4091675	0.297761	2.43003e-05
12	13334441	-0.217957	2.4324e-05
12	13363598	-0.208635	2.4344e-05
5	53124079	0.223183	2.44113e-05
10	19605545	-0.221669	2.44839e-05
12	13321831	-0.214835	2.45354e-05
10	19253608	-0.245744	2.46061e-05
10	20347142	-0.225119	2.47469e-05
10	19205275	-0.272193	2.4754e-05
10	19677796	-0.251328	2.48481e-05
10	19661977	-0.247462	2.49605e-05
3	19033852	-0.354502	2.51907e-05
10	20406757	-0.229516	2.52008e-05
10	19990037	-0.24704	2.53699e-05
1	10335756	-0.274922	2.54605e-05
7	13783466	-0.233117	2.55018e-05
2	88340193	-0.250071	2.56252e-05
10	19662458	-0.234431	2.5758e-05
5	12057852	-0.31586	2.57874e-05
3	47614462	-0.291439	2.58477e-05
3	47614461	-0.291439	2.58477e-05
12	13334445	-0.218007	2.58799e-05
12	13334444	-0.218007	2.58799e-05
10	19312840	-0.34333	2.59671e-05
2	102916509	0.221985	2.60452e-05
3	79514369	0.223126	2.60671e-05
10	20003608	-0.241915	2.60733e-05
2	95171804	-0.362328	2.61481e-05
10	19440282	-0.354311	2.61557e-05
5	12073233	-0.321967	2.62989e-05
5	12072140	-0.447237	2.63407e-05
5	12087210	-0.452345	2.63778e-05
10	19312875	-0.360902	2.65307e-05
2	136711844	-0.244222	2.66346e-05
5	12646146	-0.375996	2.68147e-05
5	12646134	-0.375996	2.68147e-05
7	13681895	-0.229863	2.68271e-05
12	13441644	-0.212579	2.68451e-05
12	13491095	-0.198938	2.68487e-05
5	53124113	0.219908	2.68946e-05
10	19524696	-0.362766	2.69387e-05
2	103459299	0.216948	2.69449e-05
18	3362248	-0.254043	2.72527e-05
10	19684308	-0.247158	2.72868e-05
12	13448188	-0.214831	2.73792e-05
12	13448187	-0.214831	2.73792e-05
7	13543985	-0.208734	2.74052e-05
5	12647043	-0.36458	2.74207e-05
5	25759657	0.277639	2.74803e-05
10	19663287	-0.212826	2.7587e-05
10	19663286	-0.212826	2.7587e-05
3	79498074	0.21003	2.76421e-05
10	19312397	-0.361056	2.80643e-05
10	19524074	-0.301066	2.81522e-05
10	19655576	-0.248408	2.82221e-05
10	19312414	-0.353676	2.82305e-05
10	20054885	-0.197748	2.82819e-05
1	97197506	-0.435852	2.83527e-05
10	19664351	-0.252067	2.84084e-05
3	80251835	-0.274165	2.84181e-05
7	13703219	-0.23347	2.84249e-05
9	4113068	0.272091	2.86471e-05
7	13776693	-0.228139	2.87537e-05
2	102915022	0.223995	2.88322e-05
7	13776564	-0.22346	2.89211e-05
14	13442951	-0.219491	2.89362e-05
12	13434813	-0.212116	2.90101e-05
12	13334455	-0.21744	2.90152e-05
7	13745868	-0.218097	2.90296e-05
10	19367913	-0.210693	2.91725e-05
7	29828076	-0.365881	2.92213e-05
14	4992935	-0.244363	2.92869e-05
10	19670441	-0.24927	2.93069e-05
10	19395107	-0.360487	2.93313e-05
2	102788038	0.227751	2.93708e-05
2	88257492	-0.211962	2.94441e-05
10	20096273	-0.233329	2.94498e-05
7	13776680	-0.229094	2.94522e-05
10	19684166	-0.247854	2.95638e-05
10	19658976	-0.248221	2.95666e-05
10	19313704	-0.262985	2.95946e-05
3	108238412	-0.227661	2.96387e-05
5	611835	-0.429198	2.97046e-05
2	136694173	-0.216506	2.97496e-05
5	605063	-0.43129	2.98077e-05
2	78845237	-0.423607	2.98399e-05
10	18002376	-0.240758	2.98558e-05
7	13754053	-0.227976	2.9889e-05
1	132373528	-0.213262	2.99273e-05
12	13448215	-0.209656	2.99861e-05
2	103504853	-0.209292	2.99929e-05
10	19309971	-0.257289	3.01142e-05
10	19309976	-0.257289	3.01142e-05
2	136155441	-0.267445	3.01619e-05
10	19664376	-0.248809	3.02176e-05
2	88243138	-0.244735	3.03259e-05
10	19657504	-0.224552	3.04694e-05
10	19673355	-0.215447	3.04855e-05
7	29954045	-0.459493	3.07961e-05
2	102911539	0.220433	3.09058e-05
2	88363329	-0.24137	3.10032e-05
18	8038065	-0.233151	3.11372e-05
1	59940787	-0.223165	3.12912e-05
2	136739366	-0.22659	3.12934e-05
2	102966087	0.226613	3.13463e-05
5	53086972	-0.249432	3.15522e-05
1	10183214	-0.275659	3.15882e-05
10	20060142	-0.234164	3.16625e-05
10	20060140	-0.234164	3.16625e-05
10	19607457	-0.205341	3.20134e-05
7	30193149	-0.473862	3.20226e-05
7	13681894	-0.227834	3.21752e-05
3	47614852	-0.295101	3.23308e-05
10	20096247	-0.231915	3.26058e-05
1	58881826	-0.209649	3.2739e-05
5	53301593	0.208312	3.27762e-05
5	12009095	-0.321768	3.28991e-05
3	79498060	0.207238	3.31035e-05
1	9349606	-0.233117	3.32564e-05
10	19614033	-0.218301	3.32803e-05
7	29933481	-0.454807	3.33294e-05
3	79520458	0.217153	3.33371e-05
2	102910073	0.224766	3.35833e-05
5	53301584	0.209344	3.3757e-05
2	102869937	0.23342	3.379e-05
7	14028231	-0.235495	3.38611e-05
12	13321820	-0.209258	3.39601e-05
7	13717159	-0.20638	3.40543e-05
10	19683525	-0.240122	3.40545e-05
1	12336698	-0.259595	3.40889e-05
2	88253110	-0.240763	3.44028e-05
9	4136026	0.278136	3.45671e-05
2	136890680	-0.204923	3.46444e-05
10	19440243	-0.351155	3.47812e-05
1	45941835	0.194969	3.4881e-05
25	3409096	-0.209758	3.51291e-05
10	20360594	-0.218214	3.51473e-05
2	125003998	-0.210988	3.52123e-05
3	79974810	-0.290482	3.53372e-05
10	19635192	-0.204255	3.54077e-05
3	79974801	-0.290379	3.54554e-05
10	19298026	-0.25881	3.54634e-05
2	88244156	-0.243414	3.55637e-05
7	13943909	-0.203544	3.56163e-05
12	13491085	-0.198476	3.56344e-05
10	2420276	-0.229654	3.57393e-05
10	19668137	-0.250678	3.57988e-05
12	6772479	-0.2434	3.58033e-05
7	12806097	-0.204456	3.58465e-05
2	136740007	-0.217767	3.58754e-05
10	19205298	-0.260775	3.58891e-05
12	13448204	-0.208965	3.59657e-05
5	12711674	-0.242799	3.61199e-05
10	19393439	-0.351452	3.62231e-05
10	19690615	-0.25284	3.62414e-05
3	77882353	0.262754	3.62961e-05
5	53124137	0.215297	3.63563e-05
7	12945335	-0.18598	3.64128e-05
5	12647682	-0.360553	3.64301e-05
20	1451697	-0.309607	3.66692e-05
5	12050334	-0.302758	3.68435e-05
2	103382048	-0.195961	3.68829e-05
3	47613101	-0.279513	3.6917e-05
7	4073108	0.298126	3.69671e-05
10	19309949	-0.240221	3.7174e-05
7	13603388	-0.208762	3.72943e-05
5	12081845	-0.302255	3.74603e-05
2	19227054	-0.21518	3.75158e-05
9	4075106	0.280962	3.77868e-05
11	16138873	0.223271	3.81029e-05
5	12072831	-0.310854	3.81407e-05
3	78843387	-0.250176	3.81774e-05
5	53345923	0.195752	3.82142e-05
5	12080398	-0.425382	3.82897e-05
1	58881636	-0.210954	3.83277e-05
9	4165843	0.232054	3.84437e-05
12	15755042	0.261581	3.85419e-05
5	53515394	0.221012	3.8619e-05
10	20109774	-0.223466	3.87785e-05
10	20036044	-0.229054	3.88245e-05
7	13664174	-0.224814	3.89628e-05
7	13738805	-0.232295	3.90353e-05
10	20040144	-0.218434	3.90681e-05
10	19439398	-0.345089	3.91974e-05
7	13776537	-0.221059	3.93198e-05
14	5008994	-0.226176	3.94196e-05
2	136766352	-0.234667	3.94197e-05
2	136553272	-0.196562	3.94952e-05
10	19361784	-0.34149	3.9619e-05
7	13544858	-0.206661	3.98824e-05
10	19439926	-0.350385	3.9912e-05
12	13491099	-0.193672	3.99226e-05
12	13461480	-0.203559	4.00221e-05
9	4102647	0.280178	4.01676e-05
12	13427210	-0.206439	4.049e-05
5	12073044	-0.312505	4.06165e-05
2	88245312	-0.227069	4.07471e-05
1	10151047	-0.333151	4.08002e-05
10	19146801	-0.295926	4.08205e-05
2	136901640	-0.21589	4.09163e-05
7	30191196	-0.438861	4.09484e-05
1	45941824	0.193695	4.10379e-05
1	45941823	0.193695	4.10379e-05
10	20358821	-0.21689	4.10752e-05
7	30430250	-0.384662	4.11117e-05
2	124880346	-0.190392	4.11293e-05
2	123059082	-0.212175	4.12016e-05
9	4089587	0.252518	4.12719e-05
1	12376613	-0.272403	4.13735e-05
2	124941658	-0.211696	4.14132e-05
2	88228099	-0.226342	4.16255e-05
12	13448182	-0.209261	4.16399e-05
7	13776753	-0.217556	4.16934e-05
10	19662796	-0.218595	4.1751e-05
10	19662794	-0.218595	4.1751e-05
12	13329232	-0.209348	4.1754e-05
12	13491092	-0.195065	4.19456e-05
18	4051686	-0.259441	4.19636e-05
3	80040873	0.200205	4.20986e-05
10	19601284	-0.216655	4.22219e-05
12	17594823	0.204746	4.23945e-05
3	79498050	0.203675	4.24642e-05
12	13519228	0.212206	4.25288e-05
2	78879869	-0.422591	4.26159e-05
2	136178052	-0.298393	4.26237e-05
2	102915048	0.222805	4.26846e-05
10	20510663	-0.213484	4.27311e-05
10	19596736	-0.212402	4.27486e-05
5	8456208	-0.208181	4.27621e-05
5	12619501	-0.381189	4.27734e-05
14	6966261	-0.273997	4.28357e-05
2	124684018	-0.201029	4.28411e-05
7	30060499	-0.422711	4.28925e-05
7	13776596	-0.214876	4.3024e-05
10	19669977	-0.23584	4.30937e-05
5	12058927	-0.31384	4.32931e-05
10	19992237	-0.232053	4.3374e-05
5	12635466	-0.367535	4.34038e-05
1	9349388	-0.230319	4.34976e-05
2	136873621	-0.239559	4.37309e-05
5	53324655	-0.188494	4.3895e-05
7	3652741	-0.202655	4.39677e-05
2	136393465	-0.286646	4.39703e-05
1	45941819	0.192985	4.41095e-05
1	145619405	0.19777	4.4131e-05
2	125127086	0.30781	4.43074e-05
5	607834	-0.436457	4.44253e-05
2	78843784	-0.448657	4.44326e-05
2	134736652	-0.323967	4.45267e-05
1	11842890	-0.23836	4.45529e-05
10	19891580	-0.229148	4.49383e-05
2	103401844	0.233819	4.50647e-05
2	103401839	0.233819	4.50647e-05
2	123047033	0.355761	4.5357e-05
8	26351534	0.215077	4.57737e-05
7	29906428	-0.440642	4.57794e-05
18	4030071	-0.259229	4.5798e-05
10	20343779	-0.215306	4.58296e-05
2	124876192	-0.200802	4.58397e-05
2	78843917	-0.410627	4.5937e-05
7	29946264	-0.429277	4.60852e-05
2	136508339	-0.244882	4.60988e-05
9	4092381	0.26628	4.61648e-05
10	19753059	-0.225882	4.61775e-05
10	19307875	-0.242754	4.63855e-05
10	19307876	-0.242754	4.63855e-05
10	19307873	-0.242754	4.63855e-05
2	125061649	0.255098	4.64426e-05
10	20011910	-0.238295	4.65826e-05
5	965211	-0.451412	4.66255e-05
12	13440863	-0.19886	4.66765e-05
9	4076985	0.286822	4.67586e-05
5	53568589	0.223068	4.68985e-05
3	79572921	0.2307	4.70925e-05
2	88239975	-0.241951	4.75427e-05
10	19659666	-0.207926	4.7578e-05
2	123313499	-0.253995	4.76896e-05
1	12383164	-0.246094	4.7691e-05
5	611710	-0.434698	4.77224e-05
5	8300577	-0.211317	4.78307e-05
1	8274406	-0.285918	4.78742e-05
7	30356878	-0.363407	4.80443e-05
2	79434450	-0.412222	4.80795e-05
7	13787689	-0.234628	4.81466e-05
7	13611004	-0.229783	4.81947e-05
5	53518262	0.216431	4.83036e-05
2	88276750	-0.240483	4.84718e-05
10	19683843	-0.237723	4.87425e-05
18	4090744	-0.200749	4.87484e-05
10	20096304	-0.215791	4.87773e-05
10	19688833	-0.249074	4.88245e-05
7	29820840	-0.337885	4.88847e-05
5	627801	-0.416039	4.89322e-05
5	627815	-0.416039	4.89322e-05
12	13445390	-0.203322	4.89789e-05
9	4102386	0.272534	4.91323e-05
2	122432530	0.354266	4.92296e-05
27	2454311	0.453177	4.9335e-05
5	611298	-0.433435	4.96409e-05
10	19649217	-0.212787	4.97189e-05
12	13579458	0.207187	4.98348e-05
10	19607647	-0.196983	5.01312e-05
10	19361858	-0.338551	5.0213e-05
2	95875337	-0.35742	5.02244e-05
7	29907907	-0.45472	5.02772e-05
10	19561907	-0.209513	5.02783e-05
1	132373501	-0.203672	5.03012e-05
10	19445696	-0.209819	5.07057e-05
18	4074519	-0.223146	5.08322e-05
18	4074518	-0.223146	5.08322e-05
5	12740462	-0.387616	5.08754e-05
10	18006114	-0.217051	5.09191e-05
10	19566509	-0.206385	5.11255e-05
3	42601800	-0.250614	5.11941e-05
5	12075408	-0.308487	5.13209e-05
10	20058555	-0.206472	5.15347e-05
10	19903384	-0.222859	5.16539e-05
10	19613401	-0.212232	5.17011e-05
14	4994686	-0.232602	5.18371e-05
1	9444807	-0.24912	5.21455e-05
7	29917846	-0.341102	5.22305e-05
1	12488155	-0.26283	5.23717e-05
7	13776602	-0.21325	5.254e-05
7	13748385	-0.199131	5.25885e-05
12	13448115	-0.206713	5.25985e-05
25	3409176	-0.205904	5.26813e-05
12	13334899	-0.200406	5.28818e-05
20	2165095	-0.211281	5.30469e-05
5	53285969	0.208023	5.31315e-05
5	53285968	0.208023	5.31315e-05
7	13544430	-0.199635	5.31678e-05
18	4104345	-0.253165	5.32012e-05
2	136740348	-0.222643	5.32172e-05
2	136740347	-0.222643	5.32172e-05
2	136802989	-0.199667	5.32906e-05
5	12599031	-0.357252	5.35397e-05
7	29929200	-0.379814	5.36193e-05
2	136508236	-0.23037	5.36954e-05
9	4060072	0.229569	5.37284e-05
2	136764348	-0.219934	5.38068e-05
20	2798035	-0.232778	5.38171e-05
3	42602488	-0.259697	5.38356e-05
2	88260633	-0.235199	5.4068e-05
10	19879931	-0.224732	5.42636e-05
10	19148368	-0.268666	5.42909e-05
12	13322866	0.211321	5.42991e-05
10	20070026	-0.2182	5.43912e-05
10	20070032	-0.2182	5.43912e-05
10	20070027	-0.2182	5.43912e-05
10	20070024	-0.2182	5.43912e-05
10	19221339	-0.203671	5.44223e-05
10	20590237	-0.199035	5.44781e-05
2	102915034	0.217658	5.45103e-05
7	30397956	-0.408358	5.46184e-05
5	53524878	0.210996	5.46231e-05
9	4061898	0.276153	5.46356e-05
3	78866759	-0.250226	5.48077e-05
10	19890588	-0.206038	5.49096e-05
7	13681685	-0.204114	5.50342e-05
5	12075258	-0.437747	5.52921e-05
5	53149439	-0.254589	5.55334e-05
10	19905000	-0.228405	5.55409e-05
10	19905008	-0.228405	5.55409e-05
5	604566	-0.438267	5.55662e-05
10	20054981	-0.198587	5.55849e-05
5	53124152	0.208694	5.57946e-05
7	13776774	-0.210881	5.58146e-05
10	19728597	-0.248495	5.58801e-05
7	13701331	-0.192039	5.59902e-05
10	19525084	-0.331157	5.59952e-05
10	19659691	-0.20248	5.60262e-05
2	124853864	-0.203758	5.61421e-05
7	22536989	-0.309443	5.61922e-05
2	102909361	0.213041	5.63307e-05
1	12415798	-0.240373	5.63615e-05
10	18523728	-0.205231	5.63655e-05
7	13783223	-0.219175	5.65554e-05
10	18009098	-0.229279	5.67147e-05
3	79520436	0.208606	5.67239e-05
18	7862110	-0.224457	5.69316e-05
3	79514448	0.213719	5.70003e-05
10	20586058	-0.197636	5.70248e-05
5	8455829	-0.207882	5.70692e-05
10	19215302	-0.25606	5.71656e-05
12	13411327	-0.206474	5.74451e-05
12	13448217	-0.202169	5.74816e-05
7	13992962	-0.215341	5.74826e-05
7	30078630	-0.433171	5.76205e-05
2	136740308	-0.218691	5.7714e-05
5	12078498	-0.422832	5.79587e-05
12	13319539	-0.207136	5.80017e-05
10	19879900	-0.224804	5.80759e-05
10	19752263	-0.223107	5.82988e-05
10	18005230	-0.234219	5.83597e-05
18	3350087	-0.235861	5.84467e-05
5	53228381	-0.256734	5.85493e-05
7	13544494	-0.199939	5.86324e-05
12	13322964	-0.20148	5.90543e-05
5	12013111	-0.437388	5.92289e-05
10	19596734	-0.208403	5.92426e-05
7	13743089	-0.21365	5.92697e-05
2	140299397	-0.208761	5.92948e-05
14	5000408	-0.233602	5.96928e-05
12	16314738	0.24607	5.975e-05
10	18009712	-0.289793	5.97537e-05
7	12799297	-0.205187	5.99956e-05
10	20013416	-0.244256	5.99994e-05
10	20096286	-0.213318	6.00818e-05
1	155777281	0.210079	6.0253e-05
10	19691970	-0.240619	6.03482e-05
5	12084875	-0.28658	6.03693e-05
14	4816737	-0.227378	6.03826e-05
10	20494376	-0.221161	6.04601e-05
12	13330597	-0.20597	6.04754e-05
2	102786137	0.226686	6.05447e-05
2	88245315	-0.22395	6.06276e-05
7	13575859	-0.196305	6.06876e-05
10	19666849	-0.24232	6.0841e-05
10	19598894	-0.211208	6.08657e-05
3	79452584	0.195632	6.0995e-05
10	19657685	-0.224761	6.10918e-05
2	88261066	-0.220285	6.13297e-05
10	19880865	-0.224543	6.1565e-05
7	29959915	-0.371974	6.15959e-05
2	124866927	-0.199187	6.18812e-05
1	163838624	-0.191178	6.19045e-05
5	53516164	0.209862	6.19945e-05
2	44240946	-0.253898	6.21256e-05
18	4051639	-0.253286	6.24205e-05
2	2376702	-0.196794	6.24504e-05
10	19149135	-0.330315	6.26121e-05
10	18010115	-0.21321	6.26406e-05
2	136877153	-0.197194	6.26982e-05
5	12178730	-0.376291	6.28377e-05
5	12021642	-0.440092	6.28627e-05
2	79434407	-0.411789	6.29933e-05
2	125270733	0.188135	6.31191e-05
2	124854962	-0.187936	6.3505e-05
2	123047087	0.324532	6.36568e-05
3	77840415	-0.220845	6.37535e-05
5	1214553	-0.441274	6.39151e-05
10	19675318	-0.234268	6.39657e-05
10	20574177	-0.194633	6.40021e-05
5	12633720	-0.35626	6.40456e-05
20	2061119	-0.198206	6.40525e-05
10	19665140	-0.233266	6.41027e-05
2	136890673	-0.196895	6.41827e-05
2	136890674	-0.196895	6.41827e-05
10	19365052	-0.345025	6.42139e-05
3	79959696	-0.293813	6.4418e-05
1	45988759	-0.297046	6.45668e-05
20	2798329	-0.215606	6.46957e-05
1	9444496	-0.243594	6.47156e-05
5	12021645	-0.439249	6.49857e-05
7	13541027	-0.199304	6.50803e-05
7	30214299	-0.444345	6.51971e-05
10	19688465	-0.240534	6.5211e-05
10	19672351	-0.209948	6.53184e-05
3	79959699	-0.293443	6.55276e-05
5	8451123	0.19773	6.56739e-05
3	80005430	-0.291677	6.56817e-05
1	167597099	-0.410031	6.56821e-05
12	13445458	-0.20272	6.57893e-05
2	78841032	-0.404368	6.58244e-05
2	95218697	-0.313513	6.61122e-05
12	13319085	-0.203033	6.62791e-05
2	136156390	-0.264174	6.63136e-05
14	4994735	-0.230778	6.6326e-05
10	19598275	-0.204171	6.6515e-05
7	12853503	-0.202734	6.65449e-05
10	20013412	-0.242264	6.67263e-05
7	29902344	-0.410851	6.68444e-05
10	19365608	-0.351377	6.68697e-05
10	19660084	-0.239736	6.6962e-05
7	13701347	-0.192192	6.69678e-05
5	604476	-0.430284	6.70581e-05
10	20054889	-0.188326	6.71693e-05
10	19205257	-0.252546	6.72507e-05
9	4098053	0.264763	6.74485e-05
10	19647139	-0.205598	6.75105e-05
10	19605067	-0.213108	6.75664e-05
2	136748867	-0.226284	6.77247e-05
10	19607686	-0.195881	6.78137e-05
2	136535578	-0.223218	6.79719e-05
3	19011937	-0.327621	6.80734e-05
5	12144481	-0.398199	6.82505e-05
7	29824851	-0.330953	6.83066e-05
2	123046984	0.371173	6.84677e-05
5	53163259	-0.243257	6.85602e-05
18	8132569	-0.210289	6.86176e-05
2	78818089	-0.44141	6.8635e-05
5	35228716	-0.22406	6.86897e-05
2	79431045	-0.40204	6.88088e-05
12	13351836	0.197583	6.88426e-05
3	77839524	0.197183	6.88636e-05
3	77839523	0.197183	6.88636e-05
2	88229870	-0.230491	6.90138e-05
10	19607589	-0.196828	6.93535e-05
3	80040946	0.195305	6.97033e-05
3	42123982	-0.303324	6.97167e-05
2	103493307	-0.19797	6.97842e-05
3	77838918	-0.210554	6.97987e-05
2	79434902	-0.424795	6.98491e-05
2	102880435	0.22224	7.00766e-05
12	13329201	-0.201504	7.01384e-05
12	13329199	-0.201504	7.01384e-05
3	47626097	-0.191702	7.02563e-05
5	629029	-0.375605	7.03687e-05
7	29946155	-0.426121	7.06093e-05
7	13006976	-0.18816	7.06182e-05
7	13006973	-0.18816	7.06182e-05
2	125445635	0.232315	7.08023e-05
2	125445634	0.232315	7.08023e-05
5	12646284	-0.361557	7.08584e-05
2	19284168	-0.197182	7.09632e-05
2	102914692	0.212751	7.1127e-05
12	13448119	-0.203805	7.11349e-05
10	19913911	-0.205062	7.11986e-05
10	19438153	-0.342716	7.13359e-05
3	42606722	-0.238187	7.13372e-05
7	30162637	-0.42598	7.13857e-05
10	20225848	-0.215712	7.14494e-05
10	19311754	-0.340015	7.14811e-05
1	145619386	0.192528	7.15638e-05
7	12945375	-0.18079	7.16478e-05
5	8289481	-0.324499	7.17499e-05
10	19637514	-0.215494	7.20826e-05
7	30367394	-0.283509	7.21937e-05
2	136812748	-0.219413	7.22688e-05
1	46035053	-0.303215	7.23072e-05
7	13544009	-0.198254	7.23618e-05
1	156292655	-0.195596	7.25062e-05
2	136742230	-0.207998	7.2558e-05
10	18009420	-0.226416	7.29336e-05
10	19613427	-0.208864	7.30511e-05
7	30221798	-0.355168	7.31639e-05
10	18003887	-0.224725	7.31713e-05
2	79434467	-0.437356	7.32009e-05
7	13966830	-0.200038	7.34898e-05
12	13427154	0.198136	7.35539e-05
2	102880489	0.21993	7.3574e-05
10	18494683	-0.204276	7.36131e-05
5	53301520	0.189318	7.37314e-05
3	80040664	0.194419	7.38439e-05
10	19601682	-0.20356	7.38485e-05
9	4093082	0.271861	7.38608e-05
2	103692045	0.203923	7.40241e-05
10	19595271	-0.205062	7.41993e-05
3	19027642	-0.316273	7.4269e-05
7	29969754	-0.359941	7.43681e-05
1	10334082	-0.26346	7.45184e-05
5	53517174	0.215494	7.45966e-05
7	29747748	-0.346406	7.47662e-05
2	103692039	0.202994	7.49724e-05
7	12833975	0.268367	7.50368e-05
2	3816075	-0.371622	7.50598e-05
12	6972419	-0.255398	7.50718e-05
10	19668409	-0.205448	7.51308e-05
5	53276425	0.203314	7.52334e-05
3	42606719	-0.239616	7.52376e-05
3	19025582	-0.274387	7.52484e-05
7	13706471	-0.193977	7.52757e-05
3	77882856	0.250448	7.5333e-05
10	19365619	-0.348849	7.54531e-05
2	124857466	-0.199763	7.56546e-05
2	125061617	0.241208	7.56869e-05
10	19600854	-0.206457	7.57324e-05
1	59153358	0.211887	7.58436e-05
1	45962791	-0.291723	7.59911e-05
2	9517245	-0.239951	7.6224e-05
12	13403368	-0.202788	7.64121e-05
5	12105403	-0.283417	7.66242e-05
5	12105410	-0.283417	7.66242e-05
3	19005152	-0.310991	7.67991e-05
5	53156540	-0.225874	7.70342e-05
12	13403431	-0.2028	7.72248e-05
7	29946220	-0.390558	7.7351e-05
7	29946221	-0.390558	7.7351e-05
2	136809082	-0.18908	7.74381e-05
6	25518039	0.186471	7.74673e-05
5	8291648	-0.294018	7.75092e-05
7	13533709	-0.188463	7.7585e-05
10	20214606	-0.219598	7.75864e-05
10	19881205	-0.227373	7.76277e-05
10	20023443	-0.211862	7.78066e-05
2	136873985	-0.19914	7.78882e-05
10	19673304	-0.204713	7.79746e-05
3	9441709	0.205823	7.79998e-05
3	77839655	0.208662	7.80579e-05
3	47633730	-0.263368	7.81168e-05
5	8456149	-0.203944	7.81506e-05
10	20097598	-0.224779	7.86448e-05
10	19728169	-0.237133	7.86753e-05
10	19728168	-0.237133	7.86753e-05
7	13776436	-0.20982	7.87727e-05
2	3782441	-0.231328	7.89817e-05
1	114743995	0.390906	7.90749e-05
18	3356215	-0.230795	7.93886e-05
12	13448061	-0.203259	7.94187e-05
2	88217221	-0.231359	7.94813e-05
18	3333453	-0.190933	7.96942e-05
2	136774490	-0.20403	7.96983e-05
2	136082902	-0.281757	7.97099e-05
5	12272059	-0.321826	7.99248e-05
10	19663394	-0.203215	8.01245e-05
1	50671756	-0.211861	8.02951e-05
1	5753016	-0.240274	8.03547e-05
10	19599623	-0.208777	8.03936e-05
2	3743427	-0.194564	8.05682e-05
10	19240555	-0.211299	8.06697e-05
2	122426996	0.335669	8.06835e-05
2	136890005	-0.238989	8.08341e-05
2	136750076	-0.213364	8.11163e-05
7	4104718	0.362455	8.11459e-05
1	12789759	-0.266673	8.12014e-05
27	1252412	-0.430798	8.15429e-05
2	124875243	-0.190462	8.15918e-05
1	8274074	-0.373754	8.16121e-05
12	13330452	-0.19644	8.18479e-05
10	19362256	-0.336858	8.19178e-05
12	13209994	-0.196232	8.21805e-05
10	19145446	-0.277289	8.22508e-05
3	19001727	-0.31976	8.23027e-05
2	124760823	0.197083	8.23246e-05
18	4051839	-0.249672	8.2406e-05
10	19728638	-0.238134	8.24927e-05
2	3816049	-0.36351	8.26199e-05
10	19606320	-0.20048	8.27753e-05
2	67879159	0.231447	8.28773e-05
11	16143062	0.271355	8.2997e-05
2	136778469	-0.19827	8.29992e-05
7	13754515	-0.219166	8.31155e-05
7	30210392	-0.401282	8.3134e-05
3	47631306	-0.18891	8.31843e-05
10	19793723	-0.199812	8.31903e-05
5	8465609	-0.21243	8.32005e-05
2	148988520	0.320901	8.33493e-05
2	136744035	-0.224853	8.33719e-05
10	19744247	-0.202284	8.35043e-05
2	136528627	-0.232108	8.35292e-05
18	4105758	-0.249355	8.35894e-05
10	20059088	-0.210447	8.36216e-05
7	12762886	0.229135	8.37956e-05
1	9456548	-0.237318	8.38182e-05
7	29820808	-0.335755	8.40779e-05
3	78802227	-0.258086	8.40932e-05
7	30174566	-0.433694	8.40989e-05
3	77757578	-0.230633	8.41062e-05
1	83093095	-0.236121	8.45207e-05
2	88267218	-0.224421	8.4548e-05
1	67831098	-0.186997	8.455e-05
12	13322728	-0.197895	8.45723e-05
10	19665518	-0.241265	8.47081e-05
12	13442955	-0.197851	8.52056e-05
10	18530353	-0.193602	8.5311e-05
9	4091880	0.254351	8.54766e-05
5	53085577	-0.229864	8.55027e-05
1	10337488	-0.261219	8.55742e-05
7	12592095	0.198502	8.58147e-05
7	13596412	-0.197929	8.59869e-05
7	13992967	-0.21031	8.60478e-05
10	19565711	-0.204487	8.61505e-05
12	13556464	-0.201279	8.62542e-05
2	136716508	-0.215805	8.63492e-05
10	19941462	-0.237697	8.64022e-05
3	48608695	0.351236	8.65113e-05
5	12144373	-0.418459	8.66126e-05
3	67048444	-0.34927	8.6689e-05
2	88357757	-0.191018	8.68441e-05
14	4997366	-0.216962	8.68782e-05
2	2383405	-0.195355	8.71438e-05
3	78910517	-0.222358	8.72154e-05
12	1222136	-0.264636	8.75925e-05
9	4078722	0.272655	8.76953e-05
2	136117525	-0.220303	8.7723e-05
3	72583537	-0.213078	8.77472e-05
5	53167929	-0.255482	8.78975e-05
2	136798636	-0.228508	8.79609e-05
3	42568034	-0.258879	8.79785e-05
1	49426708	-0.266384	8.79819e-05
2	3695871	0.193987	8.819e-05
1	59194305	0.208137	8.83419e-05
1	59194307	0.208137	8.83419e-05
1	59194308	0.208137	8.83419e-05
12	13430059	-0.200863	8.87218e-05
7	13701591	-0.216636	8.87785e-05
10	20584906	-0.196764	8.89263e-05
7	13929823	-0.201444	8.90559e-05
10	18003702	-0.227528	8.91204e-05
10	19565600	-0.203706	8.9288e-05
5	598121	-0.431497	8.93477e-05
24	5576133	-0.38008	8.9466e-05
2	136737264	-0.21617	8.97045e-05
1	8274062	-0.372678	8.97928e-05
18	8260270	-0.21318	8.98435e-05
1	12343331	-0.253124	8.98513e-05
5	53083592	-0.223829	8.99744e-05
10	19562620	-0.204296	9.00236e-05
2	103145847	0.236463	9.01038e-05
7	5889266	-0.290842	9.01915e-05
1	11153149	0.293396	9.02967e-05
10	18004984	-0.219282	9.06834e-05
10	18004982	-0.219282	9.06834e-05
18	3360207	-0.241484	9.07726e-05
1	11547798	-0.234174	9.0844e-05
10	19567581	-0.203249	9.09952e-05
12	13445921	-0.197997	9.11199e-05
10	19207242	-0.207983	9.14625e-05
5	605887	-0.384097	9.15471e-05
7	30200353	-0.404088	9.15623e-05
2	102878219	0.213717	9.17185e-05
7	12796770	-0.195658	9.17533e-05
2	102779028	0.220294	9.21081e-05
5	8326441	-0.30992	9.21358e-05
10	19658908	-0.217191	9.23917e-05
10	19635735	-0.215393	9.24892e-05
7	12897378	-0.202918	9.25059e-05
7	30056107	-0.414179	9.27056e-05
2	2372840	0.201856	9.28254e-05
1	10243397	-0.25512	9.28791e-05
2	88260731	-0.186193	9.28962e-05
24	5690961	-0.386663	9.29309e-05
2	103382023	-0.186747	9.32733e-05
10	20478625	-0.198558	9.32837e-05
7	12361400	0.209706	9.33488e-05
2	124857254	-0.19312	9.34606e-05
2	136838328	-0.219816	9.35123e-05
10	19662483	-0.219822	9.35835e-05
5	52953640	-0.243554	9.35961e-05
2	95225644	-0.320837	9.36425e-05
2	102909327	0.206911	9.36473e-05
1	5583422	-0.278427	9.36494e-05
7	13787148	-0.218311	9.38553e-05
2	136748863	-0.22204	9.40808e-05
10	20078747	-0.197116	9.40996e-05
2	136082883	-0.276437	9.41541e-05
12	13434786	-0.197765	9.42368e-05
7	29801302	-0.370316	9.42872e-05
2	102786112	0.221659	9.43359e-05
10	20221062	-0.20784	9.45073e-05
3	79498032	0.195773	9.45137e-05
20	2803762	-0.251228	9.45553e-05
5	12051353	-0.292497	9.45601e-05
1	12377053	-0.245406	9.46549e-05
5	12077231	-0.297134	9.48561e-05
1	11211244	0.245448	9.48609e-05
2	18624103	-0.18354	9.52834e-05
2	103478578	-0.195155	9.5422e-05
3	41649811	-0.412722	9.57486e-05
10	19449631	-0.200667	9.5815e-05
20	8701351	0.21872	9.59222e-05
7	13544120	-0.196706	9.60784e-05
5	12050278	-0.290569	9.65275e-05
2	88244293	-0.231012	9.65908e-05
5	12071656	-0.293003	9.66165e-05
2	79429793	-0.392382	9.66819e-05
7	13591090	-0.224913	9.7104e-05
2	102878259	0.221769	9.71044e-05
2	88267810	-0.219387	9.71207e-05
20	3010911	-0.314049	9.72488e-05
2	88244963	-0.22163	9.77307e-05
3	80023888	-0.213007	9.77481e-05
10	19569683	-0.19952	9.8032e-05
2	124908889	-0.223008	9.80683e-05
1	59950427	-0.246136	9.81202e-05
2	124941556	-0.200185	9.81528e-05
20	3011067	-0.306887	9.8455e-05
2	105749849	0.228173	9.8712e-05
10	19930343	-0.209309	9.8731e-05
10	19930352	-0.209309	9.8731e-05
10	19662835	-0.20557	9.87361e-05
1	186793586	0.192943	9.887e-05
7	14009851	-0.23954	9.8878e-05
10	19566862	-0.201332	9.88865e-05
5	12610384	-0.351248	9.88894e-05
2	136763944	-0.233242	9.89497e-05
10	20066977	-0.193877	9.93734e-05
10	20054573	-0.193812	9.95292e-05
3	88904048	-0.397367	9.95335e-05
9	4091402	0.279294	9.95411e-05
9	4082202	0.263728	9.96173e-05
2	102698302	0.216484	9.97591e-05
10	19893771	-0.20464	9.99823e-05
7	4045867	0.287823	0.000100038
10	20016281	-0.20548	0.000100223
2	79430012	-0.380799	0.000100346
10	19671519	-0.232109	0.000100354
10	19566443	-0.198871	0.000100403
12	13436862	-0.196306	0.000100404
10	19602116	-0.205023	0.000100591
10	20577699	-0.190098	0.000100664
10	20096569	-0.212943	0.000100714
7	30460264	-0.335783	0.00010077
10	19866423	-0.220648	0.000100981
5	12589694	-0.398999	0.000100998
10	19290597	-0.260448	0.000101006
10	19260964	-0.275738	0.000101079
5	12224578	-0.267956	0.00010122
10	18451350	-0.209241	0.000101289
5	12106536	-0.275584	0.000101401
2	88229666	-0.231486	0.000101502
10	19659623	-0.23501	0.000102102
9	4102665	0.265962	0.000102162
7	23082449	-0.234418	0.000102245
5	8453534	-0.199823	0.00010248
12	13452598	0.196911	0.000102561
12	13424884	-0.200267	0.00010257
9	4098146	0.247324	0.000102655
7	13976533	-0.190044	0.000102674
12	13209968	-0.192811	0.000102726
3	67044327	-0.314215	0.000102793
12	13214616	0.192772	0.000102857
1	20193416	0.332123	0.000103149
8	2793314	0.352362	0.000103266
10	19745537	-0.232731	0.000103365
3	79425848	0.291118	0.000103424
2	136773275	-0.211577	0.000103443
2	88590594	-0.204067	0.000103498
12	13239652	-0.190668	0.000103548
7	22872628	-0.287057	0.000103744
7	22872601	-0.283654	0.000103943
10	19247719	-0.268978	0.000103976
2	136798400	-0.216495	0.000104047
2	136163337	-0.247823	0.00010406
2	88342597	-0.218182	0.000104094
10	19673715	-0.198982	0.000104155
7	13745573	-0.206461	0.000104196
5	12501296	-0.302625	0.00010429
10	19690635	-0.237349	0.000104618
10	19662462	-0.216485	0.000104725
7	13694920	-0.216907	0.000104808
14	5009616	-0.222705	0.000104831
7	30187445	-0.422891	0.00010484
7	30059829	-0.348916	0.000105029
7	13859924	-0.236801	0.000105116
10	20223021	-0.214969	0.000105133
5	53086505	-0.236879	0.000105425
5	53086503	-0.236879	0.000105425
5	53086493	-0.236879	0.000105425
18	4044877	-0.246687	0.000105474
2	102916503	0.203458	0.000105547
2	123450526	-0.229706	0.00010591
8	3230832	0.38834	0.000105984
10	19604931	-0.207578	0.000106081
5	12089003	-0.437673	0.000106161
7	4047916	0.291625	0.000106369
5	714958	-0.394228	0.000106385
3	77757483	-0.229596	0.000106441
3	79520411	0.2017	0.000106459
20	3010920	-0.307764	0.000106472
10	20530342	-0.19631	0.000106592
10	19613291	-0.190215	0.000106612
2	79434545	-0.424042	0.000106616
18	8131934	-0.205787	0.000106628
20	2080116	-0.194907	0.000106744
2	88342087	-0.227974	0.000107047
12	13330220	-0.194527	0.00010721
10	19381071	-0.27787	0.000107288
14	13442936	-0.209284	0.000107292
10	19659598	-0.234201	0.000107318
7	30358336	-0.306915	0.000107325
2	136776090	-0.198981	0.000107447
6	25508129	0.190984	0.000107658
7	22876838	-0.216423	0.000107763
1	155777293	0.193214	0.000107773
10	20214654	-0.211816	0.000107845
2	136108213	-0.277318	0.000107857
12	13356023	0.195585	0.000107977
2	67817672	0.23928	0.000108014
20	2061108	-0.191326	0.000108446
2	136084166	-0.268898	0.000108448
12	13428021	-0.19683	0.000108516
3	79520479	0.200976	0.000108639
3	79520477	0.200976	0.000108639
2	124890993	-0.192476	0.00010878
2	136153716	-0.256469	0.000109053
3	19039613	-0.334003	0.000109217
7	30380859	-0.329103	0.000109389
2	88505722	-0.210909	0.000109473
12	6817008	-0.233398	0.000109552
10	20516446	-0.195826	0.000109598
1	181176056	0.211113	0.00010964
3	104897216	0.211176	0.000109672
3	79514093	0.231669	0.000109935
5	8456153	-0.200048	0.000110096
20	2072566	-0.19763	0.000110248
1	77520606	-0.235592	0.000110421
18	4110643	-0.189596	0.000110522
5	8451890	-0.192488	0.000110557
2	79914469	-0.324195	0.0001106
7	13859872	-0.243068	0.000110655
3	79338342	0.186057	0.00011071
3	19019193	-0.340787	0.000110857
2	67795890	0.245494	0.000111162
5	12105859	-0.262386	0.000111346
2	16874827	-0.285645	0.000111556
10	19439419	-0.317573	0.000111567
9	4094939	0.251662	0.000111651
20	2213222	-0.203073	0.000111996
10	19790269	-0.194311	0.000112061
10	20049271	-0.194127	0.000112113
3	80000666	-0.210448	0.00011212
2	67820718	0.249429	0.000112254
2	122929072	-0.194579	0.000112303
2	103567214	-0.190646	0.000112373
2	125570185	0.190749	0.00011251
1	9349630	-0.214889	0.000112619
10	20096542	-0.209408	0.00011287
10	19940101	-0.220089	0.000112921
10	19330249	-0.261661	0.00011297
10	19603107	-0.20383	0.000113014
14	412174	-0.268895	0.00011309
10	19684043	-0.229152	0.000113211
10	19684039	-0.229152	0.000113211
5	12134310	-0.438486	0.000113247
7	13544530	-0.192056	0.000113475
22	5397630	0.322534	0.000113853
10	19454259	-0.198816	0.000113902
5	8459728	-0.210012	0.000114018
2	103401706	0.202226	0.000114535
2	136208557	-0.238941	0.000114578
2	136738932	-0.199792	0.00011459
2	96263025	-0.296586	0.000114608
3	79451927	0.186077	0.000114634
14	5049923	-0.204301	0.00011464
5	19785134	0.203626	0.000114724
12	12964240	-0.184954	0.000115088
2	104544926	0.196101	0.000115546
2	88231925	-0.220609	0.000115694
12	13385375	-0.19246	0.000115786
10	19714633	-0.185802	0.000115864
10	18007245	-0.275596	0.000115972
1	133889764	0.369699	0.00011605
10	19671820	-0.189727	0.000116067
7	30343733	-0.323163	0.000116188
2	67803516	0.234893	0.000116272
10	20528990	-0.199266	0.000116359
3	104973121	0.24117	0.000116508
10	19657808	-0.214053	0.000116623
2	124886587	0.264285	0.00011693
7	30049433	-0.409763	0.000117022
1	12427377	-0.241658	0.000117079
10	19600778	-0.202939	0.000117263
5	53250283	0.204775	0.000117276
7	15033707	-0.208036	0.00011728
2	136898441	-0.191364	0.000117721
7	30462296	-0.338648	0.000118009
12	13434276	-0.197477	0.000118067
7	29946486	-0.413098	0.000118156
14	4916749	-0.221537	0.000118248
2	136885145	-0.195981	0.000118259
2	124853716	-0.194812	0.000118284
3	80369454	-0.277308	0.000118288
20	2083777	-0.192661	0.00011839
3	77882607	0.243858	0.00011849
2	136538537	-0.184527	0.000118569
10	20360955	-0.200253	0.000118579
5	53384718	0.196095	0.000118613
12	13413409	-0.193931	0.000118811
10	19792966	-0.192162	0.000118818
3	47691871	-0.393967	0.000118818
7	12846941	-0.192457	0.000118953
12	12848898	-0.196125	0.000119018
7	13754646	-0.204331	0.000119097
2	136708979	-0.212378	0.000119434
7	13850275	-0.234633	0.000119485
10	20224659	-0.208197	0.000119602
12	13333173	-0.196215	0.000119736
1	181260646	-0.212192	0.000120005
1	11533952	-0.234029	0.000120233
10	19672364	-0.201462	0.000120235
12	6809596	-0.231486	0.000120299
7	13681570	-0.210897	0.000120412
2	88243547	-0.226428	0.000120422
9	4083029	0.271238	0.000120536
2	88548185	-0.239984	0.000120538
2	67821184	0.233525	0.0001206
1	78924966	-0.316777	0.000120794
7	29819916	-0.331478	0.000120812
1	11211241	0.241718	0.000121134
2	136144507	-0.24488	0.000121162
12	12797218	-0.189819	0.000121427
27	2375345	0.351981	0.000121527
2	103721322	0.196305	0.000121555
12	13448171	-0.195475	0.000121678
3	78894312	-0.227973	0.000122062
10	19609231	-0.196601	0.000122078
2	136153719	-0.25426	0.000122222
10	20219303	-0.211096	0.00012266
10	19908752	-0.233982	0.000122875
12	13447811	-0.197034	0.000122912
10	19605110	-0.202179	0.000123033
12	13461595	-0.191865	0.000123091
7	12840042	-0.197544	0.000123219
2	103420491	-0.193834	0.000123345
7	13708409	0.254677	0.00012339
9	4084615	0.266158	0.000123457
3	80044340	0.189597	0.000123558
18	4052973	-0.242406	0.000123771
7	22501603	-0.380051	0.000123802
7	13706065	-0.178505	0.000123805
10	19691859	-0.189531	0.000123825
2	7256628	0.194052	0.000123901
5	1272482	-0.377775	0.000124188
10	20013361	-0.228508	0.000124252
2	102908198	0.205736	0.000124266
3	42144017	-0.30194	0.000124272
2	88559502	-0.242865	0.000124617
7	30343741	-0.321905	0.000124802
2	2381067	-0.192108	0.000124898
10	19395430	-0.332207	0.000124975
19	8425289	-0.211017	0.000125128
1	20193438	0.370231	0.000125278
1	133828400	0.372901	0.00012531
12	13399185	0.191236	0.000125392
2	124851300	-0.198753	0.000125494
1	186507447	-0.178935	0.000125602
2	103426549	-0.190957	0.000125602
1	49446522	-0.274199	0.000125675
5	53149354	-0.253163	0.00012569
2	124862336	-0.195028	0.000125962
2	136764112	-0.227464	0.000125963
2	68559686	-0.200865	0.000126187
3	104906238	0.436182	0.0001262
5	1186452	-0.43424	0.000126384
9	4088481	0.27361	0.00012644
18	4039223	0.196971	0.000126609
5	53081019	-0.249411	0.000126694
10	19395557	-0.33751	0.000126759
10	18002443	-0.216364	0.00012677
11	15885297	0.25029	0.000126858
7	30443734	-0.320817	0.00012721
2	67876264	0.204283	0.000127243
2	28924978	-0.214852	0.000127326
22	4763172	0.205968	0.000127518
10	19381394	-0.320429	0.000127524
2	124866193	-0.187439	0.000127546
12	13321798	-0.191849	0.000127599
3	19032854	-0.332801	0.000127635
10	19673633	-0.195119	0.000127731
2	102698696	0.216513	0.000127784
11	16549958	0.278176	0.000127947
1	184656147	-0.290769	0.000128118
1	59861453	-0.275682	0.000128399
3	99810084	-0.280952	0.000128544
5	12087352	-0.403255	0.000128571
7	13865507	-0.237597	0.000128629
10	19755188	-0.276034	0.000128681
5	53530058	0.204432	0.000128704
7	30144017	-0.385503	0.000128802
10	19736895	-0.431113	0.000128893
10	19736902	-0.431113	0.000128893
5	53218366	-0.223172	0.000128968
2	136117533	-0.215348	0.000129005
10	19727731	-0.235882	0.000129183
2	136538658	-0.272077	0.000129283
2	136780546	-0.193199	0.000129555
7	30397885	-0.401148	0.000129562
10	19745330	-0.230621	0.000129791
18	2880025	-0.225005	0.000129916
12	6817814	-0.235731	0.000130063
3	80051017	-0.192763	0.000130293
20	2989349	-0.336229	0.000130311
10	20600906	-0.188439	0.000130371
7	30068305	-0.407252	0.000130382
2	125121076	0.278697	0.000130416
20	2081803	-0.189156	0.000130474
10	19609583	-0.200872	0.000130644
7	29923753	-0.32418	0.00013071
3	79950140	-0.198536	0.00013073
1	58900454	0.192927	0.000130752
2	79425166	-0.349238	0.00013077
1	59943807	-0.243043	0.000130862
2	78878361	-0.391486	0.000130907
1	49269732	-0.215968	0.000130974
10	19771559	-0.290857	0.000131168
10	19662129	-0.230391	0.000131176
8	6778119	-0.222765	0.000131429
2	88232935	-0.226903	0.00013151
7	5686056	-0.199395	0.00013153
3	77838905	-0.205564	0.000131531
1	49433616	-0.271896	0.000131583
2	102915507	0.202344	0.000131654
2	125083263	0.287741	0.000131724
18	8156847	-0.214815	0.000132042
5	53566274	0.197731	0.000132147
12	13634874	-0.194553	0.000132164
5	53565906	0.202963	0.000132504
10	20570058	-0.188415	0.000132549
1	50540574	-0.243391	0.000132665
2	9885054	0.185652	0.000132784
18	3342044	-0.242042	0.000132835
2	136739463	-0.203599	0.000132997
5	12144274	-0.40792	0.000133004
7	29930693	-0.407456	0.000133021
3	79498039	0.1925	0.000133032
2	125083141	0.395493	0.000133164
5	610894	-0.375133	0.00013319
12	13442823	-0.195382	0.000133224
9	4132504	0.242541	0.000133241
2	124718090	0.336814	0.00013341
7	12372834	0.202666	0.000133642
2	103145837	0.229111	0.00013376
2	78842179	-0.410401	0.000134173
12	14913119	0.195059	0.000134182
3	78796491	-0.226097	0.000134199
7	30051780	-0.420633	0.000134324
10	20530373	-0.193783	0.000134571
10	20530363	-0.193783	0.000134571
12	13214630	-0.190425	0.000134601
7	30223091	-0.328296	0.00013476
2	124854816	-0.190217	0.000134774
7	29813152	-0.306252	0.000134782
5	1141805	-0.383032	0.000134838
3	47681409	-0.382988	0.000134929
20	2798370	-0.226344	0.000135206
10	20492716	-0.191453	0.000135448
2	103394015	-0.189654	0.000135497
7	29930847	-0.413743	0.000135661
12	13394267	-0.190957	0.000135676
2	123265639	-0.238528	0.000135773
18	4104222	-0.231043	0.000135997
10	19736500	-0.443802	0.00013617
1	5583461	-0.272373	0.000136215
3	47614652	-0.269166	0.000136292
2	136798666	-0.221222	0.000136305
2	88218107	-0.225922	0.000136343
1	49732330	-0.266319	0.000136521
2	88548140	-0.235479	0.000136528
10	19607715	-0.188399	0.000136552
10	19879585	-0.214503	0.000136576
1	12534366	-0.258551	0.000136658
24	5723233	-0.236731	0.000136663
2	123056905	-0.192683	0.000136863
2	123056902	-0.192683	0.000136863
7	30320413	-0.415546	0.00013694
2	130660577	-0.411742	0.000136955
3	80000671	-0.207942	0.000137039
1	58882097	-0.198369	0.00013723
1	111556973	-0.223259	0.00013772
2	136708985	-0.201747	0.000137819
2	124973503	0.379097	0.000137854
1	11211224	0.235747	0.000138049
2	140305072	-0.262257	0.000138057
12	15768932	0.21125	0.000138196
10	20214927	-0.210661	0.0001382
14	4861368	-0.207586	0.000138265
2	67875298	0.255575	0.000138499
10	20219467	-0.209579	0.000138794
7	30089711	-0.393188	0.000138801
7	12945321	-0.179583	0.000138876
2	136106937	-0.275656	0.000139127
2	88271573	-0.219828	0.000139164
3	78038307	-0.243889	0.000139183
10	19664531	-0.23102	0.000139378
10	19664528	-0.23102	0.000139378
10	20005049	-0.218725	0.000139404
18	2877277	-0.213926	0.000139497
10	20340755	-0.201271	0.000139536
10	19283137	-0.201324	0.000139634
2	136801486	0.186913	0.000139654
3	78973623	-0.234892	0.00013978
1	49317567	-0.256263	0.000139855
1	131966818	-0.189945	0.000139987
2	136106945	-0.275457	0.000140137
1	132477966	0.227078	0.000140152
1	50641738	-0.202951	0.000140208
2	124761726	0.184788	0.000140216
2	19227017	-0.190906	0.000140235
2	102712202	0.209774	0.000140236
7	29929323	-0.401059	0.000140276
2	102880405	0.211845	0.000140456
5	53301469	0.184879	0.00014065
7	22539778	-0.296151	0.000140785
2	18817404	0.175763	0.000140797
1	67747641	0.188341	0.000140889
2	124761858	0.184501	0.000140894
2	148663410	0.198093	0.000140974
7	22487031	-0.29392	0.000141387
10	19675500	-0.214745	0.000141617
2	88559612	-0.237827	0.000141876
12	13356049	0.193672	0.000141884
3	46222774	-0.398186	0.000141923
20	2081529	-0.192393	0.000141955
10	19666139	-0.230544	0.000141959
2	121591959	0.342282	0.000142309
10	19670467	-0.231657	0.000142322
5	53301501	0.185245	0.000142517
10	19656771	-0.187745	0.00014258
12	13362897	0.186581	0.000142591
2	124982976	-0.213892	0.000142624
1	47683620	0.18474	0.000142632
7	30356892	-0.333689	0.000142743
7	29942861	-0.413456	0.000142771
7	13509760	-0.190899	0.000142932
2	102909276	0.207257	0.000143265
10	20593187	-0.188953	0.000143468
2	136211220	-0.271143	0.000143582
7	12795859	-0.195103	0.000143609
10	19773677	-0.27249	0.000143651
10	19793019	-0.191315	0.000143957
3	87455024	-0.407714	0.000144355
2	102912657	0.201113	0.000144534
10	19583798	-0.200169	0.000144544
4	29696049	0.256434	0.000144667
12	13053193	-0.171514	0.000144851
7	13755409	-0.200524	0.000144882
10	18446048	-0.211059	0.000145032
3	80050986	-0.193026	0.000145122
10	19749545	-0.268665	0.00014517
2	123939580	-0.230847	0.000145279
3	88026198	-0.287024	0.000145536
2	124884075	-0.187853	0.000145661
7	13706071	-0.177079	0.000145756
1	145619381	0.18434	0.000145773
7	14009837	-0.241038	0.000145779
10	19657170	-0.210872	0.000145802
10	19647734	-0.189352	0.000145993
9	4178654	0.248706	0.000146026
2	79428739	-0.408834	0.000146029
2	136113113	-0.269244	0.000146178
5	8322439	-0.302047	0.000146216
5	53156714	-0.224818	0.000146314
2	3617489	-0.342904	0.000146451
12	13426991	-0.196118	0.000146488
2	88271033	-0.204763	0.000146553
7	14539952	-0.231907	0.000146637
3	42600363	-0.246656	0.000146656
7	13688907	-0.184572	0.000146807
1	181188117	0.227738	0.000146965
10	19565227	-0.195726	0.000147364
10	19647776	-0.188639	0.000147545
10	18451979	-0.200175	0.000147557
2	3740276	-0.240712	0.000147643
7	13787386	-0.216302	0.000147767
2	95178596	-0.332016	0.000147822
2	123998923	-0.212094	0.000147972
7	13759452	-0.188067	0.000147995
20	2828779	-0.249663	0.000148014
2	102907882	0.201055	0.000148118
1	113878233	0.289312	0.000148147
20	2172252	-0.19628	0.000148181
6	1182664	-0.340668	0.000148248
2	138860393	-0.218806	0.000148453
2	136839261	-0.17721	0.000148696
1	50639058	-0.211873	0.000148701
2	102693781	0.209765	0.000148835
20	8701401	0.218408	0.000149025
20	8701405	0.218408	0.000149025
3	79451672	0.173539	0.000149132
24	5536573	-0.348891	0.000149246
2	2381079	-0.189713	0.000149453
10	19593555	-0.216779	0.000149546
1	47647604	0.186154	0.000149653
10	20576683	-0.187907	0.000149783
5	53456715	0.192689	0.000150086
2	125127140	0.282486	0.00015021
2	125127135	0.282486	0.00015021
2	88548200	-0.240337	0.000150256
18	4042428	-0.187066	0.000150264
18	3162040	-0.183554	0.000150278
7	13738870	-0.20675	0.000150382
10	8773806	-0.184316	0.000150452
3	9234759	-0.204033	0.000150549
12	13356074	0.192673	0.000150758
2	136716340	-0.206017	0.000150828
9	4111709	0.266605	0.00015093
3	78454681	-0.196814	0.00015095
2	123471912	-0.251579	0.000151007
7	13754597	-0.199233	0.000151036
2	103614571	0.188895	0.000151332
2	123045278	0.352493	0.000151403
2	123045272	0.352493	0.000151403
8	6775077	-0.219705	0.00015182
1	83040949	-0.194051	0.000151883
7	13543862	-0.189444	0.000151935
10	19390614	-0.195434	0.000152111
10	18004512	-0.210454	0.000152137
2	136887080	-0.221342	0.000152141
10	19563518	-0.200368	0.000152224
2	102875675	0.212224	0.000152976
3	42247073	-0.33149	0.000153155
20	2072645	-0.199619	0.000153344
7	13716239	-0.194569	0.00015343
2	88258419	-0.215751	0.000153462
2	88548137	-0.231639	0.000153585
10	19745384	-0.19478	0.000153723
5	12333598	-0.236469	0.000153831
10	19605780	-0.198009	0.000153843
9	4092985	0.256977	0.000153987
5	8455873	-0.197094	0.00015416
12	13349445	0.187764	0.000154328
3	24984457	-0.190034	0.000154378
20	2175795	-0.19411	0.000154379
3	72580294	-0.20618	0.000154672
12	13358564	0.188074	0.000154828
10	19648191	-0.191489	0.000154934
2	124851631	-0.198408	0.000154942
2	103612475	0.193734	0.000154997
2	67817964	0.237999	0.000155232
1	49442930	-0.262913	0.000155363
10	19878087	-0.185851	0.000155512
1	47686052	0.186516	0.000155755
2	139064120	-0.216069	0.000155803
10	20590304	-0.192146	0.000155806
2	102786125	0.213459	0.000155807
7	30356916	-0.330575	0.000155842
2	102698308	0.210578	0.00015586
7	30071241	-0.39143	0.000155952
10	19298529	-0.307971	0.000155993
18	4030184	-0.23788	0.000155996
18	8063299	-0.206551	0.000156236
7	22540218	-0.321348	0.000156432
12	13466102	-0.192421	0.000156529
1	81903057	-0.221633	0.000156536
2	136778100	-0.192183	0.000156617
14	5058054	-0.222995	0.000156765
10	19603517	-0.198209	0.000156769
2	136737033	-0.205252	0.000156788
5	53096444	-0.249862	0.000156895
2	80270814	-0.288409	0.000156932
5	12625187	-0.351855	0.000156971
10	20357894	-0.239712	0.000157281
2	136898476	-0.19041	0.000157376
2	136898477	-0.19041	0.000157376
12	13464622	-0.19003	0.000157489
3	80252223	-0.264937	0.000157494
1	145684289	0.198638	0.000157605
2	136737308	-0.209166	0.000157623
5	12241602	-0.205529	0.000157652
12	13417770	-0.192939	0.000157695
8	6726950	-0.255259	0.000157843
11	18184857	-0.191929	0.000157846
2	136750132	-0.20688	0.000158043
8	6752519	-0.249278	0.000158134
5	12016909	-0.287513	0.00015814
3	79950142	-0.193764	0.000158143
18	4105296	-0.240342	0.000158226
2	124861993	-0.191045	0.000158354
1	132477968	0.227483	0.000158373
4	45354254	0.206127	0.000158409
14	7122580	-0.333347	0.000158444
9	4083979	0.216745	0.000158587
3	77882005	0.247888	0.000158636
5	663765	-0.421703	0.000158712
5	12186157	-0.240503	0.000158739
2	102706752	0.211063	0.00015889
3	47620793	-0.269065	0.000158909
12	15769004	0.20536	0.000159179
12	15769006	0.20536	0.000159179
1	155844246	0.201916	0.000159185
3	74426859	-0.306105	0.000159326
1	12342955	-0.238761	0.000159338
2	88256286	-0.211565	0.000159448
2	95050525	-0.325517	0.000159659
14	4914687	-0.222234	0.000159705
2	136778089	-0.191431	0.000159754
7	13744525	-0.182082	0.000159757
1	66549692	-0.197596	0.000159839
2	136419802	-0.213157	0.000159854
1	50637389	-0.200237	0.000159882
7	13002604	-0.191372	0.000159924
2	136160345	-0.244767	0.000159937
7	29935245	-0.420316	0.000160013
10	18521891	-0.195194	0.000160113
14	7065565	-0.291415	0.000160231
10	19671853	-0.187375	0.000160295
10	19777366	-0.189848	0.000160304
12	13547732	0.19703	0.000160483
1	123529959	-0.408015	0.000160489
2	123045286	0.35236	0.000160632
2	123045299	0.35236	0.000160632
12	13441724	-0.190869	0.000161038
10	20590312	-0.191591	0.000161071
7	22487007	-0.290632	0.000161122
12	6938693	-0.22741	0.000161166
1	12917040	-0.249232	0.000161458
3	78908282	-0.223407	0.000161721
10	19880828	-0.214108	0.000161841
2	103420483	-0.189763	0.00016222
12	15762203	0.223159	0.000162294
14	5000529	-0.214376	0.00016242
14	7118786	-0.326385	0.000162456
2	136189086	-0.239856	0.000162712
20	2156556	-0.192317	0.000162792
3	80141850	-0.262551	0.000162832
10	19564422	-0.198831	0.000162892
7	30152238	-0.401481	0.000163086
2	136190627	-0.265654	0.000163312
2	19583224	-0.343227	0.00016334
24	5753091	-0.248848	0.000163496
2	3621767	-0.333466	0.000163555
1	113863446	0.292208	0.000163984
2	103043440	0.195479	0.000164056
1	181150243	-0.184188	0.000164146
5	53264110	0.220255	0.000164201
2	3742229	-0.188707	0.000164218
2	2368770	-0.18679	0.000164265
2	2368771	-0.18679	0.000164265
2	136097993	-0.269896	0.000164317
5	1821206	-0.240319	0.000164327
3	71465866	-0.410379	0.000164482
3	47697094	-0.349488	0.000164565
20	2960270	-0.290768	0.000164592
5	12086057	-0.395345	0.000164874
1	49269725	-0.213057	0.000164985
2	18807719	0.174402	0.000164986
2	136163358	-0.241327	0.000165053
3	77840187	0.169224	0.000165076
10	19769521	-0.274069	0.000165105
1	50841097	-0.206346	0.000165133
2	123942592	-0.243526	0.000165579
7	30078605	-0.388856	0.000166161
2	136709475	-0.21133	0.000166214
2	136770731	-0.183968	0.000166499
10	19366577	-0.336233	0.000166556
2	78843863	-0.380984	0.000166575
2	16895963	-0.269307	0.000166587
12	13407810	0.186715	0.000166611
20	4803048	-0.260648	0.000166722
10	20165394	-0.201726	0.000166956
11	15931124	0.239535	0.000167153
7	30095778	-0.349877	0.000167162
10	18003452	-0.221494	0.000167307
9	4110825	0.269925	0.000167413
9	4110827	0.269925	0.000167413
12	15762100	0.219166	0.000167669
5	12666912	-0.323224	0.000167791
10	19995371	-0.196559	0.000167933
2	136157482	-0.213652	0.000168166
7	30305635	-0.279821	0.000168198
2	102871011	0.212764	0.000168407
14	5094753	-0.197047	0.000168456
2	136877935	-0.186553	0.000168634
5	8285267	-0.308895	0.000168716
1	47683960	-0.186203	0.000168829
10	20367929	-0.199752	0.000168864
2	102878303	0.21356	0.000168912
1	12974292	-0.21743	0.000169058
9	4097255	0.248764	0.0001691
1	94398551	-0.390154	0.000169139
10	19361564	-0.219553	0.00016917
1	155777244	0.189275	0.00017013
1	155777247	0.189275	0.00017013
7	14826158	-0.234995	0.000170164
2	67818208	0.244178	0.000170244
10	19749904	-0.301834	0.000170458
12	13431320	-0.191924	0.000170648
3	79515054	0.199013	0.000170691
9	4081473	0.246581	0.000170798
20	2086654	0.188627	0.000170833
12	13330506	-0.192399	0.000170834
10	20589845	-0.187365	0.000170879
9	4063965	0.25965	0.000171361
7	22539077	-0.232527	0.000171501
1	156850517	0.19533	0.000171616
2	136151866	-0.246316	0.00017163
3	78899262	-0.216563	0.000171846
2	103595765	-0.18718	0.000171972
2	103074841	-0.17609	0.000172009
1	67818851	-0.215453	0.000172076
7	4139587	0.400636	0.000172106
5	53167821	-0.226474	0.000172277
2	136890754	0.191459	0.000172295
1	114045753	0.327455	0.000172325
2	68559664	-0.196487	0.000172402
3	47568094	-0.185276	0.000172578
3	66304914	-0.406158	0.000172799
2	124567536	0.244706	0.000172831
2	136264560	-0.254118	0.000172869
1	50643698	-0.19994	0.000172895
2	122679715	0.356534	0.000173013
1	155676276	0.187263	0.000173275
3	19032891	-0.328242	0.000173282
2	102703576	0.209443	0.000173354
2	67817537	0.236252	0.000173436
2	67854368	-0.194241	0.000173549
7	31644918	-0.268597	0.00017356
5	12105893	-0.255749	0.000173664
7	14003734	-0.187746	0.000173806
10	19611528	-0.185341	0.000173932
10	19635847	-0.204231	0.000174187
3	19020724	-0.309986	0.000174216
7	29959903	-0.345705	0.000174372
7	22822154	-0.236866	0.000174418
7	12893412	-0.181976	0.000174451
3	47614306	-0.254963	0.000174558
1	49242848	-0.268328	0.000174612
10	20080792	-0.189709	0.000174831
23	4070115	-0.396984	0.000175249
4	85707274	0.320157	0.000175272
3	18986908	-0.321842	0.000175296
7	30404385	-0.415482	0.000175416
7	30339031	-0.328804	0.00017544
12	15766167	0.221183	0.000175468
7	13943420	-0.193708	0.00017552
7	13748017	-0.186193	0.000175658
1	50540534	-0.245884	0.000175669
7	30148257	-0.420198	0.000175974
10	19745065	-0.196136	0.000176297
10	19665926	-0.187654	0.00017635
7	29895702	-0.363399	0.000176461
5	53374482	-0.183469	0.000176501
5	8753602	-0.234413	0.00017658
19	8425287	-0.206645	0.000176595
5	53456711	0.19032	0.000176629
5	53456710	0.19032	0.000176629
1	49452434	-0.269296	0.000176655
10	18455582	-0.187223	0.000176724
7	14539989	-0.237059	0.000176871
10	20528303	-0.194615	0.000176911
10	19790186	-0.189145	0.000177144
2	123043776	0.348975	0.000177168
7	22872569	-0.284719	0.000177176
2	122674945	0.203577	0.00017735
2	124888065	-0.188337	0.000177663
5	12105896	-0.252638	0.000177711
1	50639488	-0.210373	0.000177739
2	136186501	-0.248768	0.000177816
12	17571708	-0.180787	0.000177825
2	102878480	0.207714	0.000178043
3	19011984	-0.313369	0.000178067
20	2175459	-0.192207	0.000178198
7	14543683	-0.23626	0.000178209
2	2383480	-0.184009	0.000178308
3	80063798	0.207361	0.000178504
5	53345888	0.17923	0.000178544
10	19789886	-0.186739	0.000178643
10	19683764	-0.217385	0.0001788
3	71454066	-0.42117	0.000178825
3	71454068	-0.42117	0.000178825
3	47554154	-0.275863	0.000178897
10	20048889	-0.195605	0.000178926
1	78015746	-0.26153	0.000179167
1	78015752	-0.26153	0.000179167
2	136952175	0.210053	0.000179229
1	31706464	-0.285151	0.000179292
10	19770265	-0.263039	0.000179317
5	12577423	-0.290972	0.000179321
12	13463526	-0.187054	0.000179401
3	79579684	0.18208	0.000179477
2	123044981	0.326181	0.000179498
12	13401912	-0.192376	0.000179804
5	1295930	-0.416498	0.000179825
10	18007116	-0.210087	0.000179959
7	13703301	-0.195968	0.000180051
2	103612472	0.19207	0.000180113
5	53601748	0.20014	0.000180175
1	8277589	-0.248827	0.000180193
9	5317419	0.412869	0.000180276
1	12329344	-0.233166	0.000180293
10	19606311	-0.192205	0.000180505
9	4103092	0.229909	0.000180554
2	136694283	-0.213671	0.000180566
12	13410610	-0.192297	0.000180603
10	19659574	-0.185077	0.000180662
10	19273265	-0.193434	0.000181082
2	95875851	-0.306738	0.000181239
1	50641513	-0.200002	0.000181332
10	19963930	-0.218647	0.000181858
12	13413202	-0.184677	0.000182079
1	10194274	-0.248712	0.000182243
1	10095279	-0.309631	0.000182252
1	49427498	-0.265966	0.000182271
20	2167620	-0.192601	0.000182326
5	11983400	-0.295436	0.000182486
7	30345005	-0.317872	0.000182563
2	80262223	-0.281104	0.000182647
3	77652796	0.230383	0.000182766
7	30069660	-0.36353	0.000182887
7	30367347	-0.287533	0.000182893
10	20543036	-0.191162	0.00018293
10	17590452	-0.198884	0.000182942
2	123419405	-0.25937	0.000182963
1	49446593	-0.268216	0.000183086
16	1531372	-0.209255	0.000183097
2	3741231	-0.235574	0.000183248
1	37944879	0.341787	0.000183351
2	88238060	-0.217021	0.000183372
2	136097330	-0.262648	0.00018369
2	67817977	0.235426	0.00018378
7	29969873	-0.38504	0.000183803
3	19022993	-0.319927	0.000183892
3	88018238	-0.268975	0.000183961
7	12798224	-0.19154	0.000184022
2	3641361	-0.284228	0.000184198
2	136174270	-0.248772	0.000184475
20	2957460	-0.28834	0.000184491
1	32514690	-0.307721	0.00018457
2	125155291	0.274448	0.000184622
1	49462892	-0.25929	0.000184629
12	13464560	-0.192362	0.000184783
2	136897655	-0.202037	0.000184824
2	79420573	-0.404777	0.000184859
1	185064568	-0.284351	0.00018488
5	12081200	-0.279823	0.000184934
2	124866381	-0.189482	0.000185118
2	88602667	-0.203768	0.000185237
12	15292521	0.24202	0.000185433
1	145628473	0.182867	0.000185452
12	13445912	-0.187037	0.000185452
2	136716402	-0.200521	0.000185623
5	610387	-0.404445	0.000185677
2	124871944	-0.172108	0.000185757
18	3436710	-0.220938	0.000185839
5	53535867	0.205096	0.000185844
1	31461100	-0.278012	0.000186002
1	49249905	-0.216542	0.000186085
2	88605395	-0.20562	0.000186126
2	88356725	-0.195667	0.000186172
14	4890508	-0.287395	0.000186176
10	19989778	-0.220823	0.000186421
10	19613347	-0.196579	0.000186446
2	123233378	-0.243973	0.000186924
5	5980874	0.369299	0.000187043
2	102706635	0.207626	0.000187048
2	102706631	0.207626	0.000187048
5	12667107	-0.297571	0.000187085
10	20228596	-0.193649	0.000187232
2	103458994	0.189981	0.000187368
1	66776069	-0.185717	0.000187501
2	67843011	0.254145	0.000187665
2	136455632	-0.200335	0.000187761
12	6938401	-0.222068	0.000187781
1	10095275	-0.309151	0.000188009
10	20513101	-0.188567	0.000188303
12	13565671	-0.186666	0.00018837
7	12361242	0.201951	0.000188374
2	96021927	-0.294096	0.000188385
7	12642538	0.197463	0.000188402
7	30201555	-0.393411	0.000188523
2	136740736	-0.191885	0.000188555
24	5744166	-0.225996	0.000188661
2	67896937	0.196922	0.000188697
10	17990265	-0.241801	0.000188702
2	102718326	0.207794	0.000188741
2	67855472	-0.200061	0.000188893
10	19603233	-0.195417	0.000189351
1	58877031	0.193995	0.000189464
12	13550065	-0.192894	0.000189872
2	88387684	-0.205732	0.000189968
2	38322285	0.310438	0.000190219
7	29809694	-0.306203	0.000190304
5	12105771	-0.2942	0.000190549
5	12625174	-0.348457	0.000190636
1	78951756	-0.255037	0.000190647
1	113880297	0.282623	0.000190655
7	14038008	-0.236136	0.000190686
1	6539722	0.19273	0.00019069
2	148988552	0.308785	0.000190693
1	12375608	-0.242438	0.000190856
3	78984525	-0.224998	0.000191051
12	17460159	0.174633	0.000191078
10	19603317	-0.192433	0.000191114
2	68554941	-0.19	0.000191244
9	4101949	0.255302	0.000191281
4	979023	-0.219659	0.000191431
10	19651070	-0.43005	0.000191565
10	18009326	-0.206837	0.000191679
12	6934858	-0.232556	0.000191778
27	3057630	0.437428	0.000191802
27	3057640	0.437428	0.000191802
10	20577614	-0.184504	0.000191808
2	123887482	0.229091	0.000191985
7	29899649	-0.409834	0.000192121
3	78973830	-0.229511	0.000192141
18	2877745	-0.205132	0.000192181
2	102880390	0.208571	0.000192391
2	18624163	-0.17739	0.000192492
1	147577165	-0.227512	0.000193009
12	13475889	0.196676	0.000193557
3	41115386	0.215082	0.000193576
1	181175810	0.21573	0.000193618
1	50639417	-0.211624	0.000193719
7	12731240	0.214284	0.000193735
1	49910272	-0.25949	0.000193933
14	6911878	-0.280291	0.000194003
2	136146874	-0.19158	0.000194104
24	5699218	-0.228314	0.000194285
2	96248712	-0.324272	0.000194314
8	3599534	-0.181346	0.000194413
9	4088697	0.255412	0.000194569
20	8263660	0.184425	0.000194655
25	3324206	0.163586	0.000194676
2	75072937	-0.194586	0.000194756
2	3660799	-0.371546	0.000194847
2	3806734	-0.377823	0.000194924
18	2891111	-0.207449	0.000195003
7	22771074	-0.262601	0.000195006
1	50834202	-0.216965	0.000195014
7	13702337	-0.195814	0.000195027
2	88548143	-0.230334	0.000195046
5	8301095	-0.188919	0.000195054
10	18004510	-0.205544	0.000195107
2	136949275	-0.178403	0.00019511
10	19878577	-0.195211	0.00019526
2	3527933	-0.377599	0.000195487
18	4029489	0.183118	0.000195545
1	12494512	-0.248623	0.000195974
2	124451634	0.337704	0.000196051
2	18679112	-0.178763	0.000196123
2	78267822	-0.277278	0.000196405
1	49206718	-0.211342	0.000196995
4	89870054	0.322484	0.000197057
18	4056244	0.18779	0.000197065
12	13455595	-0.186935	0.000197118
1	96348828	-0.207252	0.000197351
2	125380334	0.172282	0.00019737
12	14286540	-0.18661	0.000197477
1	9444848	-0.236624	0.000197558
2	67793177	0.233166	0.000197656
9	4095199	0.249306	0.000197781
9	4095203	0.249306	0.000197781
1	50640951	-0.19866	0.000197819
2	103497908	0.208461	0.000197922
12	6663892	-0.230387	0.00019797
1	45734523	0.222176	0.000198182
12	13428465	-0.191289	0.000198264
7	30173849	-0.393918	0.000198284
18	4075269	-0.199579	0.000198461
7	30371089	-0.320964	0.000198875
2	122463437	0.321955	0.00019898
3	77840698	0.194135	0.000199136
2	9795497	-0.192008	0.000199673
2	123928580	0.338597	0.00019974
18	3350737	-0.226354	0.000199782
3	79743059	-0.242509	0.000199878
24	5539316	-0.313022	0.000199897
7	13005272	-0.194603	0.000199936
7	13921579	-0.191436	0.000199961
12	17225535	0.186464	0.000199998
12	15762164	0.216276	0.000200243
12	15762162	0.216276	0.000200243
3	87167700	-0.364012	0.000200321
10	19613151	-0.183039	0.000200468
1	47633927	0.186346	0.000200475
8	22526462	-0.179949	0.000200591
3	79514109	0.21874	0.000200625
10	20528899	-0.186239	0.000200642
1	47655651	0.186496	0.000200651
10	18455186	-0.197363	0.000200667
2	125024246	-0.209393	0.000200999
2	100928713	0.18773	0.000201015
12	13441860	-0.186915	0.000201072
5	53539423	-0.178077	0.000201276
1	47686047	0.182734	0.000201401
1	12353844	-0.222049	0.000201705
10	19565840	-0.193011	0.000201796
2	102708761	0.213719	0.000201923
2	121941588	0.227795	0.000202001
7	29868974	-0.379431	0.000202135
[truncated: 96,871 more rows]
