# Supplementary material for: Genomic insights into the contribution of de novo lipogenesis to intramuscular fat deposition in chicken
Source: J Adv Res. 2023 Dec 6;65:19–31. doi: 10.1016/j.jare.2023.12.003 (PMC11519054; doi:10.1016/j.jare.2023.12.003)
Supplement: Supplementary data 8 [file mmc8.xlsx]

## Sheet: Sheet1
Supplementary Table 7. Genes annotated with top 1% SNPs information for GWAS results of IMF trait.
Gene_ID	Gene
ENSGALG00000000067	SPR
ENSGALG00000000091	INTS4
ENSGALG00000000137	SNRPE
ENSGALG00000000186	MTCH1
ENSGALG00000000259	PSMF1
ENSGALG00000000296	PCNX1
ENSGALG00000000336	PPP1R12B
ENSGALG00000000341	KRTAP10-4
ENSGALG00000000352	TIMM44
ENSGALG00000000410	TLK2
ENSGALG00000000424	CMTM3
ENSGALG00000000451	MEIG1
ENSGALG00000000458	TMPRSS9
ENSGALG00000000461	MRC2
ENSGALG00000000469	ADRA1A
ENSGALG00000000476	LRRTM4
ENSGALG00000000478	TANC2
ENSGALG00000000511	KCTD20
ENSGALG00000000523	STK38
ENSGALG00000000551	C26H6orf89
ENSGALG00000000557	ETNK2
ENSGALG00000000558	SLC1A6
ENSGALG00000000577	RANBP3
ENSGALG00000000583	SOX13
ENSGALG00000000613	RAB11B
ENSGALG00000000615	NWD1
ENSGALG00000000618	ZCCHC17
ENSGALG00000000681	PAK1
ENSGALG00000000685	MAP3K14
ENSGALG00000000690	GDPD4
ENSGALG00000000713	ZFHX3
ENSGALG00000000751	ARNT
ENSGALG00000000755	ACER3
ENSGALG00000000843	DOT1L
ENSGALG00000000847	GARNL3
ENSGALG00000000853	SLC2A8
ENSGALG00000000862	RLF
ENSGALG00000000866	SELENBP1
ENSGALG00000000881	GPATCH3
ENSGALG00000000887	NR0B2
ENSGALG00000000906	RALGPS1
ENSGALG00000000927	ANGPTL2
ENSGALG00000000950	MVB12B
ENSGALG00000000972	PBX3
ENSGALG00000000975	C1orf174
ENSGALG00000000977	MAPKAP1
ENSGALG00000000978	CEP104
ENSGALG00000000993	GAPVD1
ENSGALG00000000999	ZNF319
ENSGALG00000001000	HSPA5
ENSGALG00000001013	PPP6C
ENSGALG00000001014	ARPC5L
ENSGALG00000001025	GOLGA1
ENSGALG00000001037	SCAI
ENSGALG00000001048	OLFML2A
ENSGALG00000001056	ABHD11
ENSGALG00000001073	NR6A1
ENSGALG00000001080	NR5A1
ENSGALG00000001094	ADGRD2
ENSGALG00000001099	ANKHD1
ENSGALG00000001101	MBD3
ENSGALG00000001103	PSMB7
ENSGALG00000001118	NEK6
ENSGALG00000001149	ADGRG5
ENSGALG00000001153	AUTS2
ENSGALG00000001157	DENND1A
ENSGALG00000001168	POLR2C
ENSGALG00000001183	MYH10
ENSGALG00000001184	COQ9
ENSGALG00000001201	GFOD2
ENSGALG00000001204	ENKD1
ENSGALG00000001207	PLCH2
ENSGALG00000001225	RABGAP1
ENSGALG00000001229	SKI
ENSGALG00000001238	STX8
ENSGALG00000001250	APLP2
ENSGALG00000001262	CLIC4
ENSGALG00000001264	PLXNA2
ENSGALG00000001270	PRKCZ
ENSGALG00000001282	GABRD
ENSGALG00000001283	SRRM1
ENSGALG00000001311	ARHGAP44
ENSGALG00000001316	CPNE2
ENSGALG00000001334	GNB1
ENSGALG00000001335	FAM18B1
ENSGALG00000001341	ZBTB44
ENSGALG00000001347	LHX6
ENSGALG00000001348	TEKT3
ENSGALG00000001350	RSPRY1
ENSGALG00000001366	CASP9
ENSGALG00000001370	ADAMTS8
ENSGALG00000001371	HS3ST3A1
ENSGALG00000001374	SLC35E2B
ENSGALG00000001375	COX10
ENSGALG00000001377	POLRMT
ENSGALG00000001382	CDC2L1
ENSGALG00000001407	ADAMTS15
ENSGALG00000001409	IL12B
ENSGALG00000001419	DAB2IP
ENSGALG00000001420	RALGAPB
ENSGALG00000001425	SNX19
ENSGALG00000001433	B3GNTL1
ENSGALG00000001437	NTM
ENSGALG00000001442	OPCML
ENSGALG00000001459	TNNC1
ENSGALG00000001470	STOML1
ENSGALG00000001472	JAM3
ENSGALG00000001475	STMN1
ENSGALG00000001491	NCAPD3
ENSGALG00000001503	TBCD
ENSGALG00000001518	ZNF750
ENSGALG00000001521	VPS26B
ENSGALG00000001522	PHF20
ENSGALG00000001529	THYN1
ENSGALG00000001545	RAB40B
ENSGALG00000001550	RBM39
ENSGALG00000001557	ACAD8
ENSGALG00000001563	WDR45B
ENSGALG00000001568	NFS1
ENSGALG00000001577	FOXK2
ENSGALG00000001603	NARF
ENSGALG00000001607	CYBC1
ENSGALG00000001608	UNC5D
ENSGALG00000001611	B3GAT1
ENSGALG00000001613	GNL3
ENSGALG00000001618	OGFOD3
ENSGALG00000001634	RPL23
ENSGALG00000001642	GLT8D1
ENSGALG00000001645	KCNT1
ENSGALG00000001653	MANEAL
ENSGALG00000001655	SPCS1
ENSGALG00000001678	PRKAB2
ENSGALG00000001684	SEC14L1
ENSGALG00000001689	SCAMP2
ENSGALG00000001692	CAMSAP1
ENSGALG00000001709	MUSTN1
ENSGALG00000001711	PPCDC
ENSGALG00000001716	C10H15ORF59
ENSGALG00000001725	TNRC6C
ENSGALG00000001728	NACC2
ENSGALG00000001729	CD276
ENSGALG00000001740	MGAT5B
ENSGALG00000001741	NPTN
ENSGALG00000001768	TENM2
ENSGALG00000001774	NEO1
ENSGALG00000001777	MFSD11
ENSGALG00000001797	GPSM1
ENSGALG00000001802	JMJD6
ENSGALG00000001812	ATCAY
ENSGALG00000001849	BSN
ENSGALG00000001862	ST6GALNAC1
ENSGALG00000001883	ST6GALNAC2
ENSGALG00000001889	CARD9
ENSGALG00000001892	CYGB
ENSGALG00000001895	PANK3
ENSGALG00000001901	ARIH1
ENSGALG00000001907	WAPL
ENSGALG00000001916	SLIT3
ENSGALG00000001934	OPN4
ENSGALG00000001938	SLC25A24
ENSGALG00000001942	SPDL1
ENSGALG00000001943	RHBDF2
ENSGALG00000001945	RFT1
ENSGALG00000001950	PMPCA
ENSGALG00000001955	AANAT
ENSGALG00000001959	HENMT1
ENSGALG00000001964	INPP5E
ENSGALG00000001968	SYT6
ENSGALG00000001971	UBE2O
ENSGALG00000001977	LDB3
ENSGALG00000001978	MED16
ENSGALG00000001998	R3HDM4
ENSGALG00000002001	STXBP3
ENSGALG00000002002	BCAS2
ENSGALG00000002003	BMPR1A
ENSGALG00000002008	RNF157
ENSGALG00000002016	PRKCD
ENSGALG00000002038	DENND2C
ENSGALG00000002050	EXOC7
ENSGALG00000002060	TAF15
ENSGALG00000002062	SRP68
ENSGALG00000002080	DOCK2
ENSGALG00000002082	AMPD1
ENSGALG00000002088	GALR2
ENSGALG00000002090	GPSM2
ENSGALG00000002095	CHMP4B
ENSGALG00000002098	GRIK3
ENSGALG00000002105	FOXI1
ENSGALG00000002106	CLCC1
ENSGALG00000002113	LCP2
ENSGALG00000002117	PARG
ENSGALG00000002118	KCNMB1
ENSGALG00000002129	WDR47
ENSGALG00000002132	KCNIP1
ENSGALG00000002139	CSDE1
ENSGALG00000002145	CAMSAP2
ENSGALG00000002164	DDX59
ENSGALG00000002179	FBF1
ENSGALG00000002180	CHFR
ENSGALG00000002182	NR5A2
ENSGALG00000002194	MRPL38
ENSGALG00000002201	PPL
ENSGALG00000002203	FGF18
ENSGALG00000002232	RERE
ENSGALG00000002246	DENND1B
ENSGALG00000002263	KLHL6
ENSGALG00000002277	KLHL24
ENSGALG00000002312	TMEM132E
ENSGALG00000002329	CCL1
ENSGALG00000002335	DOCK3
ENSGALG00000002364	SEC16A
ENSGALG00000002374	SLC9A9
ENSGALG00000002375	NOTCH1
ENSGALG00000002447	CTNNA1
ENSGALG00000002450	WDR24
ENSGALG00000002457	SIL1
ENSGALG00000002458	VAC14
ENSGALG00000002469	CDC73
ENSGALG00000002478	MATR3
ENSGALG00000002488	PAIP2B
ENSGALG00000002497	RHOT2
ENSGALG00000002524	UCHL5
ENSGALG00000002531	SF3B3
ENSGALG00000002544	PCDH12
ENSGALG00000002550	TSHB
ENSGALG00000002553	PCDH1
ENSGALG00000002594	TFPI
ENSGALG00000002655	ITGAV
ENSGALG00000002666	RAB11FIP3
ENSGALG00000002742	TMEM132B
ENSGALG00000002744	PCDH15
ENSGALG00000002750	NCKAP1
ENSGALG00000002761	SIRT1
ENSGALG00000002763	FRZB
ENSGALG00000002769	DNAJC12
ENSGALG00000002789	MAP2
ENSGALG00000002803	MTA1
ENSGALG00000002845	CTNNA3
ENSGALG00000002855	SARDH
ENSGALG00000002864	LRRTM3
ENSGALG00000002866	KANSL1L
ENSGALG00000002877	LRRC45
ENSGALG00000002883	SCAPER
ENSGALG00000002888	CASZ1
ENSGALG00000002891	ACADL
ENSGALG00000002899	AACS
ENSGALG00000002911	MOXD1
ENSGALG00000002913	BRI3BP
ENSGALG00000002922	NOTCH2
ENSGALG00000002925	ETFA
ENSGALG00000002952	NRG4
ENSGALG00000002964	DHX37
ENSGALG00000002968	ZNF341
ENSGALG00000003005	CHRNB4
ENSGALG00000003011	TOM1L1
ENSGALG00000003014	CHRNA3
ENSGALG00000003021	CHRNA5
ENSGALG00000003033	STXBP4
ENSGALG00000003042	PXMP4
ENSGALG00000003045	E2F1
ENSGALG00000003046	PSMA4
ENSGALG00000003059	HLF
ENSGALG00000003063	HYKK
ENSGALG00000003065	NECAB3
ENSGALG00000003078	MMD
ENSGALG00000003086	EXOSC10
ENSGALG00000003096	CBFA2T2
ENSGALG00000003101	PLPBP
ENSGALG00000003105	ANKFN1
ENSGALG00000003106	TOX2
ENSGALG00000003114	NOG
ENSGALG00000003118	ADGRA2
ENSGALG00000003122	ZFAND2A
ENSGALG00000003126	ERBB4
ENSGALG00000003136	IKZF2
ENSGALG00000003147	TRPC4AP
ENSGALG00000003148	SPAG16
ENSGALG00000003179	ANGPTL7
ENSGALG00000003181	SURF2
ENSGALG00000003183	C11H16orf70
ENSGALG00000003193	CRABP-I
ENSGALG00000003197	RPL7A
ENSGALG00000003205	EIF4EBP1
ENSGALG00000003213	LGALS2
ENSGALG00000003221	WDR61
ENSGALG00000003227	RAB11FIP4
ENSGALG00000003233	ASH2L
ENSGALG00000003238	GNA11
ENSGALG00000003241	CCDC28B
ENSGALG00000003242	STAR
ENSGALG00000003245	LSM1
ENSGALG00000003254	BAG4
ENSGALG00000003281	GSS
ENSGALG00000003286	ACSBG1
ENSGALG00000003304	CRTC1
ENSGALG00000003322	TBC1D2B
ENSGALG00000003337	EIF3I
ENSGALG00000003339	MTOR
ENSGALG00000003340	GBGT1
ENSGALG00000003357	FKBP8
ENSGALG00000003358	UBIAD1
ENSGALG00000003359	RAB5C
ENSGALG00000003362	ACSS2
ENSGALG00000003369	KAT2A
ENSGALG00000003381	HERC1
ENSGALG00000003383	KPNA6
ENSGALG00000003385	LSM4
ENSGALG00000003398	ADAM9
ENSGALG00000003403	ZNF385C
ENSGALG00000003405	BSDC1
ENSGALG00000003408	RP1-27O5.3
ENSGALG00000003429	PBX1
ENSGALG00000003434	C17orf75
ENSGALG00000003439	PLEKHM2
ENSGALG00000003441	GTF3C5
ENSGALG00000003445	MGST3
ENSGALG00000003454	ZNF207
ENSGALG00000003457	CNP
ENSGALG00000003458	CCZ1
ENSGALG00000003461	USP49
ENSGALG00000003470	ZMAT4
ENSGALG00000003472	VWC2L
ENSGALG00000003475	ACLY
ENSGALG00000003478	GFI1B
ENSGALG00000003484	BARD1
ENSGALG00000003495	ALDH9A1
ENSGALG00000003499	MAST3
ENSGALG00000003503	MYBL2
ENSGALG00000003520	POLG2
ENSGALG00000003523	IFT52
ENSGALG00000003527	ARRDC2
ENSGALG00000003529	SYNC
ENSGALG00000003532	DDX5
ENSGALG00000003537	SGK2
ENSGALG00000003539	KIAA1522
ENSGALG00000003540	CEP95
ENSGALG00000003553	ABCA12
ENSGALG00000003563	YARS
ENSGALG00000003566	SMURF2
ENSGALG00000003568	PPP1R16B
ENSGALG00000003570	ATIC
ENSGALG00000003578	FN1
ENSGALG00000003584	KPNA2
ENSGALG00000003594	ANK1
ENSGALG00000003602	RPGRIP1L
ENSGALG00000003624	KLHL10
ENSGALG00000003641	KAT6A
ENSGALG00000003642	PDGFA
ENSGALG00000003650	NOL11
ENSGALG00000003651	NT5C3B
ENSGALG00000003658	DHX35
ENSGALG00000003670	MAFB
ENSGALG00000003674	DHTKD1
ENSGALG00000003675	PRKAR1B
ENSGALG00000003681	TOP1
ENSGALG00000003683	MED27
ENSGALG00000003690	KRT14
ENSGALG00000003701	SGMS1
ENSGALG00000003702	CLINT1
ENSGALG00000003703	USE1
ENSGALG00000003709	PLAT
ENSGALG00000003712	RAPGEF1
ENSGALG00000003717	MYO9B
ENSGALG00000003722	THG1L
ENSGALG00000003727	HAUS8
ENSGALG00000003731	FBXO42
ENSGALG00000003736	ABCB9
ENSGALG00000003741	MYO18A
ENSGALG00000003742	CPAMD8
ENSGALG00000003743	VPS37B
ENSGALG00000003767	NKD1
ENSGALG00000003771	SIN3B
ENSGALG00000003774	ATP13A2
ENSGALG00000003778	TMEM38A
ENSGALG00000003802	OTUD7A
ENSGALG00000003824	CHERP
ENSGALG00000003837	ADCY7
ENSGALG00000003849	TRPM1
ENSGALG00000003854	IFT81
ENSGALG00000003859	KRT222
ENSGALG00000003861	HERC4
ENSGALG00000003863	P2RX7
ENSGALG00000003882	SMARCE1
ENSGALG00000003891	ZNF423
ENSGALG00000003893	XPR1
ENSGALG00000003901	P2RX4
ENSGALG00000003906	MPHOSPH10
ENSGALG00000003907	N4BP1
ENSGALG00000003911	CACNG5
ENSGALG00000003914	CALR3
ENSGALG00000003919	MRPL22
ENSGALG00000003922	TOP2A
ENSGALG00000003923	COL6A3
ENSGALG00000003924	ACBD6
ENSGALG00000003930	APBA2
ENSGALG00000003933	QSOX1
ENSGALG00000003937	GEMIN5
ENSGALG00000003942	LONP2
ENSGALG00000003950	CNOT8
ENSGALG00000003958	PRMT3
ENSGALG00000003959	AP1M1
ENSGALG00000003972	FAXDC2
ENSGALG00000003978	CIB3
ENSGALG00000003980	IQCA1
ENSGALG00000003999	NAV2
ENSGALG00000004004	PHKB
ENSGALG00000004017	TOR1AIP2
ENSGALG00000004033	GALNT10
ENSGALG00000004035	CRYBA1
ENSGALG00000004042	NUFIP2
ENSGALG00000004045	AGAP1
ENSGALG00000004055	C7orf50
ENSGALG00000004058	GPR146
ENSGALG00000004064	GPER1
ENSGALG00000004071	NETO2
ENSGALG00000004079	ENOX2
ENSGALG00000004082	TAOK1
ENSGALG00000004083	GRIA1
ENSGALG00000004093	TBX22
ENSGALG00000004115	DNAJA2
ENSGALG00000004121	LPAR4
ENSGALG00000004140	SH3BP4
ENSGALG00000004162	SLC16A6
ENSGALG00000004163	NPHS2
ENSGALG00000004174	VPS26A
ENSGALG00000004179	ANAPC5
ENSGALG00000004190	RNF34
ENSGALG00000004193	ARSG
ENSGALG00000004195	KIF4B
ENSGALG00000004196	UGT1A1
ENSGALG00000004197	SUPV3L1
ENSGALG00000004198	PDZD11
ENSGALG00000004205	SOAT1
ENSGALG00000004215	WIPI1
ENSGALG00000004216	TOR3A
ENSGALG00000004224	MAD1L1
ENSGALG00000004227	FAM20B
ENSGALG00000004228	USP40
ENSGALG00000004234	PGGHG
ENSGALG00000004236	TRAF3IP1
ENSGALG00000004237	PRKAR1A
ENSGALG00000004238	MRM2
ENSGALG00000004239	IFITM5
ENSGALG00000004245	NUDT1
ENSGALG00000004246	SLC6A4
ENSGALG00000004255	SNX8
ENSGALG00000004259	BLMH
ENSGALG00000004267	SIGIRR
ENSGALG00000004270	ALDH1A2
ENSGALG00000004273	RALGPS2
ENSGALG00000004288	HDAC4
ENSGALG00000004290	ANGPTL1
ENSGALG00000004294	CGNL1
ENSGALG00000004300	PTDSS2
ENSGALG00000004304	TCF12
ENSGALG00000004306	SYT12
ENSGALG00000004309	GDAP1L1
ENSGALG00000004321	OSER1
ENSGALG00000004323	RASAL2
ENSGALG00000004324	SETD1A
ENSGALG00000004328	IGHMBP2
ENSGALG00000004333	ABCA5
ENSGALG00000004334	MYLK3
ENSGALG00000004336	INPPL1
ENSGALG00000004343	HPD
ENSGALG00000004346	P2RY4
ENSGALG00000004347	NEDD4
ENSGALG00000004352	PSMD9
ENSGALG00000004357	ANXA6
ENSGALG00000004362	MRPL21
ENSGALG00000004367	AWAT1
ENSGALG00000004369	PYGO1
ENSGALG00000004370	MAP2K6
ENSGALG00000004373	KCNJ16
ENSGALG00000004387	CCPG1
ENSGALG00000004397	MLXIP
ENSGALG00000004401	WNT11B
ENSGALG00000004413	SLC39A11
ENSGALG00000004418	SSTR2
ENSGALG00000004420	SDK1
ENSGALG00000004424	SEC16B
ENSGALG00000004455	USP34
ENSGALG00000004469	TP53RK
ENSGALG00000004472	ASTN1
ENSGALG00000004486	ZCCHC8
ENSGALG00000004492	PIGL
ENSGALG00000004493	RSRC2
ENSGALG00000004498	SLC2A10
ENSGALG00000004506	URI1
ENSGALG00000004508	EYA2
ENSGALG00000004545	WDR72
ENSGALG00000004550	PPTC7
ENSGALG00000004570	NCOA3
ENSGALG00000004571	PPP1CC
ENSGALG00000004573	LRRC8A
ENSGALG00000004578	RABGAP1L
ENSGALG00000004581	NDST1
ENSGALG00000004594	CD74
ENSGALG00000004598	CUX2
ENSGALG00000004622	SPOUT1
ENSGALG00000004629	RNF216
ENSGALG00000004648	PDCD5
ENSGALG00000004655	SMURF1
ENSGALG00000004661	SHISA5
ENSGALG00000004665	KPNA7
ENSGALG00000004671	ANKRD27
ENSGALG00000004675	RGS9BP
ENSGALG00000004693	ARPC1A
ENSGALG00000004701	SET
ENSGALG00000004705	BUD31
ENSGALG00000004711	PTCD1
ENSGALG00000004714	CPSF4
ENSGALG00000004745	NATD1
ENSGALG00000004749	TMEM11
ENSGALG00000004758	KCNB1
ENSGALG00000004759	DHRS7B
ENSGALG00000004798	MPRIP
ENSGALG00000004834	COPS3
ENSGALG00000004837	CCNDBP1
ENSGALG00000004839	GPATCH1
ENSGALG00000004842	NT5M
ENSGALG00000004852	DNM1
ENSGALG00000004859	ZNFX1
ENSGALG00000004875	PEMT
ENSGALG00000004899	PEPD
ENSGALG00000004902	TOM1L2
ENSGALG00000004903	CHST8
ENSGALG00000004916	DRC3
ENSGALG00000004926	ATPAF2
ENSGALG00000004937	VGLL4
ENSGALG00000004960	FBN1
ENSGALG00000004966	NYAP2
ENSGALG00000005030	DOCK10
ENSGALG00000005036	SH2D3C
ENSGALG00000005042	IQSEC1
ENSGALG00000005057	ADK
ENSGALG00000005062	FOXN4
ENSGALG00000005074	FAM102A
ENSGALG00000005078	NUP210
ENSGALG00000005084	TRIM37
ENSGALG00000005090	SKA2
ENSGALG00000005092	HDAC11
ENSGALG00000005102	CDH4
ENSGALG00000005120	FBLN2
ENSGALG00000005121	TAF4
ENSGALG00000005122	MYO1H
ENSGALG00000005138	KCTD10
ENSGALG00000005145	SS18L1
ENSGALG00000005146	PDP2
ENSGALG00000005164	MTG2
ENSGALG00000005195	OSBPL2
ENSGALG00000005206	ACSL3
ENSGALG00000005214	TERB1
ENSGALG00000005215	CACNA1H
ENSGALG00000005223	ADCYAP1R1
ENSGALG00000005237	FGD3
ENSGALG00000005241	DYNC1LI2
ENSGALG00000005249	BICD2
ENSGALG00000005251	CMTM4
ENSGALG00000005256	EPHA4
ENSGALG00000005259	VIPR1
ENSGALG00000005266	BEAN1
ENSGALG00000005268	SEC22C
ENSGALG00000005283	SLC25A36
ENSGALG00000005285	TBX4
ENSGALG00000005292	KLHL40
ENSGALG00000005293	GNG13
ENSGALG00000005294	PPFIBP2
ENSGALG00000005297	HHATL
ENSGALG00000005299	ANXA7
ENSGALG00000005318	OVCH2
ENSGALG00000005319	CDH8
ENSGALG00000005321	LAMA5
ENSGALG00000005327	RBP2
ENSGALG00000005328	IBA57
ENSGALG00000005331	GJC2
ENSGALG00000005336	GUK1
ENSGALG00000005338	RPS21
ENSGALG00000005345	CABLES2
ENSGALG00000005347	ADAMTS18
ENSGALG00000005352	GATA5
ENSGALG00000005357	COPB2
ENSGALG00000005360	CA4
ENSGALG00000005365	NARFL
ENSGALG00000005367	MRPS22
ENSGALG00000005369	BTBD10
ENSGALG00000005377	WWOX
ENSGALG00000005378	ARNTL
ENSGALG00000005393	ARF1
ENSGALG00000005397	GGNBP2
ENSGALG00000005398	HAGH
ENSGALG00000005400	CACNA2D3
ENSGALG00000005401	WNT9A
ENSGALG00000005403	DHRS11
ENSGALG00000005407	AGL
ENSGALG00000005408	BCO1
ENSGALG00000005409	LHX1
ENSGALG00000005412	SNAP47
ENSGALG00000005415	TEAD1
ENSGALG00000005417	JMJD4
ENSGALG00000005419	ERC2
ENSGALG00000005422	PDLIM1
ENSGALG00000005430	ALS2CL
ENSGALG00000005438	PARVA
ENSGALG00000005439	ACACA
ENSGALG00000005442	PALMD
ENSGALG00000005448	MYL3
ENSGALG00000005452	TADA2A
ENSGALG00000005456	SDR42E1
ENSGALG00000005458	RPL3L
ENSGALG00000005460	SLCO4A1
ENSGALG00000005465	NDUFB10
ENSGALG00000005467	HSD17B2
ENSGALG00000005470	PLPPR5
ENSGALG00000005472	NAT
ENSGALG00000005473	PNAT3
ENSGALG00000005474	PNAT10
ENSGALG00000005476	PTH2R
ENSGALG00000005481	ARHGEF3
ENSGALG00000005483	CDH13
ENSGALG00000005487	CCDC12
ENSGALG00000005490	RPS2
ENSGALG00000005494	MLYCD
ENSGALG00000005502	KCNG4
ENSGALG00000005504	HNF1B
ENSGALG00000005505	PIK3CB
ENSGALG00000005516	HEATR6
ENSGALG00000005517	KIF9
ENSGALG00000005519	TLL2
ENSGALG00000005521	PER2
ENSGALG00000005524	NTSR1
ENSGALG00000005535	TCOF1
ENSGALG00000005540	MICAL2
ENSGALG00000005550	ST6GAL1
ENSGALG00000005551	DKK3
ENSGALG00000005554	ADIPOQ
ENSGALG00000005558	TBL3
ENSGALG00000005567	MSI2
ENSGALG00000005569	USP47
ENSGALG00000005579	GFER
ENSGALG00000005582	KLHL18
ENSGALG00000005584	GALNT18
ENSGALG00000005589	SYNGR3
ENSGALG00000005595	HPS4
ENSGALG00000005598	ZNF598
ENSGALG00000005608	SLC9A3R2
ENSGALG00000005609	OGFR
ENSGALG00000005614	SRRD
ENSGALG00000005617	NTHL1
ENSGALG00000005618	CTR9
ENSGALG00000005621	CAMK2A
ENSGALG00000005623	TFIP11
ENSGALG00000005626	TPST2
ENSGALG00000005628	COL9A3
ENSGALG00000005630	CRYBB1
ENSGALG00000005631	TRPM2
ENSGALG00000005632	IRAG1
ENSGALG00000005634	CRYBA4
ENSGALG00000005637	GBF1
ENSGALG00000005643	LYVE1
ENSGALG00000005646	TSC2
ENSGALG00000005652	DIDO1
ENSGALG00000005654	PITPNB
ENSGALG00000005657	CRHR2
ENSGALG00000005662	AMPD3
ENSGALG00000005667	UBE2G2
ENSGALG00000005670	SLMAP
ENSGALG00000005672	SLC6A7
ENSGALG00000005673	DTWD1
ENSGALG00000005675	PTTG1IP
ENSGALG00000005676	TTC28
ENSGALG00000005678	FLNB
ENSGALG00000005687	CUEDC2
ENSGALG00000005700	GID8
ENSGALG00000005701	IP6K2
ENSGALG00000005708	HNF4beta
ENSGALG00000005714	PKD1
ENSGALG00000005716	SBF2
ENSGALG00000005718	BHLHE23
ENSGALG00000005721	DGKG
ENSGALG00000005745	YTHDF1
ENSGALG00000005767	TRAF7
ENSGALG00000005769	WEE1
ENSGALG00000005774	NKAIN4
ENSGALG00000005779	FBXO31
ENSGALG00000005781	ARFGAP1
ENSGALG00000005787	ZNF143
ENSGALG00000005797	COL20A1
ENSGALG00000005801	CHRNA4
ENSGALG00000005802	FLT4
ENSGALG00000005805	PLCD1
ENSGALG00000005807	IPO7
ENSGALG00000005815	TMEM41B
ENSGALG00000005820	RNF130
ENSGALG00000005822	KCNQ2
ENSGALG00000005830	MNT
ENSGALG00000005840	DENND5A
ENSGALG00000005843	EEF1A2
ENSGALG00000005845	SLC7A5
ENSGALG00000005852	SRMS
ENSGALG00000005853	HTR2C
ENSGALG00000005872	BANP
ENSGALG00000005878	MLST8
ENSGALG00000005888	PGP
ENSGALG00000005893	ZFAND4
ENSGALG00000005900	E4F1
ENSGALG00000005901	PCMTD2
ENSGALG00000005902	RAB7A
ENSGALG00000005903	NRIP3
ENSGALG00000005905	ZDHHC4
ENSGALG00000005907	RPN1
ENSGALG00000005908	TMEM9B
ENSGALG00000005909	GATA2
ENSGALG00000005930	PLS3
ENSGALG00000005932	MYT1
ENSGALG00000005933	SLC5A11
ENSGALG00000005944	ZNF639
ENSGALG00000005947	MYD88
ENSGALG00000005948	RPL27A
ENSGALG00000005961	DGUOK
ENSGALG00000005973	LCMT1
ENSGALG00000005976	TCEA2
ENSGALG00000005977	BTBD8
ENSGALG00000005979	OXSR1
ENSGALG00000005986	TUB
ENSGALG00000005992	PDE8A
ENSGALG00000005997	WDR44
ENSGALG00000005998	RRAS
ENSGALG00000005999	ABTB1
ENSGALG00000006001	PRPF6
ENSGALG00000006002	WHAMM
ENSGALG00000006007	SAMD10
ENSGALG00000006008	HOMER2
ENSGALG00000006013	ZNF512B
ENSGALG00000006019	EPHX4
ENSGALG00000006022	PSMA1
ENSGALG00000006025	XIRP1
ENSGALG00000006031	BRDT
ENSGALG00000006033	GORASP1
ENSGALG00000006034	PITPNM3
ENSGALG00000006035	PDE3B
ENSGALG00000006044	MAB21L4
ENSGALG00000006050	CYP2R1
ENSGALG00000006052	WDR48
ENSGALG00000006054	CALCA
ENSGALG00000006057	CLK4
ENSGALG00000006062	ZBTB46
ENSGALG00000006072	SCN10A
ENSGALG00000006074	SOX6
ENSGALG00000006076	RASGEF1C
ENSGALG00000006077	C5H11orf58
ENSGALG00000006080	GPC4
ENSGALG00000006087	GPC3
ENSGALG00000006096	RPS13
ENSGALG00000006101	ARFRP1
ENSGALG00000006109	MAPK8
ENSGALG00000006112	SCN5A
ENSGALG00000006113	ZNF326
ENSGALG00000006118	ZC3H18
ENSGALG00000006121	PIK3C2A
ENSGALG00000006127	FAM122A
ENSGALG00000006130	STMN3
ENSGALG00000006132	MOSPD1
ENSGALG00000006137	ARHGAP22
ENSGALG00000006138	HELZ2
ENSGALG00000006147	NUCB2
ENSGALG00000006153	EXOG
ENSGALG00000006157	INTS6L
ENSGALG00000006158	ACVR2B
ENSGALG00000006172	ABCC8
ENSGALG00000006173	XYLB
ENSGALG00000006181	NUB1
ENSGALG00000006186	RAD21L1
ENSGALG00000006190	FHL1
ENSGALG00000006192	USH1C
ENSGALG00000006219	PRKAG2
ENSGALG00000006220	KCNC1
ENSGALG00000006221	KIF1A
ENSGALG00000006225	EFL1
ENSGALG00000006231	SERGEF
ENSGALG00000006233	GALNT11
ENSGALG00000006236	TPH1
ENSGALG00000006250	TRAPPC2L
ENSGALG00000006254	ERCC6
ENSGALG00000006283	THAP4
ENSGALG00000006290	HS3ST4
ENSGALG00000006294	PSMD2
ENSGALG00000006298	ATG4B
ENSGALG00000006300	LDHA
ENSGALG00000006312	TSG101
ENSGALG00000006317	ING5
ENSGALG00000006329	IL9
ENSGALG00000006332	RBM17
ENSGALG00000006341	SLC25A48
ENSGALG00000006342	UEVLD
ENSGALG00000006355	SPTY2D1
ENSGALG00000006356	MKLN1
ENSGALG00000006357	XPC
ENSGALG00000006362	HTR5A
ENSGALG00000006368	PTPN5
ENSGALG00000006372	RBM33
ENSGALG00000006382	PTPRJ
ENSGALG00000006385	UBXN7
ENSGALG00000006401	OSBPL5
ENSGALG00000006406	BRS3
ENSGALG00000006410	HTATSF1
ENSGALG00000006418	PDPK1
ENSGALG00000006425	SLC6A6
ENSGALG00000006427	CARS
ENSGALG00000006441	GNPTG
ENSGALG00000006453	TF
ENSGALG00000006454	SLC22A18
ENSGALG00000006469	ATP12A
ENSGALG00000006489	CHCHD3
ENSGALG00000006503	VDAC1
ENSGALG00000006508	FGF13
ENSGALG00000006513	F9
ENSGALG00000006520	MYH11
ENSGALG00000006521	TRPM5
ENSGALG00000006522	HCK
ENSGALG00000006525	NCAPG2
ENSGALG00000006526	PLXNB3
ENSGALG00000006531	TRA2B
ENSGALG00000006539	C9H21orf2
ENSGALG00000006542	ESYT2
ENSGALG00000006543	PFKL
ENSGALG00000006547	PROCR
ENSGALG00000006558	WDR60
ENSGALG00000006560	SEMA3A
ENSGALG00000006562	MCF2
ENSGALG00000006563	SEMA3D
ENSGALG00000006566	TBCCD1
ENSGALG00000006568	TM9SF4
ENSGALG00000006574	CRYGS
ENSGALG00000006575	VIPR2
ENSGALG00000006576	GRM3
ENSGALG00000006598	SORL1
ENSGALG00000006599	ZMYND11
ENSGALG00000006604	KIF3B
ENSGALG00000006609	EPHB1
ENSGALG00000006612	ASXL1
ENSGALG00000006622	FRA10AC1
ENSGALG00000006623	ATP11C
ENSGALG00000006626	PDE6C
ENSGALG00000006627	UPB1
ENSGALG00000006629	RBP4A
ENSGALG00000006639	CEP55
ENSGALG00000006649	TMEM41A
ENSGALG00000006652	DIP2C
ENSGALG00000006655	MAP3K13
ENSGALG00000006658	FANCI
ENSGALG00000006672	LARP4B
ENSGALG00000006676	RLBP1
ENSGALG00000006682	BEND7
ENSGALG00000006689	ABHD2
ENSGALG00000006690	ECHDC3
ENSGALG00000006695	BCR
ENSGALG00000006702	MFGE8
ENSGALG00000006703	GTPBP4
ENSGALG00000006704	VPS8
ENSGALG00000006710	RAB36
ENSGALG00000006712	RSPH14
ENSGALG00000006719	GNAZ
ENSGALG00000006725	ACAN
ENSGALG00000006728	SLC5A1
ENSGALG00000006731	TAF3
ENSGALG00000006749	WDR37
ENSGALG00000006757	XYLT1
ENSGALG00000006777	MRPS11
ENSGALG00000006782	MRPL46
ENSGALG00000006797	ADARB2
ENSGALG00000006802	LAMB2
ENSGALG00000006804	ODF2L
ENSGALG00000006819	AGBL1
ENSGALG00000006824	USP19
ENSGALG00000006829	SMG1
ENSGALG00000006830	CHID1
ENSGALG00000006833	ITIH2
ENSGALG00000006837	TSPAN4
ENSGALG00000006871	SLCO3A1
ENSGALG00000006872	PISD
ENSGALG00000006882	ST8SIA2
ENSGALG00000006886	DACH2
ENSGALG00000006891	ITIH5
ENSGALG00000006906	CHM
ENSGALG00000006911	TMC5
ENSGALG00000006912	CPEB3
ENSGALG00000006916	GDE1
ENSGALG00000006919	POF1B
ENSGALG00000006929	ZNF711
ENSGALG00000006936	WDR6
ENSGALG00000006949	CHD2
ENSGALG00000006950	LIMK2
ENSGALG00000006960	RNF5
ENSGALG00000006963	ENDOV
ENSGALG00000006964	SDR42E2
ENSGALG00000006965	C12orf43
ENSGALG00000006968	HNF1A
ENSGALG00000006973	SH2D6
ENSGALG00000006979	SPPL3
ENSGALG00000006982	EEF2K
ENSGALG00000007012	ARRDC4
ENSGALG00000007023	PRKAR2A
ENSGALG00000007025	CPNE8
ENSGALG00000007027	SGSH
ENSGALG00000007036	PITRM1
ENSGALG00000007037	PPP6R3
ENSGALG00000007038	ASTN2
ENSGALG00000007040	ACAP2
ENSGALG00000007041	HDX
ENSGALG00000007042	CCDC40
ENSGALG00000007044	METTL9
ENSGALG00000007045	ADGRA1
ENSGALG00000007059	IGSF6
ENSGALG00000007072	ACADS
ENSGALG00000007075	ATP13A3
ENSGALG00000007077	CPT1A
ENSGALG00000007079	PAPPA
ENSGALG00000007082	CREM
ENSGALG00000007084	DUSP12
ENSGALG00000007092	LYSMD4
ENSGALG00000007097	RPS6KA6
ENSGALG00000007101	ZPR1
ENSGALG00000007102	MLEC
ENSGALG00000007111	KCTD6
ENSGALG00000007112	LINS1
ENSGALG00000007115	ASB7
ENSGALG00000007116	CABP1
ENSGALG00000007124	POP5
ENSGALG00000007125	PARD3
ENSGALG00000007127	FADS1
ENSGALG00000007132	ACOX2
ENSGALG00000007139	FAM107A
ENSGALG00000007140	NRP1
ENSGALG00000007141	LRRK1
ENSGALG00000007152	FAM3D
ENSGALG00000007153	DYL1
ENSGALG00000007157	TENT5D
ENSGALG00000007161	LRRK2
ENSGALG00000007162	SELENOS
ENSGALG00000007168	CFAP20DC
ENSGALG00000007170	SNRPA1
ENSGALG00000007172	FHIT
ENSGALG00000007177	PTPRG
ENSGALG00000007178	FADS2
ENSGALG00000007181	PGS1
ENSGALG00000007184	FEZF2
ENSGALG00000007185	COQ5
ENSGALG00000007226	OSTN
ENSGALG00000007227	MSI1
ENSGALG00000007234	CLCN5
ENSGALG00000007240	TRAIL-LIKE
ENSGALG00000007242	SLITRK4
ENSGALG00000007244	SIRT4
ENSGALG00000007247	TGFB1I1
ENSGALG00000007252	ANKDD1A
ENSGALG00000007253	IL1RAP
ENSGALG00000007284	SYP
ENSGALG00000007291	C16orf72
ENSGALG00000007307	USP7
ENSGALG00000007314	DSCAML1
ENSGALG00000007319	BICDL1
ENSGALG00000007326	PMM2
ENSGALG00000007334	ABAT
ENSGALG00000007337	LPP
ENSGALG00000007354	CIT
ENSGALG00000007357	BCL6
ENSGALG00000007361	SST
ENSGALG00000007371	IGDCC3
ENSGALG00000007373	PRKAB1
ENSGALG00000007378	FAM162A
ENSGALG00000007383	HSPB8
ENSGALG00000007393	SUDS3
ENSGALG00000007396	TAOK3
ENSGALG00000007408	MPP7
ENSGALG00000007410	IGDCC4
ENSGALG00000007430	ARCN1
ENSGALG00000007431	MAGI1
ENSGALG00000007435	RAB18
ENSGALG00000007437	DPP8
ENSGALG00000007438	IFT46
ENSGALG00000007467	SLC25A26
ENSGALG00000007481	HACD3
ENSGALG00000007483	LRIG1
ENSGALG00000007491	VWA9
ENSGALG00000007495	SLC24A1
ENSGALG00000007507	MASTL
ENSGALG00000007569	KBTBD8
ENSGALG00000007581	FYTTD1
ENSGALG00000007590	MTMR8
ENSGALG00000007608	ARHGEF9
ENSGALG00000007618	BTG4
ENSGALG00000007631	MEGF11
ENSGALG00000007636	PCK1
ENSGALG00000007641	LDB1
ENSGALG00000007647	MYO3A
ENSGALG00000007650	SLC9A3R1
ENSGALG00000007652	SUCLG2
ENSGALG00000007653	RAE1
ENSGALG00000007658	ARMH3
ENSGALG00000007659	HYOU1
ENSGALG00000007667	GPR158
ENSGALG00000007675	CXCR5
ENSGALG00000007685	BCL9L
ENSGALG00000007689	CCDC84
ENSGALG00000007694	PRTFDC1
ENSGALG00000007699	RPS25
ENSGALG00000007707	TRAPPC4
ENSGALG00000007711	RPL4
ENSGALG00000007712	MYO1B
ENSGALG00000007716	SLC37A4
ENSGALG00000007721	ARHGAP21
ENSGALG00000007736	ZWILCH
ENSGALG00000007741	MDFIC2
ENSGALG00000007748	SLC16A2
ENSGALG00000007755	NEXMIF
ENSGALG00000007758	OSBP2
ENSGALG00000007766	KIAA1217
ENSGALG00000007767	DIS3L2
ENSGALG00000007769	FOXP1
ENSGALG00000007771	FAM210B
ENSGALG00000007785	PROK2
ENSGALG00000007786	DOK5
ENSGALG00000007788	ABCB7
ENSGALG00000007793	UPRT
ENSGALG00000007794	DRD2
ENSGALG00000007796	BCAS1
ENSGALG00000007798	SHQ1
ENSGALG00000007800	ZDHHC15
ENSGALG00000007804	GXYLT2
ENSGALG00000007810	PPP4R2
ENSGALG00000007815	ANKK1
ENSGALG00000007819	PDZRN3
ENSGALG00000007820	BTRC
ENSGALG00000007839	NCAM1
ENSGALG00000007843	ATRX
ENSGALG00000007862	CNTN3
ENSGALG00000007864	ARMC3
ENSGALG00000007877	PIP4K2A
ENSGALG00000007887	AAGAB
ENSGALG00000007902	ATP7A
ENSGALG00000007905	LAMB1
ENSGALG00000007909	IQCH
ENSGALG00000007912	ATP9A
ENSGALG00000007914	DNAJC1
ENSGALG00000007917	LAMB4
ENSGALG00000007920	PRR5L
ENSGALG00000007928	MLLT10
ENSGALG00000007930	MAP2K5
ENSGALG00000007936	PGK2
ENSGALG00000007941	C5H11orf74
ENSGALG00000007944	HECW2
ENSGALG00000007948	LRRC4C
ENSGALG00000007952	AMOT
ENSGALG00000007956	PLXDC2
ENSGALG00000007959	SLC26A3
ENSGALG00000007963	NFATC2
ENSGALG00000007970	PIAS1
ENSGALG00000007972	TRPC5
ENSGALG00000007981	CLN6
ENSGALG00000007986	MOCS3
ENSGALG00000007989	ADNP
ENSGALG00000007993	DCX
ENSGALG00000007994	PARD6B
ENSGALG00000007996	ANKRD44
ENSGALG00000007998	SLC26A4
ENSGALG00000008003	ZC3HC1
ENSGALG00000008005	RIPOR3
ENSGALG00000008006	CAPN6
ENSGALG00000008007	ITGA11
ENSGALG00000008009	BCAP29
ENSGALG00000008010	PTPN1
ENSGALG00000008013	KLHDC10
ENSGALG00000008025	SLF2
ENSGALG00000008038	SF3B1
ENSGALG00000008043	CORO2B
ENSGALG00000008045	SLC9A8
ENSGALG00000008050	HBP1
ENSGALG00000008051	MTMR3
ENSGALG00000008056	B4GALT5
ENSGALG00000008058	PAK3
ENSGALG00000008060	PRKAR2B
ENSGALG00000008063	NOX5
ENSGALG00000008087	CPA1
ENSGALG00000008088	ACSL4
ENSGALG00000008095	KIF23
ENSGALG00000008097	CELF1
ENSGALG00000008098	NAMPTP1
ENSGALG00000008103	CEP41
ENSGALG00000008111	MEST
ENSGALG00000008113	PLCL1
ENSGALG00000008115	ATXN7L1
ENSGALG00000008120	TLE3
ENSGALG00000008121	CYP17A1
ENSGALG00000008123	RINT1
ENSGALG00000008124	BORCS7
ENSGALG00000008127	SPI1
ENSGALG00000008132	PUS7
ENSGALG00000008133	AS3MT
ENSGALG00000008146	MORF4L2
ENSGALG00000008149	EWSR1
ENSGALG00000008154	SRPK2
ENSGALG00000008160	CNNM2
ENSGALG00000008163	PSME4
ENSGALG00000008164	ADAMTS7
ENSGALG00000008165	GPR75
ENSGALG00000008167	KMT2E
ENSGALG00000008177	NOS1
ENSGALG00000008180	SPG11
ENSGALG00000008187	EIF3J
ENSGALG00000008193	RELN
ENSGALG00000008199	CTDSPL2
ENSGALG00000008208	CASC4
ENSGALG00000008211	ACP2
ENSGALG00000008218	DDB2
ENSGALG00000008230	PCGF6
ENSGALG00000008241	TAF5
ENSGALG00000008256	BLM
ENSGALG00000008257	MERTK
ENSGALG00000008262	RASGRF1
ENSGALG00000008263	CNTN4
ENSGALG00000008265	PDCD11
ENSGALG00000008272	TMED3
ENSGALG00000008273	CALHM3
ENSGALG00000008281	NEURL1
ENSGALG00000008282	ATG4A
ENSGALG00000008285	NAPEPLD
ENSGALG00000008288	ARMC10
ENSGALG00000008291	AP3S2
ENSGALG00000008293	SH3PXD2A
ENSGALG00000008297	SEMA4B
ENSGALG00000008298	LRRC17
ENSGALG00000008301	FAM185A
ENSGALG00000008302	CIB4
ENSGALG00000008304	STN1
ENSGALG00000008306	FGL2
ENSGALG00000008312	GSAP
ENSGALG00000008318	SLK
ENSGALG00000008321	RNPEPL1
ENSGALG00000008328	RSBN1L
ENSGALG00000008335	PHTF2
ENSGALG00000008340	FES
ENSGALG00000008341	FURIN
ENSGALG00000008348	PDIA3
ENSGALG00000008352	CKMT1B
ENSGALG00000008369	ABCC5
ENSGALG00000008382	GNAI1
ENSGALG00000008385	PPIP5K1
ENSGALG00000008403	PHF21A
ENSGALG00000008408	GAB3
ENSGALG00000008409	GSTO2
ENSGALG00000008414	DVL3
ENSGALG00000008417	CFAP58
ENSGALG00000008421	PEX16
ENSGALG00000008425	MAP1A
ENSGALG00000008431	SMARCA1
ENSGALG00000008432	AP2M1
ENSGALG00000008434	SORCS3
ENSGALG00000008435	SUMO1
ENSGALG00000008439	CD36
ENSGALG00000008442	TENM1
ENSGALG00000008454	NOP58
ENSGALG00000008456	CACNA1B
ENSGALG00000008465	SORCS1
ENSGALG00000008475	ARRDC1
ENSGALG00000008477	EXOC4
ENSGALG00000008479	PLEKHM3
ENSGALG00000008480	ABCF3
ENSGALG00000008485	CCNYL1
ENSGALG00000008486	CACNA2D1
ENSGALG00000008494	CREB1
ENSGALG00000008497	SLC38A2
ENSGALG00000008498	MALRD1
ENSGALG00000008501	KLF7
ENSGALG00000008516	CPO
ENSGALG00000008520	EIF4G1
ENSGALG00000008523	XPNPEP1
ENSGALG00000008529	FASTKD2
ENSGALG00000008532	NELFB
ENSGALG00000008542	ADD3
ENSGALG00000008545	SENP5
ENSGALG00000008548	MDH1B
ENSGALG00000008549	TUBGCP4
ENSGALG00000008554	IL17REL
ENSGALG00000008555	MXI1
ENSGALG00000008557	ARL5B
ENSGALG00000008561	SMNDC1
ENSGALG00000008562	DYTN
ENSGALG00000008564	NSUN6
ENSGALG00000008574	CLNS1A
ENSGALG00000008582	ADAM23
ENSGALG00000008585	SMC3
ENSGALG00000008586	TUBB4B
ENSGALG00000008589	GPR1
ENSGALG00000008590	EEF1B2
ENSGALG00000008591	CACNB2
ENSGALG00000008602	SLC39A12
ENSGALG00000008606	NDUFS1
ENSGALG00000008616	DDR1
ENSGALG00000008621	NRP2
ENSGALG00000008625	ANAPC2
ENSGALG00000008627	TTBK1
ENSGALG00000008629	MRC1
ENSGALG00000008631	AXL
ENSGALG00000008638	MMR1L3
ENSGALG00000008653	MGA
ENSGALG00000008656	ICOS
ENSGALG00000008658	ZNHIT6
ENSGALG00000008659	HACD1
ENSGALG00000008666	CTLA4
ENSGALG00000008669	CD28
ENSGALG00000008671	ST8SIA6
ENSGALG00000008677	VIM
ENSGALG00000008681	NSMF
ENSGALG00000008686	TRDMT1
ENSGALG00000008701	XDH
ENSGALG00000008704	CUBN
ENSGALG00000008714	ABI2
ENSGALG00000008730	CYP20A1
ENSGALG00000008736	PNPLA7
ENSGALG00000008740	POT1
ENSGALG00000008749	POLR3F
ENSGALG00000008761	SPAM1
ENSGALG00000008764	FAM171A1
ENSGALG00000008771	SHOC2
ENSGALG00000008776	HYAL6
ENSGALG00000008778	SPRED2
ENSGALG00000008786	NBEAL1
ENSGALG00000008787	CEP68
ENSGALG00000008793	SEC23B
ENSGALG00000008797	WASL
ENSGALG00000008805	LMOD2
ENSGALG00000008808	DTD1
ENSGALG00000008810	FAM161A
ENSGALG00000008811	SLC1A4
ENSGALG00000008812	CCT4
ENSGALG00000008814	ASB15
ENSGALG00000008818	IDH1
ENSGALG00000008819	LRSAM1
ENSGALG00000008821	NDUFA5
ENSGALG00000008823	IQUB
ENSGALG00000008828	AFTPH
ENSGALG00000008836	ATP6AP1
ENSGALG00000008837	PELI3
ENSGALG00000008842	PIKFYVE
ENSGALG00000008847	VPS54
ENSGALG00000008850	TTLL7
ENSGALG00000008858	MDH1
ENSGALG00000008862	DNAJC10
ENSGALG00000008866	WDPCP
ENSGALG00000008874	SLC13A1
ENSGALG00000008875	PLCB1
ENSGALG00000008883	TCF7L2
ENSGALG00000008885	PDE1A
ENSGALG00000008886	ZNF618
ENSGALG00000008889	TTC14
ENSGALG00000008896	PPP1R1C
ENSGALG00000008903	ITPRID2
ENSGALG00000008908	NEUROD1
ENSGALG00000008926	CADPS2
ENSGALG00000008930	B3GNT2
ENSGALG00000008931	COMMD1
ENSGALG00000008934	PIK3CA
ENSGALG00000008937	PPP1R21
ENSGALG00000008941	FEZF1
ENSGALG00000008942	FOXN2
ENSGALG00000008944	FBXO11
ENSGALG00000008950	EHD4
ENSGALG00000008956	CCDC186
ENSGALG00000008957	MSH6
ENSGALG00000008960	KCNK12
ENSGALG00000008962	MSH2
ENSGALG00000008969	EPCAM
ENSGALG00000008975	FAM3C
ENSGALG00000008979	TRMT61B
ENSGALG00000008980	VWA2
ENSGALG00000008991	VPS39
ENSGALG00000008998	FAM179A
ENSGALG00000008999	AFAP1L2
ENSGALG00000009001	CWC22
ENSGALG00000009002	CPED1
ENSGALG00000009004	ZNF804B
ENSGALG00000009007	PCARE
ENSGALG00000009012	ZNF385B
ENSGALG00000009023	ING3
ENSGALG00000009024	CLIP4
ENSGALG00000009026	CFAP69
ENSGALG00000009027	ST6GALNAC3
ENSGALG00000009029	TSPAN12
ENSGALG00000009031	SESTD1
ENSGALG00000009032	PIF1
ENSGALG00000009033	FAM183A
ENSGALG00000009034	ALK
ENSGALG00000009035	GTPBP10
ENSGALG00000009045	EBNA1BP2
ENSGALG00000009048	ABLIM1
ENSGALG00000009062	CDK14
ENSGALG00000009081	ZNF106
ENSGALG00000009086	EHD3
ENSGALG00000009104	ANKRD26
ENSGALG00000009119	THUMPD2
ENSGALG00000009130	GPCPD1
ENSGALG00000009134	CTTNBP2
ENSGALG00000009135	PLEKHA3
ENSGALG00000009152	ATRNL1
ENSGALG00000009153	COPA
ENSGALG00000009158	CDC42BPA
ENSGALG00000009169	TRMT6
ENSGALG00000009172	OSBPL6
ENSGALG00000009176	TTBK2
ENSGALG00000009185	ROM1
ENSGALG00000009219	C3H1orf95
ENSGALG00000009228	PARP1
ENSGALG00000009233	LIN9
ENSGALG00000009246	ACBD3
ENSGALG00000009249	UBR1
ENSGALG00000009260	TMEM62
ENSGALG00000009269	PTGR2
ENSGALG00000009270	HOXD10
ENSGALG00000009279	SFMBT2
ENSGALG00000009282	MIDEAS
ENSGALG00000009287	ATF2
ENSGALG00000009300	NUMB
ENSGALG00000009320	PSEN1
ENSGALG00000009325	OLA1
ENSGALG00000009338	ZFYVE1
ENSGALG00000009352	DPF3
ENSGALG00000009368	RGS6
ENSGALG00000009381	SIPA1L1
ENSGALG00000009400	SLC8A3
ENSGALG00000009415	SMOC1
ENSGALG00000009424	FOXP2
ENSGALG00000009431	PLEKHD1
ENSGALG00000009435	PPP1R3A
ENSGALG00000009438	SLC39A9
ENSGALG00000009441	TAF1A
ENSGALG00000009450	DUSP10
ENSGALG00000009452	GALNT16
ENSGALG00000009454	ZNF277
ENSGALG00000009457	PFN3
ENSGALG00000009463	DCAF5
ENSGALG00000009476	CDK6
ENSGALG00000009477	PDCD10
ENSGALG00000009480	DOCK4
ENSGALG00000009483	MARK1
ENSGALG00000009485	IMMP2L
ENSGALG00000009491	RAD51B
ENSGALG00000009495	FGFR2
ENSGALG00000009500	VPS50
ENSGALG00000009502	ATE1
ENSGALG00000009503	RAB3GAP2
ENSGALG00000009507	PLEKHH1
ENSGALG00000009509	CALCR
ENSGALG00000009519	ARG2
ENSGALG00000009526	VTI1B
ENSGALG00000009530	PDZRN4
ENSGALG00000009533	NMD3
ENSGALG00000009544	ZCRB1
ENSGALG00000009547	PPHLN1
ENSGALG00000009553	SMC4
ENSGALG00000009556	PRICKLE1
ENSGALG00000009566	IARS2
ENSGALG00000009568	SPOCK3
ENSGALG00000009569	TLK1
ENSGALG00000009576	BPNT1
ENSGALG00000009587	GPHN
ENSGALG00000009596	TMEM117
ENSGALG00000009601	NELL2
ENSGALG00000009602	MYO3B
ENSGALG00000009604	DBX2
ENSGALG00000009611	EIF2AK4
ENSGALG00000009615	RRP15
ENSGALG00000009624	FSIP1
ENSGALG00000009626	THBS1
ENSGALG00000009633	KATNBL1
ENSGALG00000009637	EMC7
ENSGALG00000009640	CHRM5
ENSGALG00000009642	AVEN
ENSGALG00000009645	ESRRG
ENSGALG00000009652	USH2A
ENSGALG00000009668	HPF1
ENSGALG00000009669	RSRC1
ENSGALG00000009678	KCTD3
ENSGALG00000009680	PAQR7
ENSGALG00000009682	VEPH1
ENSGALG00000009683	NEK1
ENSGALG00000009687	KCNK2
ENSGALG00000009690	CENPF
ENSGALG00000009691	ASB4
ENSGALG00000009698	SLC38A1
ENSGALG00000009699	CCNL1
ENSGALG00000009705	RYR3
ENSGALG00000009714	CBR4
ENSGALG00000009722	DYNC1I1
ENSGALG00000009723	FMN1
ENSGALG00000009725	SCG5
ENSGALG00000009730	SLC38A4
ENSGALG00000009733	SHFM1
ENSGALG00000009739	AMIGO2
ENSGALG00000009740	RASGRP1
ENSGALG00000009743	RPAP3
ENSGALG00000009747	ATP23
ENSGALG00000009759	SLC16A7
ENSGALG00000009774	ELF2
ENSGALG00000009782	NAA15
ENSGALG00000009784	PTPN14
ENSGALG00000009790	RAB33B
ENSGALG00000009791	PROX1
ENSGALG00000009795	MON2
ENSGALG00000009801	C5H15orf41
ENSGALG00000009805	PPM1H
ENSGALG00000009825	SRGAP1
ENSGALG00000009830	MGAT4D
ENSGALG00000009836	ELMOD2
ENSGALG00000009839	PPIG
ENSGALG00000009840	TBK1
ENSGALG00000009842	RASSF3
ENSGALG00000009855	TBC1D9
ENSGALG00000009865	RNF150
ENSGALG00000009868	ZNF330
ENSGALG00000009870	IL15
ENSGALG00000009880	INPP4B
ENSGALG00000009881	HHAT
ENSGALG00000009884	SYT14
ENSGALG00000009885	HELB
ENSGALG00000009887	DIEXF
ENSGALG00000009890	MRPS10
ENSGALG00000009895	GRIP1
ENSGALG00000009896	TRERF1
ENSGALG00000009898	GAB1
ENSGALG00000009900	PRKD1
ENSGALG00000009906	UBR2
ENSGALG00000009909	PRPH2
ENSGALG00000009911	BICRAL
ENSGALG00000009915	EML4
ENSGALG00000009925	MTA3
ENSGALG00000009926	HAAO
ENSGALG00000009932	THADA
ENSGALG00000009945	CPM
ENSGALG00000009947	PLEKHH2
ENSGALG00000009954	DYNC2LI1
ENSGALG00000009967	LRPPRC
ENSGALG00000009975	CCT2
ENSGALG00000009985	LSM6
ENSGALG00000009990	SRBD1
ENSGALG00000009992	ARHGAP5
ENSGALG00000009995	AKAP6
ENSGALG00000010001	EGLN3
ENSGALG00000010006	SLC10A7
ENSGALG00000010007	EAPP
ENSGALG00000010009	TTC29
ENSGALG00000010016	SOCS5
ENSGALG00000010025	SNX32
ENSGALG00000010027	CFL2
ENSGALG00000010031	ARHGAP10
ENSGALG00000010035	NR3C2
ENSGALG00000010039	BRE
ENSGALG00000010042	CNOT2
ENSGALG00000010049	PTPRB
ENSGALG00000010061	LRBA
ENSGALG00000010081	SH3D19
ENSGALG00000010083	ST3GAL3
ENSGALG00000010096	MBIP
ENSGALG00000010097	GATB
ENSGALG00000010110	TMEM53
ENSGALG00000010114	PAX9
ENSGALG00000010116	DNAH8
ENSGALG00000010117	SLC25A21
ENSGALG00000010130	INTS10
ENSGALG00000010131	BTBD9
ENSGALG00000010163	LGR5
ENSGALG00000010198	TPH2
ENSGALG00000010199	MFSD8
ENSGALG00000010221	ZSWIM5
ENSGALG00000010246	OSBPL8
ENSGALG00000010253	ZDHHC17
ENSGALG00000010256	TIPARP
ENSGALG00000010258	LTBP2
ENSGALG00000010269	KCNAB1
ENSGALG00000010283	GTF2E2
ENSGALG00000010284	GMPS
ENSGALG00000010291	RBPMS
ENSGALG00000010298	DCTN6
ENSGALG00000010301	EIF2B2
ENSGALG00000010304	MLH3
ENSGALG00000010311	NAV3
ENSGALG00000010312	PLCH1
ENSGALG00000010314	NEK9
ENSGALG00000010326	FLVCR2
ENSGALG00000010331	MME
ENSGALG00000010337	GPR149
ENSGALG00000010340	TTLL5
ENSGALG00000010350	GPATCH2L
ENSGALG00000010352	ARHGEF26
ENSGALG00000010357	P2RY1
ENSGALG00000010364	AADAC
ENSGALG00000010370	MED12L
ENSGALG00000010377	GPR87
ENSGALG00000010379	SNCA
ENSGALG00000010384	CLRN1
ENSGALG00000010391	MMRN1
ENSGALG00000010392	CCSER1
ENSGALG00000010395	SIAH2
ENSGALG00000010397	GRID2
ENSGALG00000010401	EIF2A
ENSGALG00000010411	RNF13
ENSGALG00000010412	WWTR1
ENSGALG00000010448	LTBP1
ENSGALG00000010493	INPP5A
ENSGALG00000010494	SLC5A9
ENSGALG00000010502	SPATA6
ENSGALG00000010507	FCRL4
ENSGALG00000010535	SGMS2
ENSGALG00000010538	TTC27
ENSGALG00000010540	TTC39A
ENSGALG00000010541	BIRC6
ENSGALG00000010542	PAPSS1
ENSGALG00000010551	CDC42EP3
ENSGALG00000010553	AIMP1
ENSGALG00000010564	TBCK
ENSGALG00000010588	GNOT2
ENSGALG00000010593	GALC
ENSGALG00000010616	PTPN21
ENSGALG00000010629	TUT4
ENSGALG00000010636	PRIMPOL
ENSGALG00000010638	CASP3
ENSGALG00000010645	ENPP6
ENSGALG00000010646	STOX2
ENSGALG00000010653	SMYD3
ENSGALG00000010654	TRAPPC11
ENSGALG00000010658	RWDD4
ENSGALG00000010659	ING2
ENSGALG00000010661	CDKN2AIP
ENSGALG00000010663	TTC8
ENSGALG00000010664	KIF26B
ENSGALG00000010668	WWC2
ENSGALG00000010669	TDP1
ENSGALG00000010705	ZBTB18
ENSGALG00000010733	CEP170
ENSGALG00000010737	PLD5
ENSGALG00000010748	EXO1
ENSGALG00000010769	HPGD
ENSGALG00000010770	SCIN
ENSGALG00000010778	CHRM3
ENSGALG00000010806	RIN3
ENSGALG00000010811	LGMN
ENSGALG00000010812	RYR2
ENSGALG00000010818	PLPP3
ENSGALG00000010826	PRKAA2
ENSGALG00000010836	AHR
ENSGALG00000010837	ASB5
ENSGALG00000010839	SPCS3
ENSGALG00000010840	SNX13
ENSGALG00000010843	GPR137B
ENSGALG00000010847	VEGFC
ENSGALG00000010850	C8A
ENSGALG00000010857	DAB1
ENSGALG00000010859	EPGN
ENSGALG00000010861	OMA1
ENSGALG00000010862	FERD3L
ENSGALG00000010863	TWISTNB
ENSGALG00000010865	TMEM196
ENSGALG00000010866	AREG
ENSGALG00000010868	MACC1
ENSGALG00000010879	FGGY
ENSGALG00000010903	RASGEF1B
ENSGALG00000010924	NFIA
ENSGALG00000010950	PPP4R4
ENSGALG00000010986	GNG4
ENSGALG00000010988	MPP6
ENSGALG00000011007	OSBPL3
ENSGALG00000011008	MAP3K21
ENSGALG00000011013	PCNX2
ENSGALG00000011024	CACHD1
ENSGALG00000011031	JAK1
ENSGALG00000011058	LEPR
ENSGALG00000011068	COBLL1
ENSGALG00000011078	PTPN13
ENSGALG00000011096	ABCB10
ENSGALG00000011106	GALNT2
ENSGALG00000011109	MAPK10
ENSGALG00000011111	PGBD5
ENSGALG00000011114	COG2
ENSGALG00000011117	AGT
ENSGALG00000011118	MIER1
ENSGALG00000011124	ARHGAP24
ENSGALG00000011133	LIN54
ENSGALG00000011136	CAPN9
ENSGALG00000011141	ITGB6
ENSGALG00000011155	ARV1
ENSGALG00000011169	PDCD2
ENSGALG00000011171	TBP
ENSGALG00000011174	PSMB1
ENSGALG00000011175	TMEM150C
ENSGALG00000011178	ENOPH1
ENSGALG00000011180	FAM120B
ENSGALG00000011184	HNRNPD
ENSGALG00000011186	ERMARD
ENSGALG00000011189	TCTE3
ENSGALG00000011192	PHF10
ENSGALG00000011200	THBS2
ENSGALG00000011203	HPSE
ENSGALG00000011205	SMOC2
ENSGALG00000011208	HELQ
ENSGALG00000011236	BEGAIN
ENSGALG00000011280	EEA1
ENSGALG00000011288	DACT2
ENSGALG00000011297	CRADD
ENSGALG00000011298	RARB
ENSGALG00000011299	KIF25
ENSGALG00000011309	PLXNC1
ENSGALG00000011314	LRRC3B
ENSGALG00000011319	ADGRL3
ENSGALG00000011320	TMCC3
ENSGALG00000011322	NEK10
ENSGALG00000011323	SNAPC3
ENSGALG00000011325	NDUFA12
ENSGALG00000011327	NR2C1
ENSGALG00000011329	AFDN
ENSGALG00000011341	UNC93A
ENSGALG00000011342	FGD6
ENSGALG00000011357	VEZT
ENSGALG00000011360	PRKAG3
ENSGALG00000011375	RNF25
ENSGALG00000011377	METAP2
ENSGALG00000011386	BCS1L
ENSGALG00000011387	POLR2B
ENSGALG00000011393	ZNF142
ENSGALG00000011394	CYP2J21
ENSGALG00000011400	USP44
ENSGALG00000011402	CNOT9
ENSGALG00000011405	SLC4A7
ENSGALG00000011406	NTN4
ENSGALG00000011409	SNRPF
ENSGALG00000011414	AMDHD1
ENSGALG00000011418	CCR6
ENSGALG00000011419	DUSP4
ENSGALG00000011421	HAL
ENSGALG00000011423	CEP43
ENSGALG00000011426	RNASET2
ENSGALG00000011427	USP37
ENSGALG00000011434	SLC11A1
ENSGALG00000011436	TMBIM1
ENSGALG00000011442	TGFBR2
ENSGALG00000011445	AAMP
ENSGALG00000011452	ARPC2
ENSGALG00000011456	CDK17
ENSGALG00000011468	IGFBP5
ENSGALG00000011473	RPS6KA2
ENSGALG00000011483	MPC1L
ENSGALG00000011491	DYNC1LI1
ENSGALG00000011504	TMPO
ENSGALG00000011514	SLC25A3
ENSGALG00000011531	APAF1
ENSGALG00000011537	PDE10A
ENSGALG00000011549	ANKS1B
ENSGALG00000011555	QKI
ENSGALG00000011557	UHRF1BP1L
ENSGALG00000011560	PACRG
ENSGALG00000011562	PRKN
ENSGALG00000011565	TDRD9
ENSGALG00000011569	SCYL2
ENSGALG00000011570	ILF2
ENSGALG00000011572	ASPG
ENSGALG00000011581	KIF26A
ENSGALG00000011614	ANO4
ENSGALG00000011618	ADSS1
ENSGALG00000011633	SLC5A8
ENSGALG00000011643	UTP20
ENSGALG00000011651	ARL1
ENSGALG00000011659	ACAT2
ENSGALG00000011660	WTAP
ENSGALG00000011661	SOD2
ENSGALG00000011662	NUP205
ENSGALG00000011663	FNDC1
ENSGALG00000011684	STAP1
ENSGALG00000011686	SEMA5B
ENSGALG00000011696	JAG2
ENSGALG00000011704	HACD2
ENSGALG00000011705	BRF1
ENSGALG00000011718	ZBTB1
ENSGALG00000011722	STRA8
ENSGALG00000011724	WDR91
ENSGALG00000011727	AGBL3
ENSGALG00000011738	ARHGDIB
ENSGALG00000011739	ERP27
ENSGALG00000011740	MGP
ENSGALG00000011742	ART4
ENSGALG00000011743	SMCO3
ENSGALG00000011762	UBA6
ENSGALG00000011783	HIST1H111R
ENSGALG00000011797	MTHFD1
ENSGALG00000011800	FAM234B
ENSGALG00000011801	ESR2
ENSGALG00000011802	GSG1
ENSGALG00000011811	SYNE2
ENSGALG00000011816	ENGASE
ENSGALG00000011822	CANT1
ENSGALG00000011827	WDR89
ENSGALG00000011840	PPP2R5E
ENSGALG00000011855	RHOJ
ENSGALG00000011858	KCNH5
ENSGALG00000011861	SYT16
ENSGALG00000011863	POLDIP3
ENSGALG00000011866	RRP7A
ENSGALG00000011867	SERHL
ENSGALG00000011870	HIF1A
ENSGALG00000011878	TCF20
ENSGALG00000011893	SLC38A6
ENSGALG00000011894	CYP2D6
ENSGALG00000011897	SMDT1
ENSGALG00000011898	PHETA2
ENSGALG00000011900	NAGA
ENSGALG00000011904	TRMT5
ENSGALG00000011908	WBP2NL
ENSGALG00000011910	MNAT1
ENSGALG00000011913	SEPTIN3
ENSGALG00000011914	CENPM
ENSGALG00000011918	CCDC134
ENSGALG00000011931	SNU13
ENSGALG00000011932	XRCC6
ENSGALG00000011947	POLR3H
ENSGALG00000011950	ACO2
ENSGALG00000011953	PHF5A
ENSGALG00000011957	TOB2
ENSGALG00000011958	TEF
ENSGALG00000011965	ZC3H7B
ENSGALG00000011966	RANGAP1
ENSGALG00000011970	CHADL
ENSGALG00000011976	L3MBTL2
ENSGALG00000011992	EP300
ENSGALG00000011993	RBX1
ENSGALG00000012003	XPNPEP3
ENSGALG00000012006	RTN1
ENSGALG00000012007	ST13P5
ENSGALG00000012013	SLC25A17
ENSGALG00000012017	DAAM1
ENSGALG00000012020	KIAA1549L
ENSGALG00000012024	MRTFA
ENSGALG00000012032	PRRG4
ENSGALG00000012033	SGSM3
ENSGALG00000012034	ADSL
ENSGALG00000012044	ANK2
ENSGALG00000012050	TNRC6B
ENSGALG00000012056	GRAP2
ENSGALG00000012109	EIF3M
ENSGALG00000012113	C7H2ORF76
ENSGALG00000012135	ATF4
ENSGALG00000012136	MPPED2
ENSGALG00000012144	MIEF1
ENSGALG00000012150	TAB1
ENSGALG00000012155	EGF
ENSGALG00000012156	DPP10
ENSGALG00000012159	ACTR3
ENSGALG00000012166	SLC35F5
ENSGALG00000012171	GPR39
ENSGALG00000012172	RPL3
ENSGALG00000012177	NCKAP5
ENSGALG00000012178	PDGFB
ENSGALG00000012187	MGAT5
ENSGALG00000012190	TMEM163
ENSGALG00000012197	ACMSD
ENSGALG00000012214	RAB3GAP1
ENSGALG00000012218	CBY1
ENSGALG00000012222	RAP1GDS1
ENSGALG00000012228	MDGA2
ENSGALG00000012232	DNAAF2
ENSGALG00000012236	DMC1
ENSGALG00000012256	UTRN
ENSGALG00000012260	LCT
ENSGALG00000012263	NEMF
ENSGALG00000012275	EPM2A
ENSGALG00000012282	L2HGDH
ENSGALG00000012287	ATP5S
ENSGALG00000012289	SHPRH
ENSGALG00000012295	CDKL1
ENSGALG00000012297	GRM1
ENSGALG00000012321	MAP4K5
ENSGALG00000012322	KCTD16
ENSGALG00000012336	STXBP5
ENSGALG00000012342	SASH1
ENSGALG00000012345	UST
ENSGALG00000012348	MCM6
ENSGALG00000012355	DARS
ENSGALG00000012356	TAB2
ENSGALG00000012357	CXCR4
ENSGALG00000012361	NIN
ENSGALG00000012362	THSD7B
ENSGALG00000012364	PPIL4
ENSGALG00000012367	TRIM9
ENSGALG00000012370	GINM1
ENSGALG00000012378	KATNA1
ENSGALG00000012380	SPOPL
ENSGALG00000012386	LATS1
ENSGALG00000012388	PCMT1
ENSGALG00000012395	PLEKHG1
ENSGALG00000012407	LRP1B
ENSGALG00000012412	MTHFD1L
ENSGALG00000012418	KYNU
ENSGALG00000012421	ARHGAP15
ENSGALG00000012442	MFNG
ENSGALG00000012444	ACVR2A
ENSGALG00000012446	ELFN2
ENSGALG00000012448	ORC4
ENSGALG00000012452	MIS18BP1
ENSGALG00000012462	KIF5C
ENSGALG00000012464	SOUL
ENSGALG00000012473	MMADHC
ENSGALG00000012480	NMI
ENSGALG00000012489	KLHL28
ENSGALG00000012530	FOXRED2
ENSGALG00000012532	TXN2
ENSGALG00000012537	KCNJ3
ENSGALG00000012540	RBFOX2
ENSGALG00000012559	LARGE1
ENSGALG00000012647	RFX4
ENSGALG00000012655	POLR3B
ENSGALG00000012662	NUAK1
ENSGALG00000012671	prl
ENSGALG00000012677	CDKAL1
ENSGALG00000012683	RNF144B
ENSGALG00000012689	KIF13A
ENSGALG00000012691	ALDH1L2
ENSGALG00000012697	SLC41A2
ENSGALG00000012702	JARID2
ENSGALG00000012739	HIVEP1
ENSGALG00000012747	NEDD9
ENSGALG00000012760	WASHC3
ENSGALG00000012763	GNPTAB
ENSGALG00000012769	CHPT1
ENSGALG00000012783	MYBPC1
ENSGALG00000012791	TBXAS1
ENSGALG00000012792	HIPK2
ENSGALG00000012796	KIAA1549
ENSGALG00000012802	F13A1
ENSGALG00000012809	ECI2
ENSGALG00000012812	SVOPL
ENSGALG00000012816	SLC22A23
ENSGALG00000012823	TRIM24
ENSGALG00000012833	VPS33B
ENSGALG00000012837	EXOC2
ENSGALG00000012845	MYLK4
ENSGALG00000012849	SLC37A3
ENSGALG00000012852	MKRN4P
ENSGALG00000012856	WRNIP1
ENSGALG00000012857	DENND2A
ENSGALG00000012865	BRAF
ENSGALG00000012866	SERPINB6
ENSGALG00000012869	OVA
ENSGALG00000012870	AGK
ENSGALG00000012872	SERPINB11
ENSGALG00000012873	SERPINB5
ENSGALG00000012874	DENND11
ENSGALG00000012875	WEE2
ENSGALG00000012876	SSBP1
ENSGALG00000012877	CREB3L2
ENSGALG00000012879	VPS4B
ENSGALG00000012882	KDSR
ENSGALG00000012885	BCL2
ENSGALG00000012886	MARVELD3
ENSGALG00000012888	PHLPP1
ENSGALG00000012889	ZCCHC2
ENSGALG00000012890	DGKI
ENSGALG00000012894	CHRM2
ENSGALG00000012898	RELCH
ENSGALG00000012903	PIGN
ENSGALG00000012906	CDH20
ENSGALG00000012908	SLC13A4
ENSGALG00000012913	PKP2
ENSGALG00000012916	DROSHA
ENSGALG00000012919	YARS2
ENSGALG00000012923	CDH9
ENSGALG00000012929	DNM1L
ENSGALG00000012932	FGD4
ENSGALG00000012934	BICD1
ENSGALG00000012944	DENND5B
ENSGALG00000012946	FAM60A
ENSGALG00000012947	CAPRIN2
ENSGALG00000012953	IPO8
ENSGALG00000012956	TMTC1
ENSGALG00000012964	ANKH
ENSGALG00000012965	FAM105A
ENSGALG00000012966	ZBTB2
ENSGALG00000012968	RMND1
ENSGALG00000012971	CCDC170
ENSGALG00000012973	ESR1
ENSGALG00000012974	WASH1
ENSGALG00000012975	IQSEC3
ENSGALG00000012992	WNK1
ENSGALG00000012994	ERC1
ENSGALG00000012997	DNAH5
ENSGALG00000013002	DAP
ENSGALG00000013005	SNRNP48
ENSGALG00000013006	ROPN1L
ENSGALG00000013022	CACNA1C
ENSGALG00000013035	SBK2
ENSGALG00000013041	CCT5
ENSGALG00000013042	MICAL3
ENSGALG00000013043	ATPSCKMT
ENSGALG00000013060	ADCY2
ENSGALG00000013061	PAPD7
ENSGALG00000013064	NSUN2
ENSGALG00000013073	UPP1
ENSGALG00000013081	VWC2
ENSGALG00000013083	ZPBP
ENSGALG00000013084	SPATA48
ENSGALG00000013086	IKZF1
ENSGALG00000013094	DDC
ENSGALG00000013100	GRB10
ENSGALG00000013102	COBL
ENSGALG00000013117	PIK3C2G
ENSGALG00000013123	PLCZ1
ENSGALG00000013124	FHOD3
ENSGALG00000013134	PLEKHA5
ENSGALG00000013143	PDE3A
ENSGALG00000013149	MOCOS
ENSGALG00000013157	BAG1
ENSGALG00000013165	FH
ENSGALG00000013167	SDHA
ENSGALG00000013168	IAPP
ENSGALG00000013173	PYROXD1
ENSGALG00000013174	RECQL
ENSGALG00000013177	BCAT1
ENSGALG00000013180	SLC6A18
ENSGALG00000013183	TERT
ENSGALG00000013187	CLPTM1L
ENSGALG00000013196	ANKS6
ENSGALG00000013197	GALNT12
ENSGALG00000013200	GABBR2
ENSGALG00000013205	ETNK1
ENSGALG00000013207	CTNNAL1
ENSGALG00000013208	CENPE
ENSGALG00000013209	SLC39A6
ENSGALG00000013210	C2CD5
ENSGALG00000013211	ST8SIA1
ENSGALG00000013225	VAT1L
ENSGALG00000013229	CMAS
ENSGALG00000013244	ABCC9
ENSGALG00000013265	GYS2
ENSGALG00000013272	PRMT8
ENSGALG00000013273	SPX
ENSGALG00000013294	CYP19A1
ENSGALG00000013310	MAEA
ENSGALG00000013397	EXOC3
ENSGALG00000013402	AHRR
ENSGALG00000013406	EOGT
ENSGALG00000013408	TMF1
ENSGALG00000013424	TULP3
ENSGALG00000013427	SORBS2
ENSGALG00000013437	GAN
ENSGALG00000013441	INVS
ENSGALG00000013452	ERP44
ENSGALG00000013462	STX17
ENSGALG00000013484	ZPBP2
ENSGALG00000013489	CCDC82
ENSGALG00000013495	GSDMA
ENSGALG00000013506	MED24
ENSGALG00000013532	CAPRIN1
ENSGALG00000013537	TPM3
ENSGALG00000013583	FAM114A1
ENSGALG00000013603	MYCT1
ENSGALG00000013604	VIP
ENSGALG00000013605	CARMIL1
ENSGALG00000013607	FBXO5
ENSGALG00000013609	MTRF1L
ENSGALG00000013616	OPRM1
ENSGALG00000013621	ATP6V1H
ENSGALG00000013657	ZNF236
ENSGALG00000013672	TSHZ1
ENSGALG00000013683	ARID1B
ENSGALG00000013695	ZDHHC14
ENSGALG00000013697	CNDP1
ENSGALG00000013710	SNX9
ENSGALG00000013737	TMEM181
ENSGALG00000013740	SLC20A1
ENSGALG00000013741	SYTL3
ENSGALG00000013742	EZR
ENSGALG00000013745	RTTN
ENSGALG00000013748	CD226
ENSGALG00000013753	DOK6
ENSGALG00000013757	TMX3
ENSGALG00000013775	CDH19
ENSGALG00000013782	CDH7
ENSGALG00000013846	ARFGEF3
ENSGALG00000013848	MVK
ENSGALG00000013851	UBE3B
ENSGALG00000013886	LDLRAD4
ENSGALG00000013887	FAM210A
ENSGALG00000013889	RNMT
ENSGALG00000013893	MNS1
ENSGALG00000013916	HYPK
ENSGALG00000013920	SUV39H2
ENSGALG00000013926	DCLRE1C
ENSGALG00000013935	BCLAF1
ENSGALG00000013941	PDE7B
ENSGALG00000013952	B3GALNT2
ENSGALG00000013967	NUDT5
ENSGALG00000013999	FBXO40
[truncated: 1,983 more rows]

## Sheet: Sheet2
Location	Consequence	SYMBOL	Gene	BIOTYPE
1:26940-26940	upstream_gene_variant	-	ENSGALG00000051297	protein_coding
1:26940-26940	upstream_gene_variant	-	ENSGALG00000045540	protein_coding
1:33078-33078	intron_variant	-	ENSGALG00000051297	protein_coding
1:33078-33078	splice_region_variant,intron_variant	-	ENSGALG00000045540	protein_coding
1:40356-40356	intron_variant	-	ENSGALG00000042023	protein_coding
1:40356-40356	intron_variant	-	ENSGALG00000051297	protein_coding
1:40356-40356	intron_variant	-	ENSGALG00000042023	protein_coding
1:45098-45098	upstream_gene_variant	-	ENSGALG00000042023	protein_coding
1:45098-45098	intron_variant	-	ENSGALG00000051297	protein_coding
1:45098-45098	upstream_gene_variant	-	ENSGALG00000042023	protein_coding
1:54289-54289	intron_variant	-	ENSGALG00000051297	protein_coding
1:54289-54289	upstream_gene_variant	U2	ENSGALG00000047594	snRNA
1:121773-121773	intron_variant	-	ENSGALG00000051297	protein_coding
1:121773-121773	upstream_gene_variant	-	ENSGALG00000052679	lncRNA
1:123685-123685	intron_variant	-	ENSGALG00000051297	protein_coding
1:127743-127743	intron_variant	-	ENSGALG00000051297	protein_coding
1:130790-130790	intron_variant	-	ENSGALG00000051297	protein_coding
1:131766-131766	intron_variant	-	ENSGALG00000051297	protein_coding
1:132434-132434	intron_variant	-	ENSGALG00000051297	protein_coding
1:245524-245524	downstream_gene_variant	-	ENSGALG00000051297	protein_coding
1:245524-245524	intron_variant	CLC2DL3	ENSGALG00000050315	protein_coding
1:245524-245524	intron_variant	CLC2DL3	ENSGALG00000050315	protein_coding
1:261199-261199	intron_variant	CLC2DL3	ENSGALG00000050315	protein_coding
1:261199-261199	upstream_gene_variant	-	ENSGALG00000053510	protein_coding
1:261199-261199	upstream_gene_variant	-	ENSGALG00000049873	lncRNA
1:261199-261199	upstream_gene_variant	-	ENSGALG00000049873	lncRNA
1:261199-261199	intron_variant	CLC2DL3	ENSGALG00000050315	protein_coding
1:261486-261486	intron_variant	CLC2DL3	ENSGALG00000050315	protein_coding
1:261486-261486	upstream_gene_variant	-	ENSGALG00000053510	protein_coding
1:261486-261486	upstream_gene_variant	-	ENSGALG00000049873	lncRNA
1:261486-261486	intron_variant	CLC2DL3	ENSGALG00000050315	protein_coding
1:289041-289041	intron_variant	CLC2DL3	ENSGALG00000050315	protein_coding
1:289041-289041	upstream_gene_variant	-	ENSGALG00000051677	protein_coding
1:289041-289041	upstream_gene_variant	-	ENSGALG00000050833	protein_coding
1:289041-289041	intron_variant	CLC2DL3	ENSGALG00000050315	protein_coding
1:485074-485074	intron_variant,non_coding_transcript_variant	-	ENSGALG00000033919	pseudogene
1:485075-485075	intron_variant,non_coding_transcript_variant	-	ENSGALG00000033919	pseudogene
1:485081-485081	intron_variant,non_coding_transcript_variant	-	ENSGALG00000033919	pseudogene
1:485082-485082	intron_variant,non_coding_transcript_variant	-	ENSGALG00000033919	pseudogene
1:556909-556909	intron_variant,non_coding_transcript_variant	-	ENSGALG00000033919	pseudogene
1:587819-587819	intron_variant,non_coding_transcript_variant	-	ENSGALG00000033919	pseudogene
1:660818-660818	intron_variant,non_coding_transcript_variant	-	ENSGALG00000033919	pseudogene
1:669237-669237	intron_variant,non_coding_transcript_variant	-	ENSGALG00000033919	pseudogene
1:774984-774984	intergenic_variant	-	-	-
1:807205-807205	downstream_gene_variant	-	ENSGALG00000053751	lncRNA
1:807205-807205	downstream_gene_variant	-	ENSGALG00000053751	lncRNA
1:807205-807205	downstream_gene_variant	-	ENSGALG00000053751	lncRNA
1:807205-807205	intron_variant,non_coding_transcript_variant	-	ENSGALG00000046797	lncRNA
1:873560-873560	upstream_gene_variant	-	ENSGALG00000053846	protein_coding
1:981946-981946	intergenic_variant	-	-	-
1:1005408-1005408	upstream_gene_variant	-	ENSGALG00000034086	lncRNA
1:1005408-1005408	downstream_gene_variant	-	ENSGALG00000051114	lncRNA
1:1005408-1005408	upstream_gene_variant	-	ENSGALG00000053334	lncRNA
1:1005408-1005408	non_coding_transcript_exon_variant	-	ENSGALG00000053334	lncRNA
1:1005408-1005408	downstream_gene_variant	-	ENSGALG00000050846	lncRNA
1:1005408-1005408	downstream_gene_variant	-	ENSGALG00000050846	lncRNA
1:1071724-1071724	downstream_gene_variant	-	ENSGALG00000054297	protein_coding
1:1077644-1077644	upstream_gene_variant	-	ENSGALG00000049264	lncRNA
1:1077644-1077644	upstream_gene_variant	-	ENSGALG00000049264	lncRNA
1:1077646-1077646	upstream_gene_variant	-	ENSGALG00000049264	lncRNA
1:1077646-1077646	upstream_gene_variant	-	ENSGALG00000049264	lncRNA
1:1077653-1077653	upstream_gene_variant	-	ENSGALG00000049264	lncRNA
1:1077653-1077653	upstream_gene_variant	-	ENSGALG00000049264	lncRNA
1:1077656-1077656	upstream_gene_variant	-	ENSGALG00000049264	lncRNA
1:1077656-1077656	upstream_gene_variant	-	ENSGALG00000049264	lncRNA
1:1077659-1077659	upstream_gene_variant	-	ENSGALG00000049264	lncRNA
1:1077659-1077659	upstream_gene_variant	-	ENSGALG00000049264	lncRNA
1:1103072-1103072	upstream_gene_variant	GCC1	ENSGALG00000033149	protein_coding
1:1103072-1103072	upstream_gene_variant	ARF5	ENSGALG00000043476	protein_coding
1:1122552-1122552	intron_variant	DENND6B	ENSGALG00000043771	protein_coding
1:1126416-1126416	intron_variant	DENND6B	ENSGALG00000043771	protein_coding
1:1130042-1130042	upstream_gene_variant	DENND6B	ENSGALG00000043771	protein_coding
1:1150144-1150144	intron_variant	PPP6R2	ENSGALG00000029341	protein_coding
1:1164964-1164964	intron_variant	PPP6R2	ENSGALG00000029341	protein_coding
1:1164965-1164965	intron_variant	PPP6R2	ENSGALG00000029341	protein_coding
1:1164991-1164991	intron_variant	PPP6R2	ENSGALG00000029341	protein_coding
1:1165340-1165340	intron_variant	PPP6R2	ENSGALG00000029341	protein_coding
1:1167575-1167575	intron_variant	PPP6R2	ENSGALG00000029341	protein_coding
1:1168750-1168750	intron_variant	PPP6R2	ENSGALG00000029341	protein_coding
1:1168758-1168758	intron_variant	PPP6R2	ENSGALG00000029341	protein_coding
1:1222346-1222346	intron_variant	SBF1	ENSGALG00000043178	protein_coding
1:1222346-1222346	intron_variant	SBF1	ENSGALG00000043178	protein_coding
1:1222346-1222346	intron_variant	SBF1	ENSGALG00000043178	protein_coding
1:1228693-1228693	intron_variant	SBF1	ENSGALG00000043178	protein_coding
1:1228693-1228693	intron_variant	SBF1	ENSGALG00000043178	protein_coding
1:1228693-1228693	intron_variant	SBF1	ENSGALG00000043178	protein_coding
1:1228711-1228711	intron_variant	SBF1	ENSGALG00000043178	protein_coding
1:1228711-1228711	intron_variant	SBF1	ENSGALG00000043178	protein_coding
1:1228711-1228711	intron_variant	SBF1	ENSGALG00000043178	protein_coding
1:1231467-1231467	missense_variant	SBF1	ENSGALG00000043178	protein_coding
1:1231467-1231467	missense_variant	SBF1	ENSGALG00000043178	protein_coding
1:1231467-1231467	missense_variant	SBF1	ENSGALG00000043178	protein_coding
1:1232272-1232272	synonymous_variant	SBF1	ENSGALG00000043178	protein_coding
1:1232272-1232272	synonymous_variant	SBF1	ENSGALG00000043178	protein_coding
1:1232272-1232272	synonymous_variant	SBF1	ENSGALG00000043178	protein_coding
1:1233349-1233349	intron_variant	SBF1	ENSGALG00000043178	protein_coding
1:1233349-1233349	intron_variant	SBF1	ENSGALG00000043178	protein_coding
1:1233349-1233349	intron_variant	SBF1	ENSGALG00000043178	protein_coding
1:1233374-1233374	intron_variant	SBF1	ENSGALG00000043178	protein_coding
1:1233374-1233374	intron_variant	SBF1	ENSGALG00000043178	protein_coding
1:1233374-1233374	intron_variant	SBF1	ENSGALG00000043178	protein_coding
1:1459115-1459115	intron_variant	NRF1	ENSGALG00000040060	protein_coding
1:1459115-1459115	intron_variant	NRF1	ENSGALG00000040060	protein_coding
1:1459115-1459115	intron_variant	NRF1	ENSGALG00000040060	protein_coding
1:1459115-1459115	intron_variant	NRF1	ENSGALG00000040060	protein_coding
1:1459115-1459115	intron_variant	NRF1	ENSGALG00000040060	protein_coding
1:1459758-1459758	intron_variant	NRF1	ENSGALG00000040060	protein_coding
1:1459758-1459758	intron_variant	NRF1	ENSGALG00000040060	protein_coding
1:1459758-1459758	intron_variant	NRF1	ENSGALG00000040060	protein_coding
1:1459758-1459758	intron_variant	NRF1	ENSGALG00000040060	protein_coding
1:1459758-1459758	intron_variant	NRF1	ENSGALG00000040060	protein_coding
1:1463337-1463337	intron_variant	NRF1	ENSGALG00000040060	protein_coding
1:1463337-1463337	intron_variant	NRF1	ENSGALG00000040060	protein_coding
1:1463337-1463337	intron_variant	NRF1	ENSGALG00000040060	protein_coding
1:1463337-1463337	intron_variant	NRF1	ENSGALG00000040060	protein_coding
1:1463337-1463337	intron_variant	NRF1	ENSGALG00000040060	protein_coding
1:1499529-1499529	intron_variant	UBE2H	ENSGALG00000031975	protein_coding
1:1499617-1499617	intron_variant	UBE2H	ENSGALG00000031975	protein_coding
1:1500099-1500099	intron_variant	UBE2H	ENSGALG00000031975	protein_coding
1:1500101-1500101	intron_variant	UBE2H	ENSGALG00000031975	protein_coding
1:1500146-1500146	intron_variant	UBE2H	ENSGALG00000031975	protein_coding
1:1500166-1500166	intron_variant	UBE2H	ENSGALG00000031975	protein_coding
1:1503207-1503207	intron_variant	UBE2H	ENSGALG00000031975	protein_coding
1:1503260-1503260	intron_variant	UBE2H	ENSGALG00000031975	protein_coding
1:1503311-1503311	intron_variant	UBE2H	ENSGALG00000031975	protein_coding
1:1505249-1505249	intron_variant	UBE2H	ENSGALG00000031975	protein_coding
1:1505613-1505613	intron_variant	UBE2H	ENSGALG00000031975	protein_coding
1:1506247-1506247	intron_variant	UBE2H	ENSGALG00000031975	protein_coding
1:1538982-1538982	intron_variant	ZC3HC1	ENSGALG00000008003	protein_coding
1:1538982-1538982	downstream_gene_variant	gga-mir-6676	ENSGALG00000027129	miRNA
1:1539505-1539505	intron_variant	ZC3HC1	ENSGALG00000008003	protein_coding
1:1539505-1539505	upstream_gene_variant	KLHDC10	ENSGALG00000008013	protein_coding
1:1539505-1539505	downstream_gene_variant	gga-mir-6676	ENSGALG00000027129	miRNA
1:1539505-1539505	upstream_gene_variant	KLHDC10	ENSGALG00000008013	protein_coding
1:1608660-1608660	downstream_gene_variant	CPA1	ENSGALG00000008087	protein_coding
1:1608660-1608660	intron_variant	CEP41	ENSGALG00000008103	protein_coding
1:1609493-1609493	downstream_gene_variant	CPA1	ENSGALG00000008087	protein_coding
1:1609493-1609493	intron_variant	CEP41	ENSGALG00000008103	protein_coding
1:1614267-1614267	intron_variant	CEP41	ENSGALG00000008103	protein_coding
1:1614267-1614267	upstream_gene_variant	MEST	ENSGALG00000008111	protein_coding
1:1614267-1614267	upstream_gene_variant	MEST	ENSGALG00000008111	protein_coding
1:2243739-2243739	intron_variant	EXOC4	ENSGALG00000008477	protein_coding
1:2243739-2243739	intron_variant	EXOC4	ENSGALG00000008477	protein_coding
1:2471010-2471010	intron_variant	EXOC4	ENSGALG00000008477	protein_coding
1:2471010-2471010	intron_variant	EXOC4	ENSGALG00000008477	protein_coding
1:2537946-2537946	intergenic_variant	-	-	-
1:2537947-2537947	intergenic_variant	-	-	-
1:2537951-2537951	intergenic_variant	-	-	-
1:2557587-2557587	intergenic_variant	-	-	-
1:2647147-2647147	intron_variant	CHCHD3	ENSGALG00000006489	protein_coding
1:3345655-3345655	intergenic_variant	-	-	-
1:3434843-3434843	intron_variant,non_coding_transcript_variant	-	ENSGALG00000052521	lncRNA
1:3556952-3556952	intergenic_variant	-	-	-
1:3587754-3587754	intergenic_variant	-	-	-
1:3621072-3621072	intergenic_variant	-	-	-
1:3810849-3810849	intron_variant	MKLN1	ENSGALG00000006356	protein_coding
1:3840655-3840655	upstream_gene_variant	MKLN1	ENSGALG00000006356	protein_coding
1:3840655-3840655	downstream_gene_variant	-	ENSGALG00000051559	lncRNA
1:3919806-3919806	intron_variant,non_coding_transcript_variant	-	ENSGALG00000050475	lncRNA
1:3937737-3937737	intron_variant,non_coding_transcript_variant	-	ENSGALG00000050475	lncRNA
1:3955551-3955551	intron_variant,non_coding_transcript_variant	-	ENSGALG00000050475	lncRNA
1:4002151-4002151	intron_variant,non_coding_transcript_variant	-	ENSGALG00000050475	lncRNA
1:4011967-4011967	intron_variant,non_coding_transcript_variant	-	ENSGALG00000050475	lncRNA
1:4023393-4023393	upstream_gene_variant	-	ENSGALG00000052368	protein_coding
1:4023393-4023393	intron_variant,non_coding_transcript_variant	-	ENSGALG00000050475	lncRNA
1:4025309-4025309	upstream_gene_variant	gga-mir-29b-1	ENSGALG00000018236	miRNA
1:4025309-4025309	upstream_gene_variant	-	ENSGALG00000052368	protein_coding
1:4025309-4025309	intron_variant,non_coding_transcript_variant	-	ENSGALG00000050475	lncRNA
1:4027136-4027136	upstream_gene_variant	gga-mir-29a	ENSGALG00000018235	miRNA
1:4027136-4027136	upstream_gene_variant	gga-mir-29b-1	ENSGALG00000018236	miRNA
1:4027136-4027136	downstream_gene_variant	-	ENSGALG00000050475	lncRNA
1:4027720-4027720	upstream_gene_variant	gga-mir-29a	ENSGALG00000018235	miRNA
1:4027720-4027720	upstream_gene_variant	gga-mir-29b-1	ENSGALG00000018236	miRNA
1:4027720-4027720	downstream_gene_variant	-	ENSGALG00000050475	lncRNA
1:4036830-4036830	intergenic_variant	-	-	-
1:4039304-4039304	intergenic_variant	-	-	-
1:4041072-4041072	intergenic_variant	-	-	-
1:4041099-4041099	intergenic_variant	-	-	-
1:4043919-4043919	intergenic_variant	-	-	-
1:4044070-4044070	intergenic_variant	-	-	-
1:4044083-4044083	intergenic_variant	-	-	-
1:4044242-4044242	intergenic_variant	-	-	-
1:4044248-4044248	intergenic_variant	-	-	-
1:4044280-4044280	intergenic_variant	-	-	-
1:4044296-4044296	intergenic_variant	-	-	-
1:4052947-4052947	intergenic_variant	-	-	-
1:4053297-4053297	intergenic_variant	-	-	-
1:4053810-4053810	intergenic_variant	-	-	-
1:4056378-4056378	upstream_gene_variant	K123	ENSGALG00000041978	protein_coding
1:4059681-4059681	upstream_gene_variant	K123	ENSGALG00000041978	protein_coding
1:4059681-4059681	upstream_gene_variant	K123	ENSGALG00000041978	protein_coding
1:4059681-4059681	5_prime_UTR_variant	K123	ENSGALG00000041978	protein_coding
1:4059681-4059681	upstream_gene_variant	K123	ENSGALG00000041978	protein_coding
1:4062010-4062010	intron_variant	K123	ENSGALG00000041978	protein_coding
1:4062010-4062010	intron_variant	K123	ENSGALG00000041978	protein_coding
1:4062010-4062010	intron_variant	K123	ENSGALG00000041978	protein_coding
1:4062010-4062010	intron_variant	K123	ENSGALG00000041978	protein_coding
1:4090225-4090225	intron_variant	IL2RA	ENSGALG00000042471	protein_coding
1:4090678-4090678	intron_variant	IL2RA	ENSGALG00000042471	protein_coding
1:4091376-4091376	intron_variant	IL2RA	ENSGALG00000042471	protein_coding
1:4096498-4096498	upstream_gene_variant	IL2RA	ENSGALG00000042471	protein_coding
1:4109333-4109333	upstream_gene_variant	RBM17	ENSGALG00000006332	protein_coding
1:4110638-4110638	upstream_gene_variant	RBM17	ENSGALG00000006332	protein_coding
1:4113174-4113174	intron_variant	RBM17	ENSGALG00000006332	protein_coding
1:4114405-4114405	intron_variant	RBM17	ENSGALG00000006332	protein_coding
1:4114413-4114413	intron_variant	RBM17	ENSGALG00000006332	protein_coding
1:4115412-4115412	intron_variant	RBM17	ENSGALG00000006332	protein_coding
1:4118440-4118440	intron_variant	RBM17	ENSGALG00000006332	protein_coding
1:4118444-4118444	intron_variant	RBM17	ENSGALG00000006332	protein_coding
1:4118455-4118455	intron_variant	RBM17	ENSGALG00000006332	protein_coding
1:4118460-4118460	intron_variant	RBM17	ENSGALG00000006332	protein_coding
1:4118875-4118875	intron_variant	RBM17	ENSGALG00000006332	protein_coding
1:4118885-4118885	intron_variant	RBM17	ENSGALG00000006332	protein_coding
1:4119280-4119280	intron_variant	RBM17	ENSGALG00000006332	protein_coding
1:4119425-4119425	intron_variant	RBM17	ENSGALG00000006332	protein_coding
1:4119876-4119876	intron_variant	RBM17	ENSGALG00000006332	protein_coding
1:4119885-4119885	intron_variant	RBM17	ENSGALG00000006332	protein_coding
1:4119938-4119938	intron_variant	RBM17	ENSGALG00000006332	protein_coding
1:4120371-4120371	intron_variant	RBM17	ENSGALG00000006332	protein_coding
1:4120408-4120408	intron_variant	RBM17	ENSGALG00000006332	protein_coding
1:4123841-4123841	intron_variant	RBM17	ENSGALG00000006332	protein_coding
1:4124242-4124242	intron_variant	RBM17	ENSGALG00000006332	protein_coding
1:4127473-4127473	downstream_gene_variant	RBM17	ENSGALG00000006332	protein_coding
1:4133566-4133566	intergenic_variant	-	-	-
1:4138134-4138134	upstream_gene_variant	PFKFB3	ENSGALG00000040369	protein_coding
1:4139891-4139891	intron_variant	PFKFB3	ENSGALG00000040369	protein_coding
1:4141082-4141082	intron_variant	PFKFB3	ENSGALG00000040369	protein_coding
1:4142589-4142589	intron_variant	PFKFB3	ENSGALG00000040369	protein_coding
1:4142786-4142786	intron_variant	PFKFB3	ENSGALG00000040369	protein_coding
1:4142791-4142791	intron_variant	PFKFB3	ENSGALG00000040369	protein_coding
1:4142841-4142841	intron_variant	PFKFB3	ENSGALG00000040369	protein_coding
1:4142943-4142943	intron_variant	PFKFB3	ENSGALG00000040369	protein_coding
1:4142960-4142960	intron_variant	PFKFB3	ENSGALG00000040369	protein_coding
1:4143099-4143099	intron_variant	PFKFB3	ENSGALG00000040369	protein_coding
1:4143135-4143135	intron_variant	PFKFB3	ENSGALG00000040369	protein_coding
1:4143175-4143175	intron_variant	PFKFB3	ENSGALG00000040369	protein_coding
1:4144148-4144148	intron_variant	PFKFB3	ENSGALG00000040369	protein_coding
1:4145054-4145054	intron_variant	PFKFB3	ENSGALG00000040369	protein_coding
1:4151502-4151502	intron_variant	PFKFB3	ENSGALG00000040369	protein_coding
1:4151502-4151502	intron_variant	PFKFB3	ENSGALG00000040369	protein_coding
1:4151507-4151507	intron_variant	PFKFB3	ENSGALG00000040369	protein_coding
1:4151507-4151507	intron_variant	PFKFB3	ENSGALG00000040369	protein_coding
1:4153304-4153304	upstream_gene_variant	PFKFB3	ENSGALG00000040369	protein_coding
1:4153304-4153304	upstream_gene_variant	PFKFB3	ENSGALG00000040369	protein_coding
1:4153304-4153304	intron_variant	PFKFB3	ENSGALG00000040369	protein_coding
1:4153304-4153304	intron_variant	PFKFB3	ENSGALG00000040369	protein_coding
1:4153319-4153319	upstream_gene_variant	PFKFB3	ENSGALG00000040369	protein_coding
1:4153319-4153319	upstream_gene_variant	PFKFB3	ENSGALG00000040369	protein_coding
1:4153319-4153319	intron_variant	PFKFB3	ENSGALG00000040369	protein_coding
1:4153319-4153319	intron_variant	PFKFB3	ENSGALG00000040369	protein_coding
1:4155071-4155071	upstream_gene_variant	PFKFB3	ENSGALG00000040369	protein_coding
1:4155071-4155071	upstream_gene_variant	PFKFB3	ENSGALG00000040369	protein_coding
1:4155071-4155071	intron_variant	PFKFB3	ENSGALG00000040369	protein_coding
1:4155071-4155071	intron_variant	PFKFB3	ENSGALG00000040369	protein_coding
1:4158198-4158198	intron_variant	PFKFB3	ENSGALG00000040369	protein_coding
1:4158198-4158198	intron_variant	PFKFB3	ENSGALG00000040369	protein_coding
1:4158198-4158198	intron_variant	PFKFB3	ENSGALG00000040369	protein_coding
1:4158198-4158198	intron_variant	PFKFB3	ENSGALG00000040369	protein_coding
1:4159229-4159229	intron_variant	PFKFB3	ENSGALG00000040369	protein_coding
1:4159229-4159229	intron_variant	PFKFB3	ENSGALG00000040369	protein_coding
1:4159229-4159229	intron_variant	PFKFB3	ENSGALG00000040369	protein_coding
1:4159229-4159229	intron_variant	PFKFB3	ENSGALG00000040369	protein_coding
1:4164753-4164753	intron_variant	PFKFB3	ENSGALG00000040369	protein_coding
1:4164753-4164753	intron_variant	PFKFB3	ENSGALG00000040369	protein_coding
1:4164753-4164753	intron_variant	PFKFB3	ENSGALG00000040369	protein_coding
1:4164753-4164753	intron_variant	PFKFB3	ENSGALG00000040369	protein_coding
1:4164759-4164759	intron_variant	PFKFB3	ENSGALG00000040369	protein_coding
1:4164759-4164759	intron_variant	PFKFB3	ENSGALG00000040369	protein_coding
1:4164759-4164759	intron_variant	PFKFB3	ENSGALG00000040369	protein_coding
1:4164759-4164759	intron_variant	PFKFB3	ENSGALG00000040369	protein_coding
1:4164811-4164811	intron_variant	PFKFB3	ENSGALG00000040369	protein_coding
1:4164811-4164811	intron_variant	PFKFB3	ENSGALG00000040369	protein_coding
1:4164811-4164811	intron_variant	PFKFB3	ENSGALG00000040369	protein_coding
1:4164811-4164811	intron_variant	PFKFB3	ENSGALG00000040369	protein_coding
1:4164818-4164818	intron_variant	PFKFB3	ENSGALG00000040369	protein_coding
1:4164818-4164818	intron_variant	PFKFB3	ENSGALG00000040369	protein_coding
1:4164818-4164818	intron_variant	PFKFB3	ENSGALG00000040369	protein_coding
1:4164818-4164818	intron_variant	PFKFB3	ENSGALG00000040369	protein_coding
1:4193618-4193618	intergenic_variant	-	-	-
1:4193744-4193744	intergenic_variant	-	-	-
1:4193774-4193774	intergenic_variant	-	-	-
1:4194826-4194826	intergenic_variant	-	-	-
1:4213775-4213775	intergenic_variant	-	-	-
1:4218505-4218505	intergenic_variant	-	-	-
1:4219521-4219521	intergenic_variant	-	-	-
1:4229532-4229532	intergenic_variant	-	-	-
1:4232987-4232987	intergenic_variant	-	-	-
1:4233818-4233818	intergenic_variant	-	-	-
1:4234214-4234214	intergenic_variant	-	-	-
1:4234229-4234229	intergenic_variant	-	-	-
1:4253052-4253052	intergenic_variant	-	-	-
1:4286662-4286662	intron_variant,non_coding_transcript_variant	-	ENSGALG00000034970	pseudogene
1:4286665-4286665	intron_variant,non_coding_transcript_variant	-	ENSGALG00000034970	pseudogene
1:4286801-4286801	intron_variant,non_coding_transcript_variant	-	ENSGALG00000034970	pseudogene
1:4291679-4291679	upstream_gene_variant	-	ENSGALG00000034970	pseudogene
1:4306119-4306119	intergenic_variant	-	-	-
1:4333927-4333927	intergenic_variant	-	-	-
1:4369877-4369877	intergenic_variant	-	-	-
1:4370391-4370391	intergenic_variant	-	-	-
1:4389075-4389075	intergenic_variant	-	-	-
1:4401170-4401170	intergenic_variant	-	-	-
1:4401704-4401704	intergenic_variant	-	-	-
1:4404442-4404442	intergenic_variant	-	-	-
1:4410463-4410463	intergenic_variant	-	-	-
1:4420476-4420476	intergenic_variant	-	-	-
1:4442815-4442815	intergenic_variant	-	-	-
1:4442841-4442841	intergenic_variant	-	-	-
1:4442859-4442859	intergenic_variant	-	-	-
1:4446965-4446965	intergenic_variant	-	-	-
1:4477926-4477926	intron_variant	-	ENSGALG00000048616	protein_coding
1:4479153-4479153	intron_variant	-	ENSGALG00000048616	protein_coding
1:4479305-4479305	intron_variant	-	ENSGALG00000048616	protein_coding
1:4479308-4479308	intron_variant	-	ENSGALG00000048616	protein_coding
1:4479313-4479313	intron_variant	-	ENSGALG00000048616	protein_coding
1:4479314-4479314	intron_variant	-	ENSGALG00000048616	protein_coding
1:4489110-4489110	upstream_gene_variant	-	ENSGALG00000048616	protein_coding
1:4489283-4489283	upstream_gene_variant	-	ENSGALG00000048616	protein_coding
1:4489515-4489515	intergenic_variant	-	-	-
1:4490030-4490030	intergenic_variant	-	-	-
1:4490259-4490259	intergenic_variant	-	-	-
1:4490281-4490281	intergenic_variant	-	-	-
1:4490376-4490376	intergenic_variant	-	-	-
1:4490525-4490525	intergenic_variant	-	-	-
1:4490590-4490590	intergenic_variant	-	-	-
1:4490636-4490636	intergenic_variant	-	-	-
1:4490668-4490668	intergenic_variant	-	-	-
1:4490728-4490728	intergenic_variant	-	-	-
1:4490750-4490750	intergenic_variant	-	-	-
1:4490846-4490846	intergenic_variant	-	-	-
1:4491267-4491267	intergenic_variant	-	-	-
1:4528483-4528483	intron_variant	SFMBT2	ENSGALG00000009279	protein_coding
1:4532322-4532322	intron_variant	SFMBT2	ENSGALG00000009279	protein_coding
1:4545274-4545274	intron_variant	SFMBT2	ENSGALG00000009279	protein_coding
1:4545292-4545292	intron_variant	SFMBT2	ENSGALG00000009279	protein_coding
1:4550345-4550345	intron_variant	SFMBT2	ENSGALG00000009279	protein_coding
1:4553478-4553478	intron_variant	SFMBT2	ENSGALG00000009279	protein_coding
1:4553656-4553656	intron_variant	SFMBT2	ENSGALG00000009279	protein_coding
1:4555135-4555135	intron_variant	SFMBT2	ENSGALG00000009279	protein_coding
1:4588477-4588477	intron_variant	SFMBT2	ENSGALG00000009279	protein_coding
1:4611679-4611679	intron_variant	SFMBT2	ENSGALG00000009279	protein_coding
1:4615558-4615558	intron_variant	SFMBT2	ENSGALG00000009279	protein_coding
1:4659902-4659902	intergenic_variant	-	-	-
1:4662416-4662416	intergenic_variant	-	-	-
1:4663643-4663643	intergenic_variant	-	-	-
1:4700295-4700295	intron_variant	-	ENSGALG00000029446	protein_coding
1:4700295-4700295	intron_variant	-	ENSGALG00000029446	protein_coding
1:4700295-4700295	intron_variant	-	ENSGALG00000029446	protein_coding
1:4701673-4701673	intron_variant	-	ENSGALG00000029446	protein_coding
1:4701673-4701673	intron_variant	-	ENSGALG00000029446	protein_coding
1:4701673-4701673	intron_variant	-	ENSGALG00000029446	protein_coding
1:4701700-4701700	intron_variant	-	ENSGALG00000029446	protein_coding
1:4701700-4701700	intron_variant	-	ENSGALG00000029446	protein_coding
1:4701700-4701700	intron_variant	-	ENSGALG00000029446	protein_coding
1:4702094-4702094	intron_variant	-	ENSGALG00000029446	protein_coding
1:4702094-4702094	intron_variant	-	ENSGALG00000029446	protein_coding
1:4702094-4702094	intron_variant	-	ENSGALG00000029446	protein_coding
1:4702137-4702137	intron_variant	-	ENSGALG00000029446	protein_coding
1:4702137-4702137	intron_variant	-	ENSGALG00000029446	protein_coding
1:4702137-4702137	intron_variant	-	ENSGALG00000029446	protein_coding
1:4702143-4702143	intron_variant	-	ENSGALG00000029446	protein_coding
1:4702143-4702143	intron_variant	-	ENSGALG00000029446	protein_coding
1:4702143-4702143	intron_variant	-	ENSGALG00000029446	protein_coding
1:4702144-4702144	intron_variant	-	ENSGALG00000029446	protein_coding
1:4702144-4702144	intron_variant	-	ENSGALG00000029446	protein_coding
1:4702144-4702144	intron_variant	-	ENSGALG00000029446	protein_coding
1:4704860-4704860	intron_variant	-	ENSGALG00000029446	protein_coding
1:4704860-4704860	intron_variant	-	ENSGALG00000029446	protein_coding
1:4704860-4704860	intron_variant	-	ENSGALG00000029446	protein_coding
1:4704933-4704933	intron_variant	-	ENSGALG00000029446	protein_coding
1:4704933-4704933	intron_variant	-	ENSGALG00000029446	protein_coding
1:4704933-4704933	intron_variant	-	ENSGALG00000029446	protein_coding
1:4711328-4711328	intron_variant	-	ENSGALG00000029446	protein_coding
1:4711328-4711328	intron_variant	-	ENSGALG00000029446	protein_coding
1:4711328-4711328	intron_variant	-	ENSGALG00000029446	protein_coding
1:4714423-4714423	intron_variant	-	ENSGALG00000029446	protein_coding
1:4714423-4714423	intron_variant	-	ENSGALG00000029446	protein_coding
1:4714423-4714423	intron_variant	-	ENSGALG00000029446	protein_coding
1:4714424-4714424	intron_variant	-	ENSGALG00000029446	protein_coding
1:4714424-4714424	intron_variant	-	ENSGALG00000029446	protein_coding
1:4714424-4714424	intron_variant	-	ENSGALG00000029446	protein_coding
1:4729335-4729335	synonymous_variant	ITIH5	ENSGALG00000006891	protein_coding
1:4731566-4731566	intron_variant	ITIH5	ENSGALG00000006891	protein_coding
1:4731771-4731771	intron_variant	ITIH5	ENSGALG00000006891	protein_coding
1:4746465-4746465	intron_variant	ITIH5	ENSGALG00000006891	protein_coding
1:4747059-4747059	intron_variant	ITIH5	ENSGALG00000006891	protein_coding
1:4747109-4747109	intron_variant	ITIH5	ENSGALG00000006891	protein_coding
1:4747179-4747179	intron_variant	ITIH5	ENSGALG00000006891	protein_coding
1:4747510-4747510	intron_variant	ITIH5	ENSGALG00000006891	protein_coding
1:4747581-4747581	intron_variant	ITIH5	ENSGALG00000006891	protein_coding
1:4748578-4748578	intron_variant	ITIH5	ENSGALG00000006891	protein_coding
1:4751855-4751855	intron_variant	ITIH5	ENSGALG00000006891	protein_coding
1:4757061-4757061	intron_variant	ITIH5	ENSGALG00000006891	protein_coding
1:4759882-4759882	intron_variant	ITIH5	ENSGALG00000006891	protein_coding
1:4759939-4759939	intron_variant	ITIH5	ENSGALG00000006891	protein_coding
1:4759940-4759940	intron_variant	ITIH5	ENSGALG00000006891	protein_coding
1:4759956-4759956	intron_variant	ITIH5	ENSGALG00000006891	protein_coding
1:4760764-4760764	intron_variant	ITIH5	ENSGALG00000006891	protein_coding
1:4761599-4761599	intron_variant	ITIH5	ENSGALG00000006891	protein_coding
1:4768422-4768422	upstream_gene_variant	ITIH5	ENSGALG00000006891	protein_coding
1:4768859-4768859	upstream_gene_variant	ITIH5	ENSGALG00000006891	protein_coding
1:4768889-4768889	upstream_gene_variant	ITIH5	ENSGALG00000006891	protein_coding
1:4768898-4768898	upstream_gene_variant	ITIH5	ENSGALG00000006891	protein_coding
1:4772263-4772263	upstream_gene_variant	ITIH2	ENSGALG00000006833	protein_coding
1:4774411-4774411	intron_variant	ITIH2	ENSGALG00000006833	protein_coding
1:4776569-4776569	intron_variant	ITIH2	ENSGALG00000006833	protein_coding
1:4777085-4777085	intron_variant	ITIH2	ENSGALG00000006833	protein_coding
1:4777250-4777250	intron_variant	ITIH2	ENSGALG00000006833	protein_coding
1:4777279-4777279	intron_variant	ITIH2	ENSGALG00000006833	protein_coding
1:4777432-4777432	intron_variant	ITIH2	ENSGALG00000006833	protein_coding
1:4777629-4777629	intron_variant	ITIH2	ENSGALG00000006833	protein_coding
1:4777785-4777785	intron_variant	ITIH2	ENSGALG00000006833	protein_coding
1:4777799-4777799	intron_variant	ITIH2	ENSGALG00000006833	protein_coding
1:4777849-4777849	intron_variant	ITIH2	ENSGALG00000006833	protein_coding
1:4777989-4777989	intron_variant	ITIH2	ENSGALG00000006833	protein_coding
1:4777996-4777996	intron_variant	ITIH2	ENSGALG00000006833	protein_coding
1:4779234-4779234	intron_variant	ITIH2	ENSGALG00000006833	protein_coding
1:4779333-4779333	intron_variant	ITIH2	ENSGALG00000006833	protein_coding
1:4780643-4780643	intron_variant	ITIH2	ENSGALG00000006833	protein_coding
1:4782026-4782026	intron_variant	ITIH2	ENSGALG00000006833	protein_coding
1:4785843-4785843	intron_variant	ITIH2	ENSGALG00000006833	protein_coding
1:4786557-4786557	intron_variant	ITIH2	ENSGALG00000006833	protein_coding
1:4790126-4790126	intron_variant	ITIH2	ENSGALG00000006833	protein_coding
1:4790926-4790926	intron_variant	ITIH2	ENSGALG00000006833	protein_coding
1:4791053-4791053	intron_variant	ITIH2	ENSGALG00000006833	protein_coding
1:4792177-4792177	intron_variant	ITIH2	ENSGALG00000006833	protein_coding
1:4870985-4870985	intron_variant	TAF3	ENSGALG00000006731	protein_coding
1:4871785-4871785	intron_variant	TAF3	ENSGALG00000006731	protein_coding
1:4875318-4875318	intron_variant	TAF3	ENSGALG00000006731	protein_coding
1:4880342-4880342	intron_variant	TAF3	ENSGALG00000006731	protein_coding
1:4880580-4880580	intron_variant	TAF3	ENSGALG00000006731	protein_coding
1:4904077-4904077	intron_variant	TAF3	ENSGALG00000006731	protein_coding
1:4906099-4906099	intron_variant	TAF3	ENSGALG00000006731	protein_coding
1:4908169-4908169	intron_variant	TAF3	ENSGALG00000006731	protein_coding
1:4911549-4911549	intron_variant	TAF3	ENSGALG00000006731	protein_coding
1:4914646-4914646	intron_variant	TAF3	ENSGALG00000006731	protein_coding
1:4917840-4917840	intron_variant	TAF3	ENSGALG00000006731	protein_coding
1:4920988-4920988	intron_variant	TAF3	ENSGALG00000006731	protein_coding
1:4955070-4955070	intergenic_variant	-	-	-
1:4958370-4958370	intergenic_variant	-	-	-
1:4958974-4958974	intergenic_variant	-	-	-
1:4959133-4959133	intergenic_variant	-	-	-
1:4959265-4959265	intergenic_variant	-	-	-
1:4965164-4965164	upstream_gene_variant	GATA3	ENSGALG00000029270	protein_coding
1:4965164-4965164	upstream_gene_variant	GATA3	ENSGALG00000029270	protein_coding
1:4966585-4966585	upstream_gene_variant	GATA3	ENSGALG00000029270	protein_coding
1:4966585-4966585	upstream_gene_variant	GATA3	ENSGALG00000029270	protein_coding
1:4966887-4966887	upstream_gene_variant	GATA3	ENSGALG00000029270	protein_coding
1:4966887-4966887	upstream_gene_variant	GATA3	ENSGALG00000029270	protein_coding
1:4966995-4966995	upstream_gene_variant	GATA3	ENSGALG00000029270	protein_coding
1:4966995-4966995	upstream_gene_variant	GATA3	ENSGALG00000029270	protein_coding
1:4967536-4967536	upstream_gene_variant	GATA3	ENSGALG00000029270	protein_coding
1:4967536-4967536	upstream_gene_variant	GATA3	ENSGALG00000029270	protein_coding
1:4967622-4967622	upstream_gene_variant	GATA3	ENSGALG00000029270	protein_coding
1:4967622-4967622	upstream_gene_variant	GATA3	ENSGALG00000029270	protein_coding
1:4971333-4971333	intron_variant	GATA3	ENSGALG00000029270	protein_coding
1:4971333-4971333	intron_variant	GATA3	ENSGALG00000029270	protein_coding
1:4972104-4972104	intron_variant	GATA3	ENSGALG00000029270	protein_coding
1:4972104-4972104	intron_variant	GATA3	ENSGALG00000029270	protein_coding
1:4972935-4972935	intron_variant	GATA3	ENSGALG00000029270	protein_coding
1:4972935-4972935	intron_variant	GATA3	ENSGALG00000029270	protein_coding
1:4973483-4973483	intron_variant	GATA3	ENSGALG00000029270	protein_coding
1:4973483-4973483	intron_variant	GATA3	ENSGALG00000029270	protein_coding
1:4975156-4975156	intron_variant	GATA3	ENSGALG00000029270	protein_coding
1:4975156-4975156	intron_variant	GATA3	ENSGALG00000029270	protein_coding
1:4975353-4975353	intron_variant	GATA3	ENSGALG00000029270	protein_coding
1:4975353-4975353	intron_variant	GATA3	ENSGALG00000029270	protein_coding
1:4976196-4976196	intron_variant	GATA3	ENSGALG00000029270	protein_coding
1:4976196-4976196	intron_variant	GATA3	ENSGALG00000029270	protein_coding
1:4976475-4976475	intron_variant	GATA3	ENSGALG00000029270	protein_coding
1:4976475-4976475	intron_variant	GATA3	ENSGALG00000029270	protein_coding
1:4976497-4976497	intron_variant	GATA3	ENSGALG00000029270	protein_coding
1:4976497-4976497	intron_variant	GATA3	ENSGALG00000029270	protein_coding
1:4977791-4977791	intron_variant	GATA3	ENSGALG00000029270	protein_coding
1:4977791-4977791	intron_variant	GATA3	ENSGALG00000029270	protein_coding
1:4978305-4978305	intron_variant	GATA3	ENSGALG00000029270	protein_coding
1:4978305-4978305	intron_variant	GATA3	ENSGALG00000029270	protein_coding
1:4978316-4978316	intron_variant	GATA3	ENSGALG00000029270	protein_coding
1:4978316-4978316	intron_variant	GATA3	ENSGALG00000029270	protein_coding
1:4979530-4979530	intron_variant	GATA3	ENSGALG00000029270	protein_coding
1:4979530-4979530	intron_variant	GATA3	ENSGALG00000029270	protein_coding
1:4981909-4981909	intron_variant	GATA3	ENSGALG00000029270	protein_coding
1:4981909-4981909	intron_variant	GATA3	ENSGALG00000029270	protein_coding
1:4981983-4981983	intron_variant	GATA3	ENSGALG00000029270	protein_coding
1:4981983-4981983	intron_variant	GATA3	ENSGALG00000029270	protein_coding
1:4982049-4982049	intron_variant	GATA3	ENSGALG00000029270	protein_coding
1:4982049-4982049	intron_variant	GATA3	ENSGALG00000029270	protein_coding
1:4982050-4982050	intron_variant	GATA3	ENSGALG00000029270	protein_coding
1:4982050-4982050	intron_variant	GATA3	ENSGALG00000029270	protein_coding
1:4982103-4982103	intron_variant	GATA3	ENSGALG00000029270	protein_coding
1:4982103-4982103	intron_variant	GATA3	ENSGALG00000029270	protein_coding
1:4982183-4982183	intron_variant	GATA3	ENSGALG00000029270	protein_coding
1:4982183-4982183	intron_variant	GATA3	ENSGALG00000029270	protein_coding
1:4982209-4982209	intron_variant	GATA3	ENSGALG00000029270	protein_coding
1:4982209-4982209	intron_variant	GATA3	ENSGALG00000029270	protein_coding
1:4984387-4984387	intron_variant	GATA3	ENSGALG00000029270	protein_coding
1:4984387-4984387	intron_variant	GATA3	ENSGALG00000029270	protein_coding
1:5005246-5005246	intergenic_variant	-	-	-
1:5006052-5006052	intergenic_variant	-	-	-
1:5008179-5008179	intergenic_variant	-	-	-
1:5008253-5008253	intergenic_variant	-	-	-
1:5008593-5008593	intergenic_variant	-	-	-
1:5018443-5018443	intergenic_variant	-	-	-
1:5018674-5018674	intergenic_variant	-	-	-
1:5022679-5022679	intergenic_variant	-	-	-
1:5023816-5023816	intergenic_variant	-	-	-
1:5054823-5054823	non_coding_transcript_exon_variant	-	ENSGALG00000048044	lncRNA
1:5056215-5056215	downstream_gene_variant	-	ENSGALG00000048044	lncRNA
1:5057587-5057587	downstream_gene_variant	-	ENSGALG00000048044	lncRNA
1:5057604-5057604	downstream_gene_variant	-	ENSGALG00000048044	lncRNA
1:5060682-5060682	intergenic_variant	-	-	-
1:5062409-5062409	intergenic_variant	-	-	-
1:5062786-5062786	intergenic_variant	-	-	-
1:5068047-5068047	intergenic_variant	-	-	-
1:5080374-5080374	intergenic_variant	-	-	-
1:5081243-5081243	intergenic_variant	-	-	-
1:5082836-5082836	intergenic_variant	-	-	-
1:5083819-5083819	intergenic_variant	-	-	-
1:5083880-5083880	intergenic_variant	-	-	-
1:5088943-5088943	intergenic_variant	-	-	-
1:5094068-5094068	intergenic_variant	-	-	-
1:5095816-5095816	intergenic_variant	-	-	-
1:5108199-5108199	intergenic_variant	-	-	-
1:5110874-5110874	intergenic_variant	-	-	-
1:5111199-5111199	intergenic_variant	-	-	-
1:5111402-5111402	intergenic_variant	-	-	-
1:5111863-5111863	intergenic_variant	-	-	-
1:5112084-5112084	intergenic_variant	-	-	-
1:5112309-5112309	intergenic_variant	-	-	-
1:5112313-5112313	intergenic_variant	-	-	-
1:5112346-5112346	intergenic_variant	-	-	-
1:5116650-5116650	intergenic_variant	-	-	-
1:5124639-5124639	intergenic_variant	-	-	-
1:5124641-5124641	intergenic_variant	-	-	-
1:5131975-5131975	intergenic_variant	-	-	-
1:5132620-5132620	intergenic_variant	-	-	-
1:5132657-5132657	intergenic_variant	-	-	-
1:5133804-5133804	intergenic_variant	-	-	-
1:5133831-5133831	intergenic_variant	-	-	-
1:5134705-5134705	intergenic_variant	-	-	-
1:5152859-5152859	intergenic_variant	-	-	-
1:5153721-5153721	intergenic_variant	-	-	-
1:5155064-5155064	intergenic_variant	-	-	-
1:5155342-5155342	intergenic_variant	-	-	-
1:5155439-5155439	intergenic_variant	-	-	-
1:5155463-5155463	intergenic_variant	-	-	-
1:5155637-5155637	intergenic_variant	-	-	-
1:5158031-5158031	intergenic_variant	-	-	-
1:5159716-5159716	intergenic_variant	-	-	-
1:5162224-5162224	intergenic_variant	-	-	-
1:5177080-5177080	intergenic_variant	-	-	-
1:5177133-5177133	intergenic_variant	-	-	-
1:5179025-5179025	intergenic_variant	-	-	-
1:5179102-5179102	intergenic_variant	-	-	-
1:5180935-5180935	intergenic_variant	-	-	-
1:5181142-5181142	intergenic_variant	-	-	-
1:5181267-5181267	intergenic_variant	-	-	-
1:5185580-5185580	intergenic_variant	-	-	-
1:5189950-5189950	intergenic_variant	-	-	-
1:5190972-5190972	intergenic_variant	-	-	-
1:5195681-5195681	intergenic_variant	-	-	-
1:5195684-5195684	intergenic_variant	-	-	-
1:5211082-5211082	intergenic_variant	-	-	-
1:5230984-5230984	intergenic_variant	-	-	-
1:5245075-5245075	intergenic_variant	-	-	-
1:5247241-5247241	intergenic_variant	-	-	-
1:5247392-5247392	intergenic_variant	-	-	-
1:5253696-5253696	intergenic_variant	-	-	-
1:5256698-5256698	intergenic_variant	-	-	-
1:5256711-5256711	intergenic_variant	-	-	-
1:5287713-5287713	intergenic_variant	-	-	-
1:5292699-5292699	intergenic_variant	-	-	-
1:5302830-5302830	intergenic_variant	-	-	-
1:5305385-5305385	intergenic_variant	-	-	-
1:5315272-5315272	intergenic_variant	-	-	-
1:5332915-5332915	intergenic_variant	-	-	-
1:5340861-5340861	intergenic_variant	-	-	-
1:5345411-5345411	intergenic_variant	-	-	-
1:5374060-5374060	intergenic_variant	-	-	-
1:5375441-5375441	intergenic_variant	-	-	-
1:5410538-5410538	intergenic_variant	-	-	-
1:5413091-5413091	intergenic_variant	-	-	-
1:5413634-5413634	intergenic_variant	-	-	-
1:5426591-5426591	intergenic_variant	-	-	-
1:5431815-5431815	intergenic_variant	-	-	-
1:5432028-5432028	intergenic_variant	-	-	-
1:5432778-5432778	intergenic_variant	-	-	-
1:5433378-5433378	intergenic_variant	-	-	-
1:5433429-5433429	intergenic_variant	-	-	-
1:5435018-5435018	intergenic_variant	-	-	-
1:5436585-5436585	intergenic_variant	-	-	-
1:5438364-5438364	intergenic_variant	-	-	-
1:5451208-5451208	intergenic_variant	-	-	-
1:5452495-5452495	intergenic_variant	-	-	-
1:5454033-5454033	intergenic_variant	-	-	-
1:5455521-5455521	intergenic_variant	-	-	-
1:5455926-5455926	intergenic_variant	-	-	-
1:5460032-5460032	intergenic_variant	-	-	-
1:5468989-5468989	intergenic_variant	-	-	-
1:5479380-5479380	intergenic_variant	-	-	-
1:5479563-5479563	intergenic_variant	-	-	-
1:5480538-5480538	intergenic_variant	-	-	-
1:5483490-5483490	intergenic_variant	-	-	-
1:5484569-5484569	intergenic_variant	-	-	-
1:5485650-5485650	intergenic_variant	-	-	-
1:5490236-5490236	intergenic_variant	-	-	-
1:5490761-5490761	intergenic_variant	-	-	-
1:5491342-5491342	intergenic_variant	-	-	-
1:5492485-5492485	intergenic_variant	-	-	-
1:5495292-5495292	intergenic_variant	-	-	-
1:5498081-5498081	intergenic_variant	-	-	-
1:5501172-5501172	intergenic_variant	-	-	-
1:5504084-5504084	intergenic_variant	-	-	-
1:5505467-5505467	intergenic_variant	-	-	-
1:5505549-5505549	intergenic_variant	-	-	-
1:5505872-5505872	intergenic_variant	-	-	-
1:5505888-5505888	intergenic_variant	-	-	-
1:5505939-5505939	intergenic_variant	-	-	-
1:5508017-5508017	intergenic_variant	-	-	-
1:5511331-5511331	intergenic_variant	-	-	-
1:5520755-5520755	intergenic_variant	-	-	-
1:5521965-5521965	intergenic_variant	-	-	-
1:5522059-5522059	intergenic_variant	-	-	-
1:5522100-5522100	intergenic_variant	-	-	-
1:5538712-5538712	intergenic_variant	-	-	-
1:5538735-5538735	intergenic_variant	-	-	-
1:5539491-5539491	intergenic_variant	-	-	-
1:5539609-5539609	intergenic_variant	-	-	-
1:5540520-5540520	intergenic_variant	-	-	-
1:5546600-5546600	intergenic_variant	-	-	-
1:5555136-5555136	intergenic_variant	-	-	-
1:5582116-5582116	intergenic_variant	-	-	-
1:5583350-5583350	intergenic_variant	-	-	-
1:5583422-5583422	intergenic_variant	-	-	-
1:5583461-5583461	intergenic_variant	-	-	-
1:5583498-5583498	intergenic_variant	-	-	-
1:5583576-5583576	intergenic_variant	-	-	-
1:5583746-5583746	intergenic_variant	-	-	-
1:5585658-5585658	intergenic_variant	-	-	-
1:5586194-5586194	intergenic_variant	-	-	-
1:5586265-5586265	intergenic_variant	-	-	-
1:5587151-5587151	intergenic_variant	-	-	-
1:5587938-5587938	intergenic_variant	-	-	-
1:5588485-5588485	intergenic_variant	-	-	-
1:5598991-5598991	intergenic_variant	-	-	-
1:5600073-5600073	intergenic_variant	-	-	-
1:5600075-5600075	intergenic_variant	-	-	-
1:5600087-5600087	intergenic_variant	-	-	-
1:5601428-5601428	intergenic_variant	-	-	-
1:5602862-5602862	intergenic_variant	-	-	-
1:5604777-5604777	intergenic_variant	-	-	-
1:5613900-5613900	intergenic_variant	-	-	-
1:5613935-5613935	intergenic_variant	-	-	-
1:5615774-5615774	intergenic_variant	-	-	-
1:5617695-5617695	intergenic_variant	-	-	-
1:5621169-5621169	intergenic_variant	-	-	-
1:5633411-5633411	upstream_gene_variant	-	ENSGALG00000050432	lncRNA
1:5635736-5635736	upstream_gene_variant	-	ENSGALG00000050432	lncRNA
1:5637425-5637425	intergenic_variant	-	-	-
1:5654929-5654929	intergenic_variant	-	-	-
1:5663190-5663190	intergenic_variant	-	-	-
1:5674004-5674004	intergenic_variant	-	-	-
1:5687573-5687573	intergenic_variant	-	-	-
1:5687619-5687619	intergenic_variant	-	-	-
1:5689370-5689370	intergenic_variant	-	-	-
1:5689888-5689888	intergenic_variant	-	-	-
1:5691064-5691064	intergenic_variant	-	-	-
1:5691558-5691558	intergenic_variant	-	-	-
1:5692290-5692290	intergenic_variant	-	-	-
1:5693583-5693583	intergenic_variant	-	-	-
1:5693784-5693784	intergenic_variant	-	-	-
1:5693873-5693873	intergenic_variant	-	-	-
1:5694471-5694471	intergenic_variant	-	-	-
1:5694511-5694511	intergenic_variant	-	-	-
1:5694540-5694540	intergenic_variant	-	-	-
1:5695099-5695099	intergenic_variant	-	-	-
1:5696201-5696201	intergenic_variant	-	-	-
1:5697319-5697319	intergenic_variant	-	-	-
1:5699551-5699551	intergenic_variant	-	-	-
1:5707805-5707805	intergenic_variant	-	-	-
1:5709662-5709662	intergenic_variant	-	-	-
1:5711772-5711772	intergenic_variant	-	-	-
1:5714997-5714997	intergenic_variant	-	-	-
1:5752530-5752530	intergenic_variant	-	-	-
1:5752814-5752814	intergenic_variant	-	-	-
1:5753015-5753015	intergenic_variant	-	-	-
1:5753016-5753016	intergenic_variant	-	-	-
1:5759732-5759732	intergenic_variant	-	-	-
1:5759871-5759871	intergenic_variant	-	-	-
1:5763885-5763885	intergenic_variant	-	-	-
1:5764259-5764259	intergenic_variant	-	-	-
1:5767793-5767793	intergenic_variant	-	-	-
1:5772691-5772691	intergenic_variant	-	-	-
1:5774890-5774890	intergenic_variant	-	-	-
1:5777162-5777162	intergenic_variant	-	-	-
1:5779257-5779257	intergenic_variant	-	-	-
1:5779939-5779939	intergenic_variant	-	-	-
1:5783788-5783788	intergenic_variant	-	-	-
1:5784912-5784912	intergenic_variant	-	-	-
1:5785627-5785627	intergenic_variant	-	-	-
1:5787093-5787093	intergenic_variant	-	-	-
1:5787122-5787122	intergenic_variant	-	-	-
1:5789768-5789768	intergenic_variant	-	-	-
1:5796683-5796683	intergenic_variant	-	-	-
1:5796689-5796689	intergenic_variant	-	-	-
1:5800815-5800815	intergenic_variant	-	-	-
1:5801531-5801531	intergenic_variant	-	-	-
1:5801550-5801550	intergenic_variant	-	-	-
1:5801578-5801578	intergenic_variant	-	-	-
1:5801610-5801610	intergenic_variant	-	-	-
1:5803166-5803166	intergenic_variant	-	-	-
1:5819740-5819740	intergenic_variant	-	-	-
1:5822044-5822044	intergenic_variant	-	-	-
1:5859420-5859420	intergenic_variant	-	-	-
1:5859433-5859433	intergenic_variant	-	-	-
1:5905076-5905076	intergenic_variant	-	-	-
1:5906328-5906328	intergenic_variant	-	-	-
1:5908877-5908877	intergenic_variant	-	-	-
1:5909973-5909973	intergenic_variant	-	-	-
1:5909974-5909974	intergenic_variant	-	-	-
1:5910037-5910037	intergenic_variant	-	-	-
1:5911723-5911723	intergenic_variant	-	-	-
1:5911778-5911778	intergenic_variant	-	-	-
1:5914513-5914513	intergenic_variant	-	-	-
1:5915301-5915301	intergenic_variant	-	-	-
1:5915447-5915447	intergenic_variant	-	-	-
1:5915582-5915582	intergenic_variant	-	-	-
1:5917662-5917662	intergenic_variant	-	-	-
1:5917677-5917677	intergenic_variant	-	-	-
1:5918536-5918536	intergenic_variant	-	-	-
1:5920866-5920866	intergenic_variant	-	-	-
1:5923929-5923929	intergenic_variant	-	-	-
1:5927403-5927403	intergenic_variant	-	-	-
1:5932000-5932000	intergenic_variant	-	-	-
1:5932007-5932007	intergenic_variant	-	-	-
1:5932197-5932197	intergenic_variant	-	-	-
1:5932576-5932576	intergenic_variant	-	-	-
1:5933559-5933559	intergenic_variant	-	-	-
1:5936324-5936324	intergenic_variant	-	-	-
1:5937752-5937752	intergenic_variant	-	-	-
1:5938749-5938749	intergenic_variant	-	-	-
1:5941598-5941598	intergenic_variant	-	-	-
1:5942054-5942054	intergenic_variant	-	-	-
1:5943071-5943071	intergenic_variant	-	-	-
1:5943090-5943090	intergenic_variant	-	-	-
1:5943893-5943893	intergenic_variant	-	-	-
1:5944281-5944281	intergenic_variant	-	-	-
1:5947441-5947441	intergenic_variant	-	-	-
1:5948501-5948501	intergenic_variant	-	-	-
1:5960966-5960966	intron_variant,non_coding_transcript_variant	-	ENSGALG00000049441	lncRNA
1:5961617-5961617	intron_variant,non_coding_transcript_variant	-	ENSGALG00000049441	lncRNA
1:5969154-5969154	intron_variant,non_coding_transcript_variant	-	ENSGALG00000049441	lncRNA
1:5969450-5969450	intron_variant,non_coding_transcript_variant	-	ENSGALG00000049441	lncRNA
1:5970367-5970367	intron_variant,non_coding_transcript_variant	-	ENSGALG00000049441	lncRNA
1:5975159-5975159	intron_variant,non_coding_transcript_variant	-	ENSGALG00000049441	lncRNA
1:5981192-5981192	intron_variant,non_coding_transcript_variant	-	ENSGALG00000049441	lncRNA
1:5984083-5984083	intron_variant,non_coding_transcript_variant	-	ENSGALG00000049441	lncRNA
1:5998098-5998098	intron_variant,non_coding_transcript_variant	-	ENSGALG00000049441	lncRNA
1:6140454-6140454	upstream_gene_variant	CELF2	ENSGALG00000034590	protein_coding
1:6158034-6158034	intron_variant	CELF2	ENSGALG00000034590	protein_coding
1:6163990-6163990	intron_variant	CELF2	ENSGALG00000034590	protein_coding
1:6187417-6187417	intron_variant	CELF2	ENSGALG00000034590	protein_coding
1:6188583-6188583	intron_variant	CELF2	ENSGALG00000034590	protein_coding
1:6188639-6188639	intron_variant	CELF2	ENSGALG00000034590	protein_coding
1:6217440-6217440	intron_variant	CELF2	ENSGALG00000034590	protein_coding
1:6232159-6232159	downstream_gene_variant	gga-mir-1626	ENSGALG00000025441	miRNA
1:6232159-6232159	intron_variant	CELF2	ENSGALG00000034590	protein_coding
1:6232817-6232817	downstream_gene_variant	gga-mir-1626	ENSGALG00000025441	miRNA
1:6232817-6232817	intron_variant	CELF2	ENSGALG00000034590	protein_coding
1:6234616-6234616	intron_variant	CELF2	ENSGALG00000034590	protein_coding
1:6235292-6235292	intron_variant	CELF2	ENSGALG00000034590	protein_coding
1:6235600-6235600	intron_variant	CELF2	ENSGALG00000034590	protein_coding
1:6235919-6235919	intron_variant	CELF2	ENSGALG00000034590	protein_coding
1:6236442-6236442	intron_variant	CELF2	ENSGALG00000034590	protein_coding
1:6237335-6237335	intron_variant	CELF2	ENSGALG00000034590	protein_coding
1:6244882-6244882	intron_variant	CELF2	ENSGALG00000034590	protein_coding
1:6245168-6245168	intron_variant	CELF2	ENSGALG00000034590	protein_coding
1:6252872-6252872	intron_variant	CELF2	ENSGALG00000034590	protein_coding
1:6262485-6262485	intron_variant	CELF2	ENSGALG00000034590	protein_coding
1:6262485-6262485	intron_variant	CELF2	ENSGALG00000034590	protein_coding
1:6278198-6278198	intron_variant	CELF2	ENSGALG00000034590	protein_coding
1:6278198-6278198	intron_variant	CELF2	ENSGALG00000034590	protein_coding
1:6285041-6285041	intron_variant	CELF2	ENSGALG00000034590	protein_coding
1:6285041-6285041	intron_variant	CELF2	ENSGALG00000034590	protein_coding
1:6289399-6289399	intron_variant	CELF2	ENSGALG00000034590	protein_coding
1:6289399-6289399	intron_variant	CELF2	ENSGALG00000034590	protein_coding
1:6297035-6297035	intron_variant	CELF2	ENSGALG00000034590	protein_coding
1:6297035-6297035	intron_variant	CELF2	ENSGALG00000034590	protein_coding
1:6299579-6299579	intron_variant	CELF2	ENSGALG00000034590	protein_coding
1:6299579-6299579	intron_variant	CELF2	ENSGALG00000034590	protein_coding
1:6313209-6313209	intron_variant	CELF2	ENSGALG00000034590	protein_coding
1:6313209-6313209	upstream_gene_variant	CELF2	ENSGALG00000034590	protein_coding
1:6313209-6313209	upstream_gene_variant	CELF2	ENSGALG00000034590	protein_coding
1:6313209-6313209	intron_variant	CELF2	ENSGALG00000034590	protein_coding
1:6313209-6313209	upstream_gene_variant	CELF2	ENSGALG00000034590	protein_coding
1:6313209-6313209	intron_variant	CELF2	ENSGALG00000034590	protein_coding
1:6320847-6320847	intron_variant	CELF2	ENSGALG00000034590	protein_coding
1:6320847-6320847	intron_variant	CELF2	ENSGALG00000034590	protein_coding
1:6320847-6320847	intron_variant	CELF2	ENSGALG00000034590	protein_coding
1:6320847-6320847	intron_variant	CELF2	ENSGALG00000034590	protein_coding
1:6320847-6320847	intron_variant	CELF2	ENSGALG00000034590	protein_coding
1:6320847-6320847	intron_variant	CELF2	ENSGALG00000034590	protein_coding
1:6329892-6329892	intron_variant	CELF2	ENSGALG00000034590	protein_coding
1:6329892-6329892	intron_variant	CELF2	ENSGALG00000034590	protein_coding
1:6329892-6329892	intron_variant	CELF2	ENSGALG00000034590	protein_coding
1:6329892-6329892	intron_variant	CELF2	ENSGALG00000034590	protein_coding
1:6329892-6329892	intron_variant	CELF2	ENSGALG00000034590	protein_coding
1:6329892-6329892	intron_variant	CELF2	ENSGALG00000034590	protein_coding
1:6332947-6332947	intron_variant	CELF2	ENSGALG00000034590	protein_coding
1:6332947-6332947	intron_variant	CELF2	ENSGALG00000034590	protein_coding
1:6332947-6332947	intron_variant	CELF2	ENSGALG00000034590	protein_coding
1:6332947-6332947	intron_variant	CELF2	ENSGALG00000034590	protein_coding
1:6332947-6332947	intron_variant	CELF2	ENSGALG00000034590	protein_coding
1:6332947-6332947	intron_variant	CELF2	ENSGALG00000034590	protein_coding
1:6517011-6517011	non_coding_transcript_exon_variant	-	ENSGALG00000046927	lncRNA
1:6517011-6517011	downstream_gene_variant	-	ENSGALG00000046927	lncRNA
1:6517011-6517011	downstream_gene_variant	CELF2	ENSGALG00000034590	protein_coding
1:6524081-6524081	intergenic_variant	-	-	-
1:6524553-6524553	intergenic_variant	-	-	-
1:6525476-6525476	intergenic_variant	-	-	-
1:6525961-6525961	intergenic_variant	-	-	-
1:6525975-6525975	intergenic_variant	-	-	-
1:6528539-6528539	intergenic_variant	-	-	-
1:6533503-6533503	intergenic_variant	-	-	-
1:6533996-6533996	intergenic_variant	-	-	-
1:6535502-6535502	intergenic_variant	-	-	-
1:6537519-6537519	intergenic_variant	-	-	-
1:6539695-6539695	intergenic_variant	-	-	-
1:6539722-6539722	intergenic_variant	-	-	-
1:6543664-6543664	intergenic_variant	-	-	-
1:6543669-6543669	intergenic_variant	-	-	-
1:6543688-6543688	intergenic_variant	-	-	-
1:6573792-6573792	intron_variant	USP6NL	ENSGALG00000035563	protein_coding
1:6573792-6573792	intron_variant	USP6NL	ENSGALG00000035563	protein_coding
1:6673950-6673950	intron_variant	USP6NL	ENSGALG00000035563	protein_coding
1:6673950-6673950	intron_variant	USP6NL	ENSGALG00000035563	protein_coding
1:6695053-6695053	upstream_gene_variant	ECHDC3	ENSGALG00000006690	protein_coding
1:6699193-6699193	upstream_gene_variant	ECHDC3	ENSGALG00000006690	protein_coding
1:6730305-6730305	upstream_gene_variant	-	ENSGALG00000055058	protein_coding
1:6742500-6742500	5_prime_UTR_variant	-	ENSGALG00000055058	protein_coding
1:6742632-6742632	intron_variant	-	ENSGALG00000055058	protein_coding
1:6750779-6750779	downstream_gene_variant	UPF2	ENSGALG00000033772	protein_coding
1:6783429-6783429	intron_variant	UPF2	ENSGALG00000033772	protein_coding
1:6795690-6795690	intron_variant	UPF2	ENSGALG00000033772	protein_coding
1:6810563-6810563	upstream_gene_variant	DHTKD1	ENSGALG00000003674	protein_coding
1:6810580-6810580	upstream_gene_variant	DHTKD1	ENSGALG00000003674	protein_coding
1:6823474-6823474	intron_variant	DHTKD1	ENSGALG00000003674	protein_coding
1:6828436-6828436	downstream_gene_variant	DHTKD1	ENSGALG00000003674	protein_coding
1:6828528-6828528	downstream_gene_variant	DHTKD1	ENSGALG00000003674	protein_coding
1:6828645-6828645	downstream_gene_variant	DHTKD1	ENSGALG00000003674	protein_coding
1:6828669-6828669	downstream_gene_variant	DHTKD1	ENSGALG00000003674	protein_coding
1:6828679-6828679	downstream_gene_variant	DHTKD1	ENSGALG00000003674	protein_coding
1:6829449-6829449	downstream_gene_variant	DHTKD1	ENSGALG00000003674	protein_coding
1:6829521-6829521	downstream_gene_variant	DHTKD1	ENSGALG00000003674	protein_coding
1:6829531-6829531	downstream_gene_variant	DHTKD1	ENSGALG00000003674	protein_coding
1:6829531-6829531	upstream_gene_variant	SEC61A2	ENSGALG00000036300	protein_coding
1:6829538-6829538	downstream_gene_variant	DHTKD1	ENSGALG00000003674	protein_coding
1:6829538-6829538	upstream_gene_variant	SEC61A2	ENSGALG00000036300	protein_coding
1:6829773-6829773	downstream_gene_variant	DHTKD1	ENSGALG00000003674	protein_coding
1:6829773-6829773	upstream_gene_variant	SEC61A2	ENSGALG00000036300	protein_coding
1:6831529-6831529	downstream_gene_variant	DHTKD1	ENSGALG00000003674	protein_coding
1:6831529-6831529	upstream_gene_variant	SEC61A2	ENSGALG00000036300	protein_coding
1:6835902-6835902	intron_variant	SEC61A2	ENSGALG00000036300	protein_coding
1:6838758-6838758	intron_variant	SEC61A2	ENSGALG00000036300	protein_coding
1:6838776-6838776	intron_variant	SEC61A2	ENSGALG00000036300	protein_coding
1:6841615-6841615	intron_variant	SEC61A2	ENSGALG00000036300	protein_coding
1:6855129-6855129	intron_variant	NUDT5	ENSGALG00000013967	protein_coding
1:6855129-6855129	downstream_gene_variant	SEC61A2	ENSGALG00000036300	protein_coding
1:6855133-6855133	intron_variant	NUDT5	ENSGALG00000013967	protein_coding
1:6855133-6855133	downstream_gene_variant	SEC61A2	ENSGALG00000036300	protein_coding
1:6858354-6858354	upstream_gene_variant	NUDT5	ENSGALG00000013967	protein_coding
1:6858354-6858354	upstream_gene_variant	CDC123	ENSGALG00000014038	protein_coding
1:6863542-6863542	intron_variant	CDC123	ENSGALG00000014038	protein_coding
1:6880642-6880642	intron_variant	CDC123	ENSGALG00000014038	protein_coding
1:6886768-6886768	intron_variant	CDC123	ENSGALG00000014038	protein_coding
1:6887135-6887135	intron_variant	CDC123	ENSGALG00000014038	protein_coding
1:6887941-6887941	intron_variant	CDC123	ENSGALG00000014038	protein_coding
1:6906522-6906522	intergenic_variant	-	-	-
1:6922335-6922335	upstream_gene_variant	CAMK1D	ENSGALG00000033051	protein_coding
1:6941026-6941026	intron_variant	CAMK1D	ENSGALG00000033051	protein_coding
1:6955398-6955398	intron_variant	CAMK1D	ENSGALG00000033051	protein_coding
1:6962607-6962607	intron_variant	CAMK1D	ENSGALG00000033051	protein_coding
1:6999243-6999243	intron_variant	CAMK1D	ENSGALG00000033051	protein_coding
1:7015022-7015022	intron_variant	CAMK1D	ENSGALG00000033051	protein_coding
1:7015059-7015059	intron_variant	CAMK1D	ENSGALG00000033051	protein_coding
1:7015108-7015108	intron_variant	CAMK1D	ENSGALG00000033051	protein_coding
1:7016203-7016203	intron_variant	CAMK1D	ENSGALG00000033051	protein_coding
1:7023548-7023548	intron_variant	CAMK1D	ENSGALG00000033051	protein_coding
1:7026308-7026308	intron_variant	CAMK1D	ENSGALG00000033051	protein_coding
1:7026378-7026378	intron_variant	CAMK1D	ENSGALG00000033051	protein_coding
1:7037074-7037074	intron_variant	CAMK1D	ENSGALG00000033051	protein_coding
1:7037237-7037237	intron_variant	CAMK1D	ENSGALG00000033051	protein_coding
1:7037259-7037259	intron_variant	CAMK1D	ENSGALG00000033051	protein_coding
1:7040216-7040216	intron_variant	CAMK1D	ENSGALG00000033051	protein_coding
1:7044288-7044288	intron_variant	CAMK1D	ENSGALG00000033051	protein_coding
1:7044290-7044290	intron_variant	CAMK1D	ENSGALG00000033051	protein_coding
1:7044329-7044329	intron_variant	CAMK1D	ENSGALG00000033051	protein_coding
1:7044333-7044333	intron_variant	CAMK1D	ENSGALG00000033051	protein_coding
1:7054789-7054789	intron_variant	CAMK1D	ENSGALG00000033051	protein_coding
1:7079321-7079321	intron_variant	CAMK1D	ENSGALG00000033051	protein_coding
1:7089088-7089088	intron_variant	CAMK1D	ENSGALG00000033051	protein_coding
1:7089088-7089088	upstream_gene_variant	CAMK1D	ENSGALG00000033051	protein_coding
1:7121637-7121637	intron_variant	CAMK1D	ENSGALG00000033051	protein_coding
1:7121637-7121637	intron_variant	CAMK1D	ENSGALG00000033051	protein_coding
1:7170329-7170329	intron_variant	CCDC3	ENSGALG00000030140	protein_coding
1:7312114-7312114	upstream_gene_variant	SEPHS2L	ENSGALG00000014575	protein_coding
1:7312114-7312114	upstream_gene_variant	SEPHS2L	ENSGALG00000014575	protein_coding
1:7312177-7312177	upstream_gene_variant	SEPHS2L	ENSGALG00000014575	protein_coding
1:7312177-7312177	upstream_gene_variant	SEPHS2L	ENSGALG00000014575	protein_coding
1:7332067-7332067	intron_variant	BEND7	ENSGALG00000006682	protein_coding
1:7332333-7332333	intron_variant	BEND7	ENSGALG00000006682	protein_coding
1:7332502-7332502	intron_variant	BEND7	ENSGALG00000006682	protein_coding
1:7332812-7332812	intron_variant	BEND7	ENSGALG00000006682	protein_coding
1:7332864-7332864	intron_variant	BEND7	ENSGALG00000006682	protein_coding
1:7333317-7333317	intron_variant	BEND7	ENSGALG00000006682	protein_coding
1:7335531-7335531	intron_variant	BEND7	ENSGALG00000006682	protein_coding
1:7336597-7336597	intron_variant	BEND7	ENSGALG00000006682	protein_coding
1:7337161-7337161	intron_variant	BEND7	ENSGALG00000006682	protein_coding
1:7339668-7339668	intron_variant	BEND7	ENSGALG00000006682	protein_coding
1:7340605-7340605	intron_variant	BEND7	ENSGALG00000006682	protein_coding
1:7342531-7342531	intron_variant	BEND7	ENSGALG00000006682	protein_coding
1:7346091-7346091	intron_variant	BEND7	ENSGALG00000006682	protein_coding
1:7346745-7346745	intron_variant	BEND7	ENSGALG00000006682	protein_coding
1:7346953-7346953	intron_variant	BEND7	ENSGALG00000006682	protein_coding
1:7354077-7354077	intron_variant	BEND7	ENSGALG00000006682	protein_coding
1:7360286-7360286	intron_variant	BEND7	ENSGALG00000006682	protein_coding
1:7379137-7379137	intergenic_variant	-	-	-
1:7380364-7380364	upstream_gene_variant	-	ENSGALG00000043593	protein_coding
1:7380364-7380364	upstream_gene_variant	-	ENSGALG00000043593	protein_coding
1:7385287-7385287	intron_variant	-	ENSGALG00000043593	protein_coding
1:7385287-7385287	intron_variant	-	ENSGALG00000043593	protein_coding
1:7456966-7456966	downstream_gene_variant	-	ENSGALG00000050213	protein_coding
1:7460492-7460492	intron_variant	-	ENSGALG00000050213	protein_coding
1:7460493-7460493	intron_variant	-	ENSGALG00000050213	protein_coding
1:7460501-7460501	intron_variant	-	ENSGALG00000050213	protein_coding
1:7465967-7465967	intron_variant	-	ENSGALG00000050213	protein_coding
1:7471240-7471240	intron_variant	-	ENSGALG00000050213	protein_coding
1:7596768-7596768	intergenic_variant	-	-	-
1:7604558-7604558	non_coding_transcript_exon_variant	-	ENSGALG00000054570	lncRNA
1:7623257-7623257	intergenic_variant	-	-	-
1:7664725-7664725	intergenic_variant	-	-	-
1:7675251-7675251	intergenic_variant	-	-	-
1:7684243-7684243	intergenic_variant	-	-	-
1:7687415-7687415	intergenic_variant	-	-	-
1:7688088-7688088	intergenic_variant	-	-	-
1:7704044-7704044	intergenic_variant	-	-	-
1:7736080-7736080	intergenic_variant	-	-	-
1:7745021-7745021	intergenic_variant	-	-	-
1:7748718-7748718	intergenic_variant	-	-	-
1:7752626-7752626	intergenic_variant	-	-	-
1:7774700-7774700	intergenic_variant	-	-	-
1:7780438-7780438	intergenic_variant	-	-	-
1:7780991-7780991	intergenic_variant	-	-	-
1:7780997-7780997	intergenic_variant	-	-	-
1:7793443-7793443	intergenic_variant	-	-	-
1:7800614-7800614	intergenic_variant	-	-	-
1:7822328-7822328	downstream_gene_variant	FAM107B	ENSGALG00000033226	protein_coding
1:7822328-7822328	downstream_gene_variant	FAM107B	ENSGALG00000033226	protein_coding
1:7822328-7822328	downstream_gene_variant	FAM107B	ENSGALG00000033226	protein_coding
1:7825433-7825433	downstream_gene_variant	FAM107B	ENSGALG00000033226	protein_coding
1:7825433-7825433	downstream_gene_variant	FAM107B	ENSGALG00000033226	protein_coding
1:7825433-7825433	3_prime_UTR_variant	FAM107B	ENSGALG00000033226	protein_coding
1:7835232-7835232	intron_variant	FAM107B	ENSGALG00000033226	protein_coding
1:7835232-7835232	intron_variant	FAM107B	ENSGALG00000033226	protein_coding
1:7835232-7835232	intron_variant	FAM107B	ENSGALG00000033226	protein_coding
1:7835992-7835992	intron_variant	FAM107B	ENSGALG00000033226	protein_coding
1:7835992-7835992	intron_variant	FAM107B	ENSGALG00000033226	protein_coding
1:7835992-7835992	intron_variant	FAM107B	ENSGALG00000033226	protein_coding
1:7835993-7835993	intron_variant	FAM107B	ENSGALG00000033226	protein_coding
1:7835993-7835993	intron_variant	FAM107B	ENSGALG00000033226	protein_coding
1:7835993-7835993	intron_variant	FAM107B	ENSGALG00000033226	protein_coding
1:7849253-7849253	intron_variant	FAM107B	ENSGALG00000033226	protein_coding
1:7849253-7849253	intron_variant	FAM107B	ENSGALG00000033226	protein_coding
1:7849253-7849253	intron_variant	FAM107B	ENSGALG00000033226	protein_coding
1:7863219-7863219	intron_variant	FAM107B	ENSGALG00000033226	protein_coding
1:7863219-7863219	intron_variant	FAM107B	ENSGALG00000033226	protein_coding
1:7865637-7865637	intron_variant	FAM107B	ENSGALG00000033226	protein_coding
1:7865637-7865637	intron_variant	FAM107B	ENSGALG00000033226	protein_coding
1:7865678-7865678	intron_variant	FAM107B	ENSGALG00000033226	protein_coding
1:7865678-7865678	intron_variant	FAM107B	ENSGALG00000033226	protein_coding
1:7865723-7865723	intron_variant	FAM107B	ENSGALG00000033226	protein_coding
1:7865723-7865723	intron_variant	FAM107B	ENSGALG00000033226	protein_coding
1:7866688-7866688	intron_variant	FAM107B	ENSGALG00000033226	protein_coding
1:7866688-7866688	intron_variant	FAM107B	ENSGALG00000033226	protein_coding
1:7866875-7866875	intron_variant	FAM107B	ENSGALG00000033226	protein_coding
1:7866875-7866875	intron_variant	FAM107B	ENSGALG00000033226	protein_coding
1:7873977-7873977	intron_variant	FAM107B	ENSGALG00000033226	protein_coding
1:7873977-7873977	intron_variant	FAM107B	ENSGALG00000033226	protein_coding
1:7873978-7873978	intron_variant	FAM107B	ENSGALG00000033226	protein_coding
1:7873978-7873978	intron_variant	FAM107B	ENSGALG00000033226	protein_coding
1:7880723-7880723	intron_variant	FAM107B	ENSGALG00000033226	protein_coding
1:7880723-7880723	intron_variant	FAM107B	ENSGALG00000033226	protein_coding
1:7887333-7887333	intron_variant	FAM107B	ENSGALG00000033226	protein_coding
1:7887333-7887333	upstream_gene_variant	FAM107B	ENSGALG00000033226	protein_coding
1:7908515-7908515	intron_variant,non_coding_transcript_variant	-	ENSGALG00000049029	lncRNA
1:7908515-7908515	intron_variant,non_coding_transcript_variant	-	ENSGALG00000049029	lncRNA
1:7909956-7909956	intron_variant,non_coding_transcript_variant	-	ENSGALG00000049029	lncRNA
1:7909956-7909956	intron_variant,non_coding_transcript_variant	-	ENSGALG00000049029	lncRNA
1:7910037-7910037	intron_variant,non_coding_transcript_variant	-	ENSGALG00000049029	lncRNA
1:7910037-7910037	intron_variant,non_coding_transcript_variant	-	ENSGALG00000049029	lncRNA
1:7910488-7910488	intron_variant,non_coding_transcript_variant	-	ENSGALG00000049029	lncRNA
1:7910488-7910488	intron_variant,non_coding_transcript_variant	-	ENSGALG00000049029	lncRNA
1:7910896-7910896	intron_variant,non_coding_transcript_variant	-	ENSGALG00000049029	lncRNA
1:7910896-7910896	intron_variant,non_coding_transcript_variant	-	ENSGALG00000049029	lncRNA
1:7911004-7911004	intron_variant,non_coding_transcript_variant	-	ENSGALG00000049029	lncRNA
1:7911004-7911004	intron_variant,non_coding_transcript_variant	-	ENSGALG00000049029	lncRNA
1:7912274-7912274	intron_variant,non_coding_transcript_variant	-	ENSGALG00000049029	lncRNA
1:7912274-7912274	intron_variant,non_coding_transcript_variant	-	ENSGALG00000049029	lncRNA
1:7912510-7912510	intron_variant,non_coding_transcript_variant	-	ENSGALG00000049029	lncRNA
1:7912510-7912510	intron_variant,non_coding_transcript_variant	-	ENSGALG00000049029	lncRNA
1:7912715-7912715	intron_variant,non_coding_transcript_variant	-	ENSGALG00000049029	lncRNA
1:7912715-7912715	intron_variant,non_coding_transcript_variant	-	ENSGALG00000049029	lncRNA
1:7919170-7919170	intron_variant,non_coding_transcript_variant	-	ENSGALG00000049029	lncRNA
1:7919170-7919170	intron_variant,non_coding_transcript_variant	-	ENSGALG00000049029	lncRNA
1:7921136-7921136	intron_variant,non_coding_transcript_variant	-	ENSGALG00000049029	lncRNA
1:7921136-7921136	intron_variant,non_coding_transcript_variant	-	ENSGALG00000049029	lncRNA
1:7921231-7921231	intron_variant,non_coding_transcript_variant	-	ENSGALG00000049029	lncRNA
1:7921231-7921231	intron_variant,non_coding_transcript_variant	-	ENSGALG00000049029	lncRNA
1:7922210-7922210	intron_variant,non_coding_transcript_variant	-	ENSGALG00000049029	lncRNA
1:7922210-7922210	intron_variant,non_coding_transcript_variant	-	ENSGALG00000049029	lncRNA
1:7922681-7922681	intron_variant,non_coding_transcript_variant	-	ENSGALG00000049029	lncRNA
1:7922681-7922681	intron_variant,non_coding_transcript_variant	-	ENSGALG00000049029	lncRNA
1:7924087-7924087	intron_variant,non_coding_transcript_variant	-	ENSGALG00000049029	lncRNA
1:7924087-7924087	intron_variant,non_coding_transcript_variant	-	ENSGALG00000049029	lncRNA
1:7926361-7926361	upstream_gene_variant	-	ENSGALG00000049029	lncRNA
1:7926361-7926361	upstream_gene_variant	-	ENSGALG00000054077	lncRNA
1:7926361-7926361	upstream_gene_variant	-	ENSGALG00000049029	lncRNA
1:7926403-7926403	upstream_gene_variant	-	ENSGALG00000049029	lncRNA
1:7926403-7926403	upstream_gene_variant	-	ENSGALG00000054077	lncRNA
1:7926403-7926403	upstream_gene_variant	-	ENSGALG00000049029	lncRNA
1:7926444-7926444	upstream_gene_variant	-	ENSGALG00000049029	lncRNA
1:7926444-7926444	upstream_gene_variant	-	ENSGALG00000054077	lncRNA
1:7926444-7926444	upstream_gene_variant	-	ENSGALG00000049029	lncRNA
1:7927143-7927143	upstream_gene_variant	-	ENSGALG00000049029	lncRNA
1:7927143-7927143	upstream_gene_variant	-	ENSGALG00000054077	lncRNA
1:7927143-7927143	upstream_gene_variant	-	ENSGALG00000049029	lncRNA
1:7927144-7927144	upstream_gene_variant	-	ENSGALG00000049029	lncRNA
1:7927144-7927144	upstream_gene_variant	-	ENSGALG00000054077	lncRNA
1:7927144-7927144	upstream_gene_variant	-	ENSGALG00000049029	lncRNA
1:7927161-7927161	upstream_gene_variant	-	ENSGALG00000049029	lncRNA
1:7927161-7927161	upstream_gene_variant	-	ENSGALG00000054077	lncRNA
1:7927161-7927161	upstream_gene_variant	-	ENSGALG00000049029	lncRNA
1:7929749-7929749	upstream_gene_variant	-	ENSGALG00000049029	lncRNA
1:7929749-7929749	intron_variant,non_coding_transcript_variant	-	ENSGALG00000054077	lncRNA
1:7929749-7929749	upstream_gene_variant	-	ENSGALG00000049029	lncRNA
1:7930027-7930027	intron_variant,non_coding_transcript_variant	-	ENSGALG00000054077	lncRNA
1:7930119-7930119	intron_variant,non_coding_transcript_variant	-	ENSGALG00000054077	lncRNA
1:7930135-7930135	intron_variant,non_coding_transcript_variant	-	ENSGALG00000054077	lncRNA
1:7930172-7930172	intron_variant,non_coding_transcript_variant	-	ENSGALG00000054077	lncRNA
1:7930199-7930199	intron_variant,non_coding_transcript_variant	-	ENSGALG00000054077	lncRNA
1:7930200-7930200	intron_variant,non_coding_transcript_variant	-	ENSGALG00000054077	lncRNA
1:7930206-7930206	intron_variant,non_coding_transcript_variant	-	ENSGALG00000054077	lncRNA
1:7930257-7930257	intron_variant,non_coding_transcript_variant	-	ENSGALG00000054077	lncRNA
1:7930270-7930270	intron_variant,non_coding_transcript_variant	-	ENSGALG00000054077	lncRNA
1:7934017-7934017	intron_variant,non_coding_transcript_variant	-	ENSGALG00000054077	lncRNA
1:7934077-7934077	intron_variant,non_coding_transcript_variant	-	ENSGALG00000054077	lncRNA
1:7934523-7934523	intron_variant,non_coding_transcript_variant	-	ENSGALG00000054077	lncRNA
1:7934662-7934662	intron_variant,non_coding_transcript_variant	-	ENSGALG00000054077	lncRNA
1:7934809-7934809	intron_variant,non_coding_transcript_variant	-	ENSGALG00000054077	lncRNA
1:7935005-7935005	intron_variant,non_coding_transcript_variant	-	ENSGALG00000054077	lncRNA
1:7935911-7935911	intron_variant,non_coding_transcript_variant	-	ENSGALG00000054077	lncRNA
1:7937444-7937444	intron_variant,non_coding_transcript_variant	-	ENSGALG00000054077	lncRNA
1:7938050-7938050	intron_variant,non_coding_transcript_variant	-	ENSGALG00000054077	lncRNA
1:7952951-7952951	intergenic_variant	-	-	-
1:7953170-7953170	intergenic_variant	-	-	-
1:7954115-7954115	intergenic_variant	-	-	-
1:7954918-7954918	intergenic_variant	-	-	-
1:7965227-7965227	intergenic_variant	-	-	-
1:7968909-7968909	upstream_gene_variant	HSPA14	ENSGALG00000035201	protein_coding
1:7968909-7968909	upstream_gene_variant	HSPA14	ENSGALG00000035201	protein_coding
1:7969531-7969531	upstream_gene_variant	HSPA14	ENSGALG00000035201	protein_coding
1:7969531-7969531	upstream_gene_variant	HSPA14	ENSGALG00000035201	protein_coding
1:7970002-7970002	upstream_gene_variant	HSPA14	ENSGALG00000035201	protein_coding
1:7970002-7970002	upstream_gene_variant	HSPA14	ENSGALG00000035201	protein_coding
1:7971764-7971764	intron_variant	HSPA14	ENSGALG00000035201	protein_coding
1:7971764-7971764	intron_variant	HSPA14	ENSGALG00000035201	protein_coding
1:7975941-7975941	intron_variant	HSPA14	ENSGALG00000035201	protein_coding
1:7975941-7975941	intron_variant	HSPA14	ENSGALG00000035201	protein_coding
1:7976008-7976008	intron_variant	HSPA14	ENSGALG00000035201	protein_coding
1:7976008-7976008	intron_variant	HSPA14	ENSGALG00000035201	protein_coding
1:7977022-7977022	intron_variant	HSPA14	ENSGALG00000035201	protein_coding
1:7977022-7977022	intron_variant	HSPA14	ENSGALG00000035201	protein_coding
1:7977033-7977033	intron_variant	HSPA14	ENSGALG00000035201	protein_coding
1:7977033-7977033	intron_variant	HSPA14	ENSGALG00000035201	protein_coding
1:7977074-7977074	intron_variant	HSPA14	ENSGALG00000035201	protein_coding
1:7977074-7977074	intron_variant	HSPA14	ENSGALG00000035201	protein_coding
1:7977164-7977164	intron_variant	HSPA14	ENSGALG00000035201	protein_coding
1:7977164-7977164	intron_variant	HSPA14	ENSGALG00000035201	protein_coding
1:7977510-7977510	intron_variant	HSPA14	ENSGALG00000035201	protein_coding
1:7977510-7977510	intron_variant	HSPA14	ENSGALG00000035201	protein_coding
1:7977587-7977587	intron_variant	HSPA14	ENSGALG00000035201	protein_coding
1:7977587-7977587	intron_variant	HSPA14	ENSGALG00000035201	protein_coding
1:7978529-7978529	upstream_gene_variant	SUV39H2	ENSGALG00000013920	protein_coding
1:7978529-7978529	intron_variant	HSPA14	ENSGALG00000035201	protein_coding
1:7978529-7978529	intron_variant	HSPA14	ENSGALG00000035201	protein_coding
1:7978903-7978903	upstream_gene_variant	SUV39H2	ENSGALG00000013920	protein_coding
1:7978903-7978903	intron_variant	HSPA14	ENSGALG00000035201	protein_coding
1:7978903-7978903	intron_variant	HSPA14	ENSGALG00000035201	protein_coding
1:7980124-7980124	upstream_gene_variant	SUV39H2	ENSGALG00000013920	protein_coding
1:7980124-7980124	intron_variant	HSPA14	ENSGALG00000035201	protein_coding
1:7980124-7980124	intron_variant	HSPA14	ENSGALG00000035201	protein_coding
1:7982380-7982380	upstream_gene_variant	SUV39H2	ENSGALG00000013920	protein_coding
1:7982380-7982380	downstream_gene_variant	HSPA14	ENSGALG00000035201	protein_coding
1:7982380-7982380	downstream_gene_variant	HSPA14	ENSGALG00000035201	protein_coding
1:7982381-7982381	upstream_gene_variant	SUV39H2	ENSGALG00000013920	protein_coding
1:7982381-7982381	downstream_gene_variant	HSPA14	ENSGALG00000035201	protein_coding
1:7982381-7982381	downstream_gene_variant	HSPA14	ENSGALG00000035201	protein_coding
1:7982385-7982385	upstream_gene_variant	SUV39H2	ENSGALG00000013920	protein_coding
1:7982385-7982385	downstream_gene_variant	HSPA14	ENSGALG00000035201	protein_coding
1:7982385-7982385	downstream_gene_variant	HSPA14	ENSGALG00000035201	protein_coding
1:7990126-7990126	downstream_gene_variant	DCLRE1C	ENSGALG00000013926	protein_coding
1:7990126-7990126	3_prime_UTR_variant	SUV39H2	ENSGALG00000013920	protein_coding
1:7990126-7990126	downstream_gene_variant	DCLRE1C	ENSGALG00000013926	protein_coding
1:7993256-7993256	3_prime_UTR_variant	DCLRE1C	ENSGALG00000013926	protein_coding
1:7993256-7993256	downstream_gene_variant	SUV39H2	ENSGALG00000013920	protein_coding
1:7993256-7993256	3_prime_UTR_variant	DCLRE1C	ENSGALG00000013926	protein_coding
1:7993709-7993709	3_prime_UTR_variant	DCLRE1C	ENSGALG00000013926	protein_coding
1:7993709-7993709	downstream_gene_variant	SUV39H2	ENSGALG00000013920	protein_coding
1:7993709-7993709	3_prime_UTR_variant	DCLRE1C	ENSGALG00000013926	protein_coding
1:7996861-7996861	intron_variant	DCLRE1C	ENSGALG00000013926	protein_coding
1:7996861-7996861	downstream_gene_variant	SUV39H2	ENSGALG00000013920	protein_coding
1:7996861-7996861	intron_variant	DCLRE1C	ENSGALG00000013926	protein_coding
1:7997079-7997079	intron_variant	DCLRE1C	ENSGALG00000013926	protein_coding
1:7997079-7997079	downstream_gene_variant	SUV39H2	ENSGALG00000013920	protein_coding
1:7997079-7997079	intron_variant	DCLRE1C	ENSGALG00000013926	protein_coding
1:8000314-8000314	upstream_gene_variant	MEIG1	ENSGALG00000000451	protein_coding
1:8000314-8000314	splice_region_variant,synonymous_variant	DCLRE1C	ENSGALG00000013926	protein_coding
1:8000314-8000314	splice_region_variant,synonymous_variant	DCLRE1C	ENSGALG00000013926	protein_coding
1:8000902-8000902	upstream_gene_variant	MEIG1	ENSGALG00000000451	protein_coding
1:8000902-8000902	intron_variant	DCLRE1C	ENSGALG00000013926	protein_coding
1:8000902-8000902	intron_variant	DCLRE1C	ENSGALG00000013926	protein_coding
1:8000922-8000922	upstream_gene_variant	MEIG1	ENSGALG00000000451	protein_coding
1:8000922-8000922	intron_variant	DCLRE1C	ENSGALG00000013926	protein_coding
1:8000922-8000922	intron_variant	DCLRE1C	ENSGALG00000013926	protein_coding
1:8001069-8001069	upstream_gene_variant	MEIG1	ENSGALG00000000451	protein_coding
1:8001069-8001069	intron_variant	DCLRE1C	ENSGALG00000013926	protein_coding
1:8001069-8001069	missense_variant	DCLRE1C	ENSGALG00000013926	protein_coding
1:8002463-8002463	upstream_gene_variant	MEIG1	ENSGALG00000000451	protein_coding
1:8002463-8002463	intron_variant	DCLRE1C	ENSGALG00000013926	protein_coding
1:8002463-8002463	intron_variant	DCLRE1C	ENSGALG00000013926	protein_coding
1:8004829-8004829	intron_variant	MEIG1	ENSGALG00000000451	protein_coding
1:8004829-8004829	upstream_gene_variant	DCLRE1C	ENSGALG00000013926	protein_coding
1:8004829-8004829	upstream_gene_variant	DCLRE1C	ENSGALG00000013926	protein_coding
1:8008462-8008462	intron_variant	MEIG1	ENSGALG00000000451	protein_coding
1:8008462-8008462	upstream_gene_variant	DCLRE1C	ENSGALG00000013926	protein_coding
1:8008462-8008462	upstream_gene_variant	DCLRE1C	ENSGALG00000013926	protein_coding
1:8008490-8008490	intron_variant	MEIG1	ENSGALG00000000451	protein_coding
1:8008490-8008490	upstream_gene_variant	DCLRE1C	ENSGALG00000013926	protein_coding
1:8008552-8008552	intron_variant	MEIG1	ENSGALG00000000451	protein_coding
1:8008552-8008552	upstream_gene_variant	DCLRE1C	ENSGALG00000013926	protein_coding
1:8009714-8009714	3_prime_UTR_variant	MEIG1	ENSGALG00000000451	protein_coding
1:8010804-8010804	downstream_gene_variant	MEIG1	ENSGALG00000000451	protein_coding
1:8057385-8057385	upstream_gene_variant	DMTF1	ENSGALG00000030844	protein_coding
1:8058872-8058872	upstream_gene_variant	DMTF1	ENSGALG00000030844	protein_coding
1:8058879-8058879	upstream_gene_variant	DMTF1	ENSGALG00000030844	protein_coding
1:8058901-8058901	upstream_gene_variant	DMTF1	ENSGALG00000030844	protein_coding
1:8060928-8060928	upstream_gene_variant	DMTF1	ENSGALG00000030844	protein_coding
1:8061774-8061774	intergenic_variant	-	-	-
1:8061782-8061782	intergenic_variant	-	-	-
1:8063111-8063111	intergenic_variant	-	-	-
1:8063187-8063187	intergenic_variant	-	-	-
1:8064582-8064582	intergenic_variant	-	-	-
1:8066411-8066411	intergenic_variant	-	-	-
1:8067246-8067246	intergenic_variant	-	-	-
1:8069378-8069378	intergenic_variant	-	-	-
1:8070685-8070685	intergenic_variant	-	-	-
1:8070712-8070712	intergenic_variant	-	-	-
1:8094882-8094882	intergenic_variant	-	-	-
1:8153449-8153449	intron_variant	ELAPOR2	ENSGALG00000030324	protein_coding
1:8154413-8154413	intron_variant	ELAPOR2	ENSGALG00000030324	protein_coding
1:8156613-8156613	intron_variant	ELAPOR2	ENSGALG00000030324	protein_coding
1:8159346-8159346	intron_variant	ELAPOR2	ENSGALG00000030324	protein_coding
1:8163424-8163424	intron_variant	ELAPOR2	ENSGALG00000030324	protein_coding
1:8163427-8163427	intron_variant	ELAPOR2	ENSGALG00000030324	protein_coding
1:8163572-8163572	intron_variant	ELAPOR2	ENSGALG00000030324	protein_coding
1:8163607-8163607	intron_variant	ELAPOR2	ENSGALG00000030324	protein_coding
1:8172406-8172406	intron_variant	ELAPOR2	ENSGALG00000030324	protein_coding
1:8172417-8172417	intron_variant	ELAPOR2	ENSGALG00000030324	protein_coding
1:8176397-8176397	intron_variant	ELAPOR2	ENSGALG00000030324	protein_coding
1:8176503-8176503	intron_variant	ELAPOR2	ENSGALG00000030324	protein_coding
1:8178645-8178645	intron_variant	ELAPOR2	ENSGALG00000030324	protein_coding
1:8178784-8178784	intron_variant	ELAPOR2	ENSGALG00000030324	protein_coding
1:8184123-8184123	downstream_gene_variant	GRM3	ENSGALG00000006576	protein_coding
1:8184123-8184123	downstream_gene_variant	ELAPOR2	ENSGALG00000030324	protein_coding
1:8184123-8184123	downstream_gene_variant	GRM3	ENSGALG00000006576	protein_coding
1:8185686-8185686	downstream_gene_variant	GRM3	ENSGALG00000006576	protein_coding
1:8185686-8185686	downstream_gene_variant	ELAPOR2	ENSGALG00000030324	protein_coding
1:8185686-8185686	downstream_gene_variant	GRM3	ENSGALG00000006576	protein_coding
1:8188473-8188473	downstream_gene_variant	GRM3	ENSGALG00000006576	protein_coding
1:8188473-8188473	3_prime_UTR_variant	GRM3	ENSGALG00000006576	protein_coding
1:8196810-8196810	intron_variant	GRM3	ENSGALG00000006576	protein_coding
1:8196810-8196810	intron_variant	GRM3	ENSGALG00000006576	protein_coding
1:8196832-8196832	intron_variant	GRM3	ENSGALG00000006576	protein_coding
1:8196832-8196832	intron_variant	GRM3	ENSGALG00000006576	protein_coding
1:8196944-8196944	intron_variant	GRM3	ENSGALG00000006576	protein_coding
1:8196944-8196944	intron_variant	GRM3	ENSGALG00000006576	protein_coding
1:8199604-8199604	intron_variant	GRM3	ENSGALG00000006576	protein_coding
1:8199604-8199604	intron_variant	GRM3	ENSGALG00000006576	protein_coding
1:8199911-8199911	intron_variant	GRM3	ENSGALG00000006576	protein_coding
1:8199911-8199911	intron_variant	GRM3	ENSGALG00000006576	protein_coding
1:8199922-8199922	intron_variant	GRM3	ENSGALG00000006576	protein_coding
1:8199922-8199922	intron_variant	GRM3	ENSGALG00000006576	protein_coding
1:8199923-8199923	intron_variant	GRM3	ENSGALG00000006576	protein_coding
1:8199923-8199923	intron_variant	GRM3	ENSGALG00000006576	protein_coding
1:8211485-8211485	intron_variant	GRM3	ENSGALG00000006576	protein_coding
1:8211485-8211485	intron_variant	GRM3	ENSGALG00000006576	protein_coding
1:8223298-8223298	intron_variant	GRM3	ENSGALG00000006576	protein_coding
1:8223298-8223298	intron_variant	GRM3	ENSGALG00000006576	protein_coding
1:8224200-8224200	intron_variant	GRM3	ENSGALG00000006576	protein_coding
1:8224200-8224200	intron_variant	GRM3	ENSGALG00000006576	protein_coding
1:8247465-8247465	intron_variant	GRM3	ENSGALG00000006576	protein_coding
1:8247465-8247465	intron_variant	GRM3	ENSGALG00000006576	protein_coding
1:8247504-8247504	intron_variant	GRM3	ENSGALG00000006576	protein_coding
1:8247504-8247504	intron_variant	GRM3	ENSGALG00000006576	protein_coding
1:8247672-8247672	intron_variant	GRM3	ENSGALG00000006576	protein_coding
1:8247672-8247672	intron_variant	GRM3	ENSGALG00000006576	protein_coding
1:8249472-8249472	intron_variant	GRM3	ENSGALG00000006576	protein_coding
1:8249472-8249472	intron_variant	GRM3	ENSGALG00000006576	protein_coding
1:8254554-8254554	intron_variant	GRM3	ENSGALG00000006576	protein_coding
1:8254554-8254554	intron_variant	GRM3	ENSGALG00000006576	protein_coding
1:8254570-8254570	intron_variant	GRM3	ENSGALG00000006576	protein_coding
1:8254570-8254570	intron_variant	GRM3	ENSGALG00000006576	protein_coding
1:8254574-8254574	intron_variant	GRM3	ENSGALG00000006576	protein_coding
1:8254574-8254574	intron_variant	GRM3	ENSGALG00000006576	protein_coding
1:8254601-8254601	intron_variant	GRM3	ENSGALG00000006576	protein_coding
1:8254601-8254601	intron_variant	GRM3	ENSGALG00000006576	protein_coding
1:8254608-8254608	intron_variant	GRM3	ENSGALG00000006576	protein_coding
1:8254608-8254608	intron_variant	GRM3	ENSGALG00000006576	protein_coding
1:8255866-8255866	intron_variant	GRM3	ENSGALG00000006576	protein_coding
1:8255866-8255866	intron_variant	GRM3	ENSGALG00000006576	protein_coding
1:8259115-8259115	upstream_gene_variant	GRM3	ENSGALG00000006576	protein_coding
1:8259115-8259115	intron_variant	GRM3	ENSGALG00000006576	protein_coding
1:8261450-8261450	upstream_gene_variant	GRM3	ENSGALG00000006576	protein_coding
1:8261450-8261450	intron_variant	GRM3	ENSGALG00000006576	protein_coding
1:8263917-8263917	intron_variant	GRM3	ENSGALG00000006576	protein_coding
1:8264904-8264904	intron_variant	GRM3	ENSGALG00000006576	protein_coding
1:8271165-8271165	intron_variant	GRM3	ENSGALG00000006576	protein_coding
1:8272441-8272441	intron_variant	GRM3	ENSGALG00000006576	protein_coding
1:8273278-8273278	intron_variant	GRM3	ENSGALG00000006576	protein_coding
1:8273280-8273280	intron_variant	GRM3	ENSGALG00000006576	protein_coding
1:8274007-8274007	intron_variant	GRM3	ENSGALG00000006576	protein_coding
1:8274062-8274062	intron_variant	GRM3	ENSGALG00000006576	protein_coding
1:8274074-8274074	intron_variant	GRM3	ENSGALG00000006576	protein_coding
1:8274189-8274189	intron_variant	GRM3	ENSGALG00000006576	protein_coding
1:8274406-8274406	intron_variant	GRM3	ENSGALG00000006576	protein_coding
1:8275144-8275144	intron_variant	GRM3	ENSGALG00000006576	protein_coding
1:8275216-8275216	intron_variant	GRM3	ENSGALG00000006576	protein_coding
1:8275268-8275268	intron_variant	GRM3	ENSGALG00000006576	protein_coding
1:8277467-8277467	intron_variant	GRM3	ENSGALG00000006576	protein_coding
1:8277589-8277589	intron_variant	GRM3	ENSGALG00000006576	protein_coding
1:8277765-8277765	intron_variant	GRM3	ENSGALG00000006576	protein_coding
1:8279079-8279079	intron_variant	GRM3	ENSGALG00000006576	protein_coding
1:8279697-8279697	intron_variant	GRM3	ENSGALG00000006576	protein_coding
1:8280041-8280041	intron_variant	GRM3	ENSGALG00000006576	protein_coding
1:8280711-8280711	intron_variant	GRM3	ENSGALG00000006576	protein_coding
1:8281089-8281089	intron_variant	GRM3	ENSGALG00000006576	protein_coding
1:8282790-8282790	intron_variant	GRM3	ENSGALG00000006576	protein_coding
1:8284024-8284024	intron_variant	GRM3	ENSGALG00000006576	protein_coding
1:8284195-8284195	intron_variant	GRM3	ENSGALG00000006576	protein_coding
1:8285087-8285087	intron_variant	GRM3	ENSGALG00000006576	protein_coding
1:8287110-8287110	intron_variant	GRM3	ENSGALG00000006576	protein_coding
1:8289230-8289230	intron_variant	GRM3	ENSGALG00000006576	protein_coding
1:8290486-8290486	intron_variant	GRM3	ENSGALG00000006576	protein_coding
1:8298881-8298881	upstream_gene_variant	GRM3	ENSGALG00000006576	protein_coding
1:8315932-8315932	intergenic_variant	-	-	-
1:8318768-8318768	intergenic_variant	-	-	-
1:8324093-8324093	intergenic_variant	-	-	-
1:8333825-8333825	intergenic_variant	-	-	-
1:8348274-8348274	intergenic_variant	-	-	-
1:8364675-8364675	intergenic_variant	-	-	-
1:8367162-8367162	intergenic_variant	-	-	-
1:8367491-8367491	intergenic_variant	-	-	-
1:8374877-8374877	intergenic_variant	-	-	-
1:8379159-8379159	intergenic_variant	-	-	-
1:8380104-8380104	intergenic_variant	-	-	-
1:8380213-8380213	intergenic_variant	-	-	-
1:8380302-8380302	intergenic_variant	-	-	-
1:8380938-8380938	intergenic_variant	-	-	-
1:8382308-8382308	intergenic_variant	-	-	-
1:8400263-8400263	intergenic_variant	-	-	-
1:8406860-8406860	intergenic_variant	-	-	-
1:8419988-8419988	intergenic_variant	-	-	-
1:8438817-8438817	intergenic_variant	-	-	-
1:8441350-8441350	intergenic_variant	-	-	-
1:8450442-8450442	intergenic_variant	-	-	-
1:8450514-8450514	intergenic_variant	-	-	-
1:8476423-8476423	intergenic_variant	-	-	-
1:8476868-8476868	intergenic_variant	-	-	-
1:8488499-8488499	intergenic_variant	-	-	-
1:8492344-8492344	intergenic_variant	-	-	-
1:8510692-8510692	intergenic_variant	-	-	-
1:8630997-8630997	intron_variant,non_coding_transcript_variant	-	ENSGALG00000047509	lncRNA
1:8634472-8634472	intron_variant,non_coding_transcript_variant	-	ENSGALG00000047509	lncRNA
1:8652884-8652884	intron_variant,non_coding_transcript_variant	-	ENSGALG00000047509	lncRNA
1:8667012-8667012	intergenic_variant	-	-	-
1:8680135-8680135	intergenic_variant	-	-	-
1:8692728-8692728	intergenic_variant	-	-	-
1:8708650-8708650	intergenic_variant	-	-	-
1:8743089-8743089	intron_variant,non_coding_transcript_variant	-	ENSGALG00000047727	lncRNA
1:8756370-8756370	intron_variant,non_coding_transcript_variant	-	ENSGALG00000047727	lncRNA
1:8760640-8760640	intron_variant,non_coding_transcript_variant	-	ENSGALG00000047727	lncRNA
1:8774234-8774234	intron_variant,non_coding_transcript_variant	-	ENSGALG00000047727	lncRNA
1:8786890-8786890	intron_variant,non_coding_transcript_variant	-	ENSGALG00000047727	lncRNA
1:8791076-8791076	intron_variant,non_coding_transcript_variant	-	ENSGALG00000047727	lncRNA
1:8802570-8802570	intron_variant,non_coding_transcript_variant	-	ENSGALG00000047727	lncRNA
1:8803773-8803773	intron_variant,non_coding_transcript_variant	-	ENSGALG00000047727	lncRNA
1:8806850-8806850	intron_variant,non_coding_transcript_variant	-	ENSGALG00000047727	lncRNA
1:8840905-8840905	upstream_gene_variant	SEMA3D	ENSGALG00000006563	protein_coding
1:8842893-8842893	intron_variant	SEMA3D	ENSGALG00000006563	protein_coding
1:8842961-8842961	intron_variant	SEMA3D	ENSGALG00000006563	protein_coding
1:8848790-8848790	intron_variant	SEMA3D	ENSGALG00000006563	protein_coding
1:8850479-8850479	intron_variant	SEMA3D	ENSGALG00000006563	protein_coding
1:8852434-8852434	intron_variant	SEMA3D	ENSGALG00000006563	protein_coding
1:8852937-8852937	intron_variant	SEMA3D	ENSGALG00000006563	protein_coding
1:8854112-8854112	intron_variant	SEMA3D	ENSGALG00000006563	protein_coding
1:8862236-8862236	intron_variant	SEMA3D	ENSGALG00000006563	protein_coding
1:8870025-8870025	intron_variant	SEMA3D	ENSGALG00000006563	protein_coding
1:8871560-8871560	intron_variant	SEMA3D	ENSGALG00000006563	protein_coding
1:8875465-8875465	intron_variant	SEMA3D	ENSGALG00000006563	protein_coding
1:8875465-8875465	upstream_gene_variant	SEMA3D	ENSGALG00000006563	protein_coding
1:8883323-8883323	intron_variant	SEMA3D	ENSGALG00000006563	protein_coding
1:8883323-8883323	intron_variant	SEMA3D	ENSGALG00000006563	protein_coding
1:8885565-8885565	intron_variant	SEMA3D	ENSGALG00000006563	protein_coding
1:8885565-8885565	intron_variant	SEMA3D	ENSGALG00000006563	protein_coding
1:8886438-8886438	intron_variant	SEMA3D	ENSGALG00000006563	protein_coding
1:8886438-8886438	intron_variant	SEMA3D	ENSGALG00000006563	protein_coding
1:8900006-8900006	intron_variant	SEMA3D	ENSGALG00000006563	protein_coding
1:8900006-8900006	intron_variant	SEMA3D	ENSGALG00000006563	protein_coding
1:8902837-8902837	intron_variant	SEMA3D	ENSGALG00000006563	protein_coding
1:8902837-8902837	intron_variant	SEMA3D	ENSGALG00000006563	protein_coding
1:8903482-8903482	intron_variant	SEMA3D	ENSGALG00000006563	protein_coding
1:8903482-8903482	intron_variant	SEMA3D	ENSGALG00000006563	protein_coding
1:8911753-8911753	intron_variant	SEMA3D	ENSGALG00000006563	protein_coding
1:8911753-8911753	intron_variant	SEMA3D	ENSGALG00000006563	protein_coding
1:8913259-8913259	intron_variant	SEMA3D	ENSGALG00000006563	protein_coding
1:8913259-8913259	intron_variant	SEMA3D	ENSGALG00000006563	protein_coding
1:8915497-8915497	intron_variant	SEMA3D	ENSGALG00000006563	protein_coding
1:8915497-8915497	intron_variant	SEMA3D	ENSGALG00000006563	protein_coding
1:8915665-8915665	intron_variant	SEMA3D	ENSGALG00000006563	protein_coding
1:8915665-8915665	intron_variant	SEMA3D	ENSGALG00000006563	protein_coding
1:8916997-8916997	intron_variant	SEMA3D	ENSGALG00000006563	protein_coding
1:8916997-8916997	intron_variant	SEMA3D	ENSGALG00000006563	protein_coding
1:8923444-8923444	intron_variant	SEMA3D	ENSGALG00000006563	protein_coding
1:8923444-8923444	intron_variant	SEMA3D	ENSGALG00000006563	protein_coding
1:8924861-8924861	intron_variant	SEMA3D	ENSGALG00000006563	protein_coding
1:8924861-8924861	intron_variant	SEMA3D	ENSGALG00000006563	protein_coding
1:8926048-8926048	intron_variant	SEMA3D	ENSGALG00000006563	protein_coding
1:8926048-8926048	intron_variant	SEMA3D	ENSGALG00000006563	protein_coding
1:8926591-8926591	intron_variant	SEMA3D	ENSGALG00000006563	protein_coding
1:8926591-8926591	intron_variant	SEMA3D	ENSGALG00000006563	protein_coding
1:8926610-8926610	intron_variant	SEMA3D	ENSGALG00000006563	protein_coding
1:8926610-8926610	intron_variant	SEMA3D	ENSGALG00000006563	protein_coding
1:8927073-8927073	intron_variant	SEMA3D	ENSGALG00000006563	protein_coding
1:8927073-8927073	intron_variant	SEMA3D	ENSGALG00000006563	protein_coding
1:8927092-8927092	intron_variant	SEMA3D	ENSGALG00000006563	protein_coding
1:8927092-8927092	intron_variant	SEMA3D	ENSGALG00000006563	protein_coding
1:8941721-8941721	intron_variant	SEMA3D	ENSGALG00000006563	protein_coding
1:8941721-8941721	intron_variant	SEMA3D	ENSGALG00000006563	protein_coding
1:8943673-8943673	intron_variant	SEMA3D	ENSGALG00000006563	protein_coding
1:8943673-8943673	intron_variant	SEMA3D	ENSGALG00000006563	protein_coding
1:8953850-8953850	intron_variant	SEMA3D	ENSGALG00000006563	protein_coding
1:8953850-8953850	intron_variant	SEMA3D	ENSGALG00000006563	protein_coding
1:8961992-8961992	intron_variant	SEMA3D	ENSGALG00000006563	protein_coding
1:8961992-8961992	intron_variant	SEMA3D	ENSGALG00000006563	protein_coding
1:8978259-8978259	intron_variant	SEMA3D	ENSGALG00000006563	protein_coding
1:8978259-8978259	intron_variant	SEMA3D	ENSGALG00000006563	protein_coding
1:8982025-8982025	intron_variant	SEMA3D	ENSGALG00000006563	protein_coding
1:8982025-8982025	intron_variant	SEMA3D	ENSGALG00000006563	protein_coding
1:9067006-9067006	intergenic_variant	-	-	-
1:9204388-9204388	intergenic_variant	-	-	-
1:9208859-9208859	intergenic_variant	-	-	-
1:9234858-9234858	intergenic_variant	-	-	-
1:9244734-9244734	intergenic_variant	-	-	-
1:9255066-9255066	intergenic_variant	-	-	-
1:9255069-9255069	intergenic_variant	-	-	-
1:9255084-9255084	intergenic_variant	-	-	-
1:9255243-9255243	intergenic_variant	-	-	-
1:9284585-9284585	intergenic_variant	-	-	-
1:9284588-9284588	intergenic_variant	-	-	-
1:9284880-9284880	intergenic_variant	-	-	-
1:9298311-9298311	intergenic_variant	-	-	-
1:9300356-9300356	intergenic_variant	-	-	-
1:9300681-9300681	intergenic_variant	-	-	-
1:9301991-9301991	intergenic_variant	-	-	-
1:9303220-9303220	intergenic_variant	-	-	-
1:9303242-9303242	intergenic_variant	-	-	-
1:9303503-9303503	intergenic_variant	-	-	-
1:9303510-9303510	intergenic_variant	-	-	-
1:9316012-9316012	intergenic_variant	-	-	-
1:9319733-9319733	intergenic_variant	-	-	-
1:9322332-9322332	intergenic_variant	-	-	-
1:9324898-9324898	intergenic_variant	-	-	-
1:9325451-9325451	intergenic_variant	-	-	-
1:9325831-9325831	intergenic_variant	-	-	-
1:9329303-9329303	intergenic_variant	-	-	-
1:9329777-9329777	intergenic_variant	-	-	-
1:9329815-9329815	intergenic_variant	-	-	-
1:9331777-9331777	intergenic_variant	-	-	-
1:9337607-9337607	intergenic_variant	-	-	-
1:9342987-9342987	upstream_gene_variant	SEMA3A	ENSGALG00000006560	protein_coding
1:9342987-9342987	upstream_gene_variant	SEMA3A	ENSGALG00000006560	protein_coding
1:9342987-9342987	upstream_gene_variant	SEMA3A	ENSGALG00000006560	protein_coding
1:9343003-9343003	upstream_gene_variant	SEMA3A	ENSGALG00000006560	protein_coding
1:9343003-9343003	upstream_gene_variant	SEMA3A	ENSGALG00000006560	protein_coding
1:9343003-9343003	upstream_gene_variant	SEMA3A	ENSGALG00000006560	protein_coding
1:9345056-9345056	intron_variant	SEMA3A	ENSGALG00000006560	protein_coding
1:9345056-9345056	intron_variant	SEMA3A	ENSGALG00000006560	protein_coding
1:9345056-9345056	intron_variant	SEMA3A	ENSGALG00000006560	protein_coding
1:9346285-9346285	intron_variant	SEMA3A	ENSGALG00000006560	protein_coding
1:9346285-9346285	intron_variant	SEMA3A	ENSGALG00000006560	protein_coding
1:9346285-9346285	intron_variant	SEMA3A	ENSGALG00000006560	protein_coding
1:9349388-9349388	intron_variant	SEMA3A	ENSGALG00000006560	protein_coding
1:9349388-9349388	intron_variant	SEMA3A	ENSGALG00000006560	protein_coding
1:9349388-9349388	intron_variant	SEMA3A	ENSGALG00000006560	protein_coding
1:9349593-9349593	intron_variant	SEMA3A	ENSGALG00000006560	protein_coding
1:9349593-9349593	intron_variant	SEMA3A	ENSGALG00000006560	protein_coding
1:9349593-9349593	intron_variant	SEMA3A	ENSGALG00000006560	protein_coding
1:9349606-9349606	intron_variant	SEMA3A	ENSGALG00000006560	protein_coding
1:9349606-9349606	intron_variant	SEMA3A	ENSGALG00000006560	protein_coding
1:9349606-9349606	intron_variant	SEMA3A	ENSGALG00000006560	protein_coding
1:9349630-9349630	intron_variant	SEMA3A	ENSGALG00000006560	protein_coding
1:9349630-9349630	intron_variant	SEMA3A	ENSGALG00000006560	protein_coding
1:9349630-9349630	intron_variant	SEMA3A	ENSGALG00000006560	protein_coding
1:9349646-9349646	intron_variant	SEMA3A	ENSGALG00000006560	protein_coding
1:9349646-9349646	intron_variant	SEMA3A	ENSGALG00000006560	protein_coding
1:9349646-9349646	intron_variant	SEMA3A	ENSGALG00000006560	protein_coding
1:9349697-9349697	intron_variant	SEMA3A	ENSGALG00000006560	protein_coding
1:9349697-9349697	intron_variant	SEMA3A	ENSGALG00000006560	protein_coding
1:9349697-9349697	intron_variant	SEMA3A	ENSGALG00000006560	protein_coding
1:9350557-9350557	intron_variant	SEMA3A	ENSGALG00000006560	protein_coding
1:9350557-9350557	intron_variant	SEMA3A	ENSGALG00000006560	protein_coding
1:9350557-9350557	intron_variant	SEMA3A	ENSGALG00000006560	protein_coding
1:9350696-9350696	intron_variant	SEMA3A	ENSGALG00000006560	protein_coding
1:9350696-9350696	intron_variant	SEMA3A	ENSGALG00000006560	protein_coding
1:9350696-9350696	intron_variant	SEMA3A	ENSGALG00000006560	protein_coding
1:9352295-9352295	intron_variant	SEMA3A	ENSGALG00000006560	protein_coding
1:9352295-9352295	intron_variant	SEMA3A	ENSGALG00000006560	protein_coding
1:9352295-9352295	intron_variant	SEMA3A	ENSGALG00000006560	protein_coding
1:9356418-9356418	intron_variant	SEMA3A	ENSGALG00000006560	protein_coding
1:9356418-9356418	intron_variant	SEMA3A	ENSGALG00000006560	protein_coding
1:9356418-9356418	intron_variant	SEMA3A	ENSGALG00000006560	protein_coding
1:9358652-9358652	intron_variant	SEMA3A	ENSGALG00000006560	protein_coding
1:9358652-9358652	intron_variant	SEMA3A	ENSGALG00000006560	protein_coding
1:9358652-9358652	intron_variant	SEMA3A	ENSGALG00000006560	protein_coding
1:9359170-9359170	intron_variant	SEMA3A	ENSGALG00000006560	protein_coding
1:9359170-9359170	intron_variant	SEMA3A	ENSGALG00000006560	protein_coding
1:9359170-9359170	intron_variant	SEMA3A	ENSGALG00000006560	protein_coding
1:9360102-9360102	intron_variant	SEMA3A	ENSGALG00000006560	protein_coding
1:9360102-9360102	intron_variant	SEMA3A	ENSGALG00000006560	protein_coding
1:9360102-9360102	intron_variant	SEMA3A	ENSGALG00000006560	protein_coding
1:9360581-9360581	intron_variant	SEMA3A	ENSGALG00000006560	protein_coding
1:9360581-9360581	intron_variant	SEMA3A	ENSGALG00000006560	protein_coding
1:9360581-9360581	intron_variant	SEMA3A	ENSGALG00000006560	protein_coding
1:9365317-9365317	intron_variant	SEMA3A	ENSGALG00000006560	protein_coding
1:9365317-9365317	intron_variant	SEMA3A	ENSGALG00000006560	protein_coding
1:9365317-9365317	intron_variant	SEMA3A	ENSGALG00000006560	protein_coding
1:9366063-9366063	intron_variant	SEMA3A	ENSGALG00000006560	protein_coding
1:9366063-9366063	intron_variant	SEMA3A	ENSGALG00000006560	protein_coding
1:9366063-9366063	intron_variant	SEMA3A	ENSGALG00000006560	protein_coding
1:9367464-9367464	intron_variant	SEMA3A	ENSGALG00000006560	protein_coding
1:9367464-9367464	intron_variant	SEMA3A	ENSGALG00000006560	protein_coding
1:9367464-9367464	intron_variant	SEMA3A	ENSGALG00000006560	protein_coding
1:9372719-9372719	intron_variant	SEMA3A	ENSGALG00000006560	protein_coding
1:9372719-9372719	intron_variant	SEMA3A	ENSGALG00000006560	protein_coding
1:9372719-9372719	intron_variant	SEMA3A	ENSGALG00000006560	protein_coding
1:9374968-9374968	intron_variant	SEMA3A	ENSGALG00000006560	protein_coding
1:9374968-9374968	intron_variant	SEMA3A	ENSGALG00000006560	protein_coding
1:9374968-9374968	intron_variant	SEMA3A	ENSGALG00000006560	protein_coding
1:9381395-9381395	intron_variant	SEMA3A	ENSGALG00000006560	protein_coding
1:9381395-9381395	intron_variant	SEMA3A	ENSGALG00000006560	protein_coding
1:9381395-9381395	intron_variant	SEMA3A	ENSGALG00000006560	protein_coding
1:9388556-9388556	intron_variant	SEMA3A	ENSGALG00000006560	protein_coding
1:9388556-9388556	intron_variant	SEMA3A	ENSGALG00000006560	protein_coding
1:9388556-9388556	intron_variant	SEMA3A	ENSGALG00000006560	protein_coding
1:9396590-9396590	intron_variant	SEMA3A	ENSGALG00000006560	protein_coding
1:9396590-9396590	intron_variant	SEMA3A	ENSGALG00000006560	protein_coding
1:9396590-9396590	intron_variant	SEMA3A	ENSGALG00000006560	protein_coding
1:9407159-9407159	intron_variant	SEMA3A	ENSGALG00000006560	protein_coding
1:9407159-9407159	intron_variant	SEMA3A	ENSGALG00000006560	protein_coding
1:9407159-9407159	intron_variant	SEMA3A	ENSGALG00000006560	protein_coding
1:9419052-9419052	intron_variant	SEMA3A	ENSGALG00000006560	protein_coding
1:9419052-9419052	intron_variant	SEMA3A	ENSGALG00000006560	protein_coding
1:9419052-9419052	intron_variant	SEMA3A	ENSGALG00000006560	protein_coding
1:9423666-9423666	intron_variant	SEMA3A	ENSGALG00000006560	protein_coding
1:9423666-9423666	intron_variant	SEMA3A	ENSGALG00000006560	protein_coding
1:9423666-9423666	intron_variant	SEMA3A	ENSGALG00000006560	protein_coding
1:9427149-9427149	intron_variant	SEMA3A	ENSGALG00000006560	protein_coding
1:9427149-9427149	intron_variant	SEMA3A	ENSGALG00000006560	protein_coding
1:9427149-9427149	intron_variant	SEMA3A	ENSGALG00000006560	protein_coding
1:9429378-9429378	intron_variant	SEMA3A	ENSGALG00000006560	protein_coding
1:9429378-9429378	intron_variant	SEMA3A	ENSGALG00000006560	protein_coding
1:9429378-9429378	intron_variant	SEMA3A	ENSGALG00000006560	protein_coding
1:9432761-9432761	intron_variant	SEMA3A	ENSGALG00000006560	protein_coding
1:9432761-9432761	intron_variant	SEMA3A	ENSGALG00000006560	protein_coding
1:9432761-9432761	intron_variant	SEMA3A	ENSGALG00000006560	protein_coding
1:9436510-9436510	intron_variant	SEMA3A	ENSGALG00000006560	protein_coding
1:9436510-9436510	intron_variant	SEMA3A	ENSGALG00000006560	protein_coding
1:9436510-9436510	intron_variant	SEMA3A	ENSGALG00000006560	protein_coding
1:9437326-9437326	intron_variant	SEMA3A	ENSGALG00000006560	protein_coding
1:9437326-9437326	intron_variant	SEMA3A	ENSGALG00000006560	protein_coding
1:9437326-9437326	intron_variant	SEMA3A	ENSGALG00000006560	protein_coding
1:9437866-9437866	intron_variant	SEMA3A	ENSGALG00000006560	protein_coding
1:9437866-9437866	intron_variant	SEMA3A	ENSGALG00000006560	protein_coding
1:9437866-9437866	intron_variant	SEMA3A	ENSGALG00000006560	protein_coding
1:9439397-9439397	intron_variant	SEMA3A	ENSGALG00000006560	protein_coding
1:9439397-9439397	intron_variant	SEMA3A	ENSGALG00000006560	protein_coding
1:9439397-9439397	intron_variant	SEMA3A	ENSGALG00000006560	protein_coding
1:9444496-9444496	intron_variant	SEMA3A	ENSGALG00000006560	protein_coding
1:9444496-9444496	intron_variant	SEMA3A	ENSGALG00000006560	protein_coding
1:9444496-9444496	intron_variant	SEMA3A	ENSGALG00000006560	protein_coding
1:9444807-9444807	intron_variant	SEMA3A	ENSGALG00000006560	protein_coding
1:9444807-9444807	intron_variant	SEMA3A	ENSGALG00000006560	protein_coding
1:9444807-9444807	intron_variant	SEMA3A	ENSGALG00000006560	protein_coding
1:9444837-9444837	intron_variant	SEMA3A	ENSGALG00000006560	protein_coding
1:9444837-9444837	intron_variant	SEMA3A	ENSGALG00000006560	protein_coding
1:9444837-9444837	intron_variant	SEMA3A	ENSGALG00000006560	protein_coding
1:9444848-9444848	intron_variant	SEMA3A	ENSGALG00000006560	protein_coding
1:9444848-9444848	intron_variant	SEMA3A	ENSGALG00000006560	protein_coding
1:9444848-9444848	intron_variant	SEMA3A	ENSGALG00000006560	protein_coding
1:9444936-9444936	intron_variant	SEMA3A	ENSGALG00000006560	protein_coding
1:9444936-9444936	intron_variant	SEMA3A	ENSGALG00000006560	protein_coding
1:9444936-9444936	intron_variant	SEMA3A	ENSGALG00000006560	protein_coding
1:9449407-9449407	intron_variant	SEMA3A	ENSGALG00000006560	protein_coding
1:9449407-9449407	intron_variant	SEMA3A	ENSGALG00000006560	protein_coding
1:9449407-9449407	intron_variant	SEMA3A	ENSGALG00000006560	protein_coding
1:9449504-9449504	intron_variant	SEMA3A	ENSGALG00000006560	protein_coding
1:9449504-9449504	intron_variant	SEMA3A	ENSGALG00000006560	protein_coding
1:9449504-9449504	intron_variant	SEMA3A	ENSGALG00000006560	protein_coding
1:9449812-9449812	intron_variant	SEMA3A	ENSGALG00000006560	protein_coding
1:9449812-9449812	intron_variant	SEMA3A	ENSGALG00000006560	protein_coding
1:9449812-9449812	intron_variant	SEMA3A	ENSGALG00000006560	protein_coding
1:9450771-9450771	intron_variant	SEMA3A	ENSGALG00000006560	protein_coding
1:9450771-9450771	intron_variant	SEMA3A	ENSGALG00000006560	protein_coding
1:9450771-9450771	intron_variant	SEMA3A	ENSGALG00000006560	protein_coding
1:9453975-9453975	synonymous_variant	SEMA3A	ENSGALG00000006560	protein_coding
1:9453975-9453975	synonymous_variant	SEMA3A	ENSGALG00000006560	protein_coding
1:9453975-9453975	synonymous_variant	SEMA3A	ENSGALG00000006560	protein_coding
1:9456548-9456548	intron_variant	SEMA3A	ENSGALG00000006560	protein_coding
1:9456548-9456548	intron_variant	SEMA3A	ENSGALG00000006560	protein_coding
1:9456548-9456548	intron_variant	SEMA3A	ENSGALG00000006560	protein_coding
1:9458956-9458956	intron_variant	SEMA3A	ENSGALG00000006560	protein_coding
1:9458956-9458956	intron_variant	SEMA3A	ENSGALG00000006560	protein_coding
1:9458956-9458956	intron_variant	SEMA3A	ENSGALG00000006560	protein_coding
1:9460469-9460469	intron_variant	SEMA3A	ENSGALG00000006560	protein_coding
1:9460469-9460469	intron_variant	SEMA3A	ENSGALG00000006560	protein_coding
1:9460469-9460469	intron_variant	SEMA3A	ENSGALG00000006560	protein_coding
1:9460877-9460877	intron_variant	SEMA3A	ENSGALG00000006560	protein_coding
1:9460877-9460877	intron_variant	SEMA3A	ENSGALG00000006560	protein_coding
1:9460877-9460877	intron_variant	SEMA3A	ENSGALG00000006560	protein_coding
1:9461860-9461860	intron_variant	SEMA3A	ENSGALG00000006560	protein_coding
1:9461860-9461860	intron_variant	SEMA3A	ENSGALG00000006560	protein_coding
1:9461860-9461860	intron_variant	SEMA3A	ENSGALG00000006560	protein_coding
1:9461942-9461942	intron_variant	SEMA3A	ENSGALG00000006560	protein_coding
1:9461942-9461942	intron_variant	SEMA3A	ENSGALG00000006560	protein_coding
1:9461942-9461942	intron_variant	SEMA3A	ENSGALG00000006560	protein_coding
1:9462056-9462056	intron_variant	SEMA3A	ENSGALG00000006560	protein_coding
1:9462056-9462056	intron_variant	SEMA3A	ENSGALG00000006560	protein_coding
1:9462056-9462056	intron_variant	SEMA3A	ENSGALG00000006560	protein_coding
1:9464705-9464705	intron_variant	SEMA3A	ENSGALG00000006560	protein_coding
1:9464705-9464705	intron_variant	SEMA3A	ENSGALG00000006560	protein_coding
1:9464705-9464705	intron_variant	SEMA3A	ENSGALG00000006560	protein_coding
1:9465017-9465017	intron_variant	SEMA3A	ENSGALG00000006560	protein_coding
1:9465017-9465017	intron_variant	SEMA3A	ENSGALG00000006560	protein_coding
1:9465017-9465017	intron_variant	SEMA3A	ENSGALG00000006560	protein_coding
1:9465366-9465366	intron_variant	SEMA3A	ENSGALG00000006560	protein_coding
1:9465366-9465366	intron_variant	SEMA3A	ENSGALG00000006560	protein_coding
1:9465366-9465366	intron_variant	SEMA3A	ENSGALG00000006560	protein_coding
1:9470146-9470146	intron_variant	SEMA3A	ENSGALG00000006560	protein_coding
1:9470146-9470146	intron_variant	SEMA3A	ENSGALG00000006560	protein_coding
1:9470146-9470146	intron_variant	SEMA3A	ENSGALG00000006560	protein_coding
1:9470404-9470404	intron_variant	SEMA3A	ENSGALG00000006560	protein_coding
1:9470404-9470404	intron_variant	SEMA3A	ENSGALG00000006560	protein_coding
1:9470404-9470404	intron_variant	SEMA3A	ENSGALG00000006560	protein_coding
1:9475996-9475996	intron_variant	SEMA3A	ENSGALG00000006560	protein_coding
1:9475996-9475996	intron_variant	SEMA3A	ENSGALG00000006560	protein_coding
1:9475996-9475996	intron_variant	SEMA3A	ENSGALG00000006560	protein_coding
1:9478233-9478233	intron_variant	SEMA3A	ENSGALG00000006560	protein_coding
1:9478233-9478233	intron_variant	SEMA3A	ENSGALG00000006560	protein_coding
1:9478233-9478233	intron_variant	SEMA3A	ENSGALG00000006560	protein_coding
1:9479607-9479607	intron_variant	SEMA3A	ENSGALG00000006560	protein_coding
1:9479607-9479607	intron_variant	SEMA3A	ENSGALG00000006560	protein_coding
1:9479607-9479607	intron_variant	SEMA3A	ENSGALG00000006560	protein_coding
1:9479758-9479758	intron_variant	SEMA3A	ENSGALG00000006560	protein_coding
1:9479758-9479758	intron_variant	SEMA3A	ENSGALG00000006560	protein_coding
1:9479758-9479758	intron_variant	SEMA3A	ENSGALG00000006560	protein_coding
1:9479760-9479760	intron_variant	SEMA3A	ENSGALG00000006560	protein_coding
1:9479760-9479760	intron_variant	SEMA3A	ENSGALG00000006560	protein_coding
1:9479760-9479760	intron_variant	SEMA3A	ENSGALG00000006560	protein_coding
1:9479859-9479859	intron_variant	SEMA3A	ENSGALG00000006560	protein_coding
1:9479859-9479859	intron_variant	SEMA3A	ENSGALG00000006560	protein_coding
1:9479859-9479859	intron_variant	SEMA3A	ENSGALG00000006560	protein_coding
1:9480982-9480982	intron_variant	SEMA3A	ENSGALG00000006560	protein_coding
1:9480982-9480982	intron_variant	SEMA3A	ENSGALG00000006560	protein_coding
1:9480982-9480982	intron_variant	SEMA3A	ENSGALG00000006560	protein_coding
1:9481450-9481450	intron_variant	SEMA3A	ENSGALG00000006560	protein_coding
1:9481450-9481450	intron_variant	SEMA3A	ENSGALG00000006560	protein_coding
1:9481450-9481450	intron_variant	SEMA3A	ENSGALG00000006560	protein_coding
1:9485949-9485949	intron_variant	SEMA3A	ENSGALG00000006560	protein_coding
1:9485949-9485949	intron_variant	SEMA3A	ENSGALG00000006560	protein_coding
1:9485949-9485949	intron_variant	SEMA3A	ENSGALG00000006560	protein_coding
1:9487463-9487463	intron_variant	SEMA3A	ENSGALG00000006560	protein_coding
1:9487463-9487463	intron_variant	SEMA3A	ENSGALG00000006560	protein_coding
1:9487463-9487463	intron_variant	SEMA3A	ENSGALG00000006560	protein_coding
1:9490155-9490155	intron_variant	SEMA3A	ENSGALG00000006560	protein_coding
1:9490155-9490155	intron_variant	SEMA3A	ENSGALG00000006560	protein_coding
1:9490155-9490155	intron_variant	SEMA3A	ENSGALG00000006560	protein_coding
1:9492943-9492943	intron_variant	SEMA3A	ENSGALG00000006560	protein_coding
1:9492943-9492943	intron_variant	SEMA3A	ENSGALG00000006560	protein_coding
1:9492943-9492943	intron_variant	SEMA3A	ENSGALG00000006560	protein_coding
1:9493509-9493509	intron_variant	SEMA3A	ENSGALG00000006560	protein_coding
1:9493509-9493509	intron_variant	SEMA3A	ENSGALG00000006560	protein_coding
1:9493509-9493509	intron_variant	SEMA3A	ENSGALG00000006560	protein_coding
1:9493836-9493836	intron_variant	SEMA3A	ENSGALG00000006560	protein_coding
1:9493836-9493836	intron_variant	SEMA3A	ENSGALG00000006560	protein_coding
1:9493836-9493836	intron_variant	SEMA3A	ENSGALG00000006560	protein_coding
1:9495256-9495256	intron_variant	SEMA3A	ENSGALG00000006560	protein_coding
1:9495256-9495256	intron_variant	SEMA3A	ENSGALG00000006560	protein_coding
1:9495256-9495256	intron_variant	SEMA3A	ENSGALG00000006560	protein_coding
1:9495391-9495391	intron_variant	SEMA3A	ENSGALG00000006560	protein_coding
1:9495391-9495391	intron_variant	SEMA3A	ENSGALG00000006560	protein_coding
1:9495391-9495391	intron_variant	SEMA3A	ENSGALG00000006560	protein_coding
1:9495745-9495745	intron_variant	SEMA3A	ENSGALG00000006560	protein_coding
1:9495745-9495745	intron_variant	SEMA3A	ENSGALG00000006560	protein_coding
1:9495745-9495745	intron_variant	SEMA3A	ENSGALG00000006560	protein_coding
1:9495761-9495761	intron_variant	SEMA3A	ENSGALG00000006560	protein_coding
1:9495761-9495761	intron_variant	SEMA3A	ENSGALG00000006560	protein_coding
1:9495761-9495761	intron_variant	SEMA3A	ENSGALG00000006560	protein_coding
1:9495900-9495900	intron_variant	SEMA3A	ENSGALG00000006560	protein_coding
1:9495900-9495900	intron_variant	SEMA3A	ENSGALG00000006560	protein_coding
1:9495900-9495900	intron_variant	SEMA3A	ENSGALG00000006560	protein_coding
1:9496849-9496849	intron_variant	SEMA3A	ENSGALG00000006560	protein_coding
1:9496849-9496849	intron_variant	SEMA3A	ENSGALG00000006560	protein_coding
1:9496849-9496849	intron_variant	SEMA3A	ENSGALG00000006560	protein_coding
1:9498754-9498754	intron_variant	SEMA3A	ENSGALG00000006560	protein_coding
1:9498754-9498754	intron_variant	SEMA3A	ENSGALG00000006560	protein_coding
1:9498754-9498754	intron_variant	SEMA3A	ENSGALG00000006560	protein_coding
1:9499211-9499211	intron_variant	SEMA3A	ENSGALG00000006560	protein_coding
1:9499211-9499211	intron_variant	SEMA3A	ENSGALG00000006560	protein_coding
1:9499211-9499211	intron_variant	SEMA3A	ENSGALG00000006560	protein_coding
1:9503849-9503849	intron_variant	SEMA3A	ENSGALG00000006560	protein_coding
1:9503849-9503849	intron_variant	SEMA3A	ENSGALG00000006560	protein_coding
1:9503849-9503849	intron_variant	SEMA3A	ENSGALG00000006560	protein_coding
1:9507669-9507669	intron_variant	SEMA3A	ENSGALG00000006560	protein_coding
1:9507669-9507669	intron_variant	SEMA3A	ENSGALG00000006560	protein_coding
1:9507669-9507669	intron_variant	SEMA3A	ENSGALG00000006560	protein_coding
1:9508065-9508065	intron_variant	SEMA3A	ENSGALG00000006560	protein_coding
1:9508065-9508065	intron_variant	SEMA3A	ENSGALG00000006560	protein_coding
1:9508065-9508065	intron_variant	SEMA3A	ENSGALG00000006560	protein_coding
1:9510832-9510832	intron_variant	SEMA3A	ENSGALG00000006560	protein_coding
1:9510832-9510832	intron_variant	SEMA3A	ENSGALG00000006560	protein_coding
1:9510832-9510832	intron_variant	SEMA3A	ENSGALG00000006560	protein_coding
1:9518116-9518116	downstream_gene_variant	SEMA3A	ENSGALG00000006560	protein_coding
1:9518116-9518116	downstream_gene_variant	SEMA3A	ENSGALG00000006560	protein_coding
1:9518116-9518116	downstream_gene_variant	SEMA3A	ENSGALG00000006560	protein_coding
1:9518640-9518640	downstream_gene_variant	SEMA3A	ENSGALG00000006560	protein_coding
1:9518640-9518640	downstream_gene_variant	SEMA3A	ENSGALG00000006560	protein_coding
1:9518640-9518640	downstream_gene_variant	SEMA3A	ENSGALG00000006560	protein_coding
1:9520719-9520719	intergenic_variant	-	-	-
1:9525420-9525420	intergenic_variant	-	-	-
1:9528853-9528853	intergenic_variant	-	-	-
1:9531058-9531058	intergenic_variant	-	-	-
1:9533513-9533513	intergenic_variant	-	-	-
1:9536204-9536204	intergenic_variant	-	-	-
1:9536531-9536531	intergenic_variant	-	-	-
1:9536876-9536876	intergenic_variant	-	-	-
1:9537889-9537889	intergenic_variant	-	-	-
1:9538097-9538097	intergenic_variant	-	-	-
1:9538130-9538130	intergenic_variant	-	-	-
1:9539482-9539482	intergenic_variant	-	-	-
1:9539617-9539617	intergenic_variant	-	-	-
1:9544632-9544632	intergenic_variant	-	-	-
1:9557938-9557938	intergenic_variant	-	-	-
1:9562858-9562858	intergenic_variant	-	-	-
1:9599339-9599339	intergenic_variant	-	-	-
1:9599746-9599746	intergenic_variant	-	-	-
1:9601683-9601683	intergenic_variant	-	-	-
1:9603343-9603343	intergenic_variant	-	-	-
1:9623417-9623417	intergenic_variant	-	-	-
1:9632997-9632997	intergenic_variant	-	-	-
1:9634521-9634521	intergenic_variant	-	-	-
1:9634822-9634822	intergenic_variant	-	-	-
1:9636496-9636496	intergenic_variant	-	-	-
1:9636506-9636506	intergenic_variant	-	-	-
1:9642641-9642641	intergenic_variant	-	-	-
1:9654101-9654101	intergenic_variant	-	-	-
1:9658495-9658495	upstream_gene_variant	SEMA3E	ENSGALG00000038225	protein_coding
1:9666274-9666274	intron_variant	SEMA3E	ENSGALG00000038225	protein_coding
1:9666963-9666963	intron_variant	SEMA3E	ENSGALG00000038225	protein_coding
1:9667106-9667106	intron_variant	SEMA3E	ENSGALG00000038225	protein_coding
1:9668364-9668364	intron_variant	SEMA3E	ENSGALG00000038225	protein_coding
1:9670125-9670125	intron_variant	SEMA3E	ENSGALG00000038225	protein_coding
1:9670208-9670208	intron_variant	SEMA3E	ENSGALG00000038225	protein_coding
1:9670384-9670384	intron_variant	SEMA3E	ENSGALG00000038225	protein_coding
1:9670464-9670464	intron_variant	SEMA3E	ENSGALG00000038225	protein_coding
1:9671597-9671597	intron_variant	SEMA3E	ENSGALG00000038225	protein_coding
1:9671787-9671787	intron_variant	SEMA3E	ENSGALG00000038225	protein_coding
1:9671904-9671904	intron_variant	SEMA3E	ENSGALG00000038225	protein_coding
1:9671917-9671917	intron_variant	SEMA3E	ENSGALG00000038225	protein_coding
1:9673812-9673812	intron_variant	SEMA3E	ENSGALG00000038225	protein_coding
1:9675236-9675236	intron_variant	SEMA3E	ENSGALG00000038225	protein_coding
1:9675473-9675473	intron_variant	SEMA3E	ENSGALG00000038225	protein_coding
1:9676145-9676145	intron_variant	SEMA3E	ENSGALG00000038225	protein_coding
1:9676205-9676205	intron_variant	SEMA3E	ENSGALG00000038225	protein_coding
1:9676382-9676382	intron_variant	SEMA3E	ENSGALG00000038225	protein_coding
1:9676456-9676456	intron_variant	SEMA3E	ENSGALG00000038225	protein_coding
1:9676840-9676840	intron_variant	SEMA3E	ENSGALG00000038225	protein_coding
1:9676898-9676898	intron_variant	SEMA3E	ENSGALG00000038225	protein_coding
1:9677485-9677485	intron_variant	SEMA3E	ENSGALG00000038225	protein_coding
1:9677569-9677569	intron_variant	SEMA3E	ENSGALG00000038225	protein_coding
1:9680152-9680152	intron_variant	SEMA3E	ENSGALG00000038225	protein_coding
1:9680652-9680652	intron_variant	SEMA3E	ENSGALG00000038225	protein_coding
1:9682094-9682094	intron_variant	SEMA3E	ENSGALG00000038225	protein_coding
1:9682321-9682321	intron_variant	SEMA3E	ENSGALG00000038225	protein_coding
1:9687106-9687106	intron_variant	SEMA3E	ENSGALG00000038225	protein_coding
1:9687547-9687547	intron_variant	SEMA3E	ENSGALG00000038225	protein_coding
1:9688991-9688991	intron_variant	SEMA3E	ENSGALG00000038225	protein_coding
1:9692007-9692007	intron_variant	SEMA3E	ENSGALG00000038225	protein_coding
1:9695228-9695228	intron_variant	SEMA3E	ENSGALG00000038225	protein_coding
1:9695308-9695308	intron_variant	SEMA3E	ENSGALG00000038225	protein_coding
1:9697706-9697706	intron_variant	SEMA3E	ENSGALG00000038225	protein_coding
1:9697798-9697798	intron_variant	SEMA3E	ENSGALG00000038225	protein_coding
1:9699197-9699197	intron_variant	SEMA3E	ENSGALG00000038225	protein_coding
1:9699660-9699660	intron_variant	SEMA3E	ENSGALG00000038225	protein_coding
1:9702716-9702716	intron_variant	SEMA3E	ENSGALG00000038225	protein_coding
1:9703520-9703520	intron_variant	SEMA3E	ENSGALG00000038225	protein_coding
1:9710290-9710290	intron_variant	SEMA3E	ENSGALG00000038225	protein_coding
1:9714148-9714148	intron_variant	SEMA3E	ENSGALG00000038225	protein_coding
1:9714451-9714451	intron_variant	SEMA3E	ENSGALG00000038225	protein_coding
1:9720333-9720333	intron_variant	SEMA3E	ENSGALG00000038225	protein_coding
1:9726262-9726262	intron_variant	SEMA3E	ENSGALG00000038225	protein_coding
1:9727584-9727584	intron_variant	SEMA3E	ENSGALG00000038225	protein_coding
1:9735110-9735110	intron_variant	SEMA3E	ENSGALG00000038225	protein_coding
1:9736097-9736097	intron_variant	SEMA3E	ENSGALG00000038225	protein_coding
1:9737865-9737865	intron_variant	SEMA3E	ENSGALG00000038225	protein_coding
1:9742164-9742164	intron_variant	SEMA3E	ENSGALG00000038225	protein_coding
1:9744804-9744804	intron_variant	SEMA3E	ENSGALG00000038225	protein_coding
1:9758716-9758716	intron_variant	SEMA3E	ENSGALG00000038225	protein_coding
1:9758723-9758723	intron_variant	SEMA3E	ENSGALG00000038225	protein_coding
1:9781935-9781935	intron_variant	SEMA3E	ENSGALG00000038225	protein_coding
1:9782328-9782328	intron_variant	SEMA3E	ENSGALG00000038225	protein_coding
1:9784575-9784575	intron_variant	SEMA3E	ENSGALG00000038225	protein_coding
1:9787157-9787157	intron_variant	SEMA3E	ENSGALG00000038225	protein_coding
1:9787503-9787503	synonymous_variant	SEMA3E	ENSGALG00000038225	protein_coding
1:9789295-9789295	intron_variant	SEMA3E	ENSGALG00000038225	protein_coding
1:9789563-9789563	intron_variant	SEMA3E	ENSGALG00000038225	protein_coding
1:9791727-9791727	downstream_gene_variant	SEMA3E	ENSGALG00000038225	protein_coding
1:9794700-9794700	downstream_gene_variant	SEMA3E	ENSGALG00000038225	protein_coding
1:9796931-9796931	intergenic_variant	-	-	-
1:9809428-9809428	intergenic_variant	-	-	-
1:9810190-9810190	intergenic_variant	-	-	-
1:9813015-9813015	intergenic_variant	-	-	-
1:9813755-9813755	intergenic_variant	-	-	-
1:9815520-9815520	intergenic_variant	-	-	-
1:9816296-9816296	intergenic_variant	-	-	-
1:9816871-9816871	intergenic_variant	-	-	-
1:9820819-9820819	intergenic_variant	-	-	-
1:9827644-9827644	intergenic_variant	-	-	-
1:9828022-9828022	intergenic_variant	-	-	-
1:9831443-9831443	intergenic_variant	-	-	-
1:9832081-9832081	intergenic_variant	-	-	-
1:9832291-9832291	intergenic_variant	-	-	-
1:9832387-9832387	intergenic_variant	-	-	-
1:9832407-9832407	intergenic_variant	-	-	-
1:9839108-9839108	intergenic_variant	-	-	-
1:9841910-9841910	intergenic_variant	-	-	-
1:9842403-9842403	intergenic_variant	-	-	-
1:9846149-9846149	intergenic_variant	-	-	-
1:9848490-9848490	intergenic_variant	-	-	-
1:9848493-9848493	intergenic_variant	-	-	-
1:9848498-9848498	intergenic_variant	-	-	-
1:9848640-9848640	intergenic_variant	-	-	-
1:9852603-9852603	intergenic_variant	-	-	-
1:9853010-9853010	intergenic_variant	-	-	-
1:9854354-9854354	intergenic_variant	-	-	-
1:9854756-9854756	intergenic_variant	-	-	-
1:9858313-9858313	intergenic_variant	-	-	-
1:9861901-9861901	upstream_gene_variant	-	ENSGALG00000049217	protein_coding
1:9861957-9861957	upstream_gene_variant	-	ENSGALG00000049217	protein_coding
1:9865713-9865713	synonymous_variant	-	ENSGALG00000049217	protein_coding
1:9866546-9866546	downstream_gene_variant	-	ENSGALG00000049217	protein_coding
1:9867984-9867984	downstream_gene_variant	-	ENSGALG00000049217	protein_coding
1:9869521-9869521	downstream_gene_variant	-	ENSGALG00000049217	protein_coding
1:9870601-9870601	downstream_gene_variant	-	ENSGALG00000049217	protein_coding
1:9874528-9874528	intergenic_variant	-	-	-
1:9875125-9875125	intergenic_variant	-	-	-
1:9875780-9875780	intergenic_variant	-	-	-
1:9875894-9875894	intergenic_variant	-	-	-
1:9885178-9885178	upstream_gene_variant	-	ENSGALG00000037435	protein_coding
1:9889230-9889230	intron_variant	-	ENSGALG00000037435	protein_coding
1:9893400-9893400	intron_variant	-	ENSGALG00000037435	protein_coding
1:9893672-9893672	intron_variant	-	ENSGALG00000037435	protein_coding
1:9896801-9896801	downstream_gene_variant	-	ENSGALG00000037435	protein_coding
1:9898037-9898037	downstream_gene_variant	-	ENSGALG00000037435	protein_coding
1:9899374-9899374	downstream_gene_variant	-	ENSGALG00000037435	protein_coding
1:9905468-9905468	upstream_gene_variant	PCLO	ENSGALG00000039659	protein_coding
1:9906262-9906262	upstream_gene_variant	PCLO	ENSGALG00000039659	protein_coding
1:9909456-9909456	intron_variant	PCLO	ENSGALG00000039659	protein_coding
1:9909561-9909561	intron_variant	PCLO	ENSGALG00000039659	protein_coding
1:9909574-9909574	intron_variant	PCLO	ENSGALG00000039659	protein_coding
1:9909679-9909679	intron_variant	PCLO	ENSGALG00000039659	protein_coding
1:9910457-9910457	intron_variant	PCLO	ENSGALG00000039659	protein_coding
1:9913832-9913832	intron_variant	PCLO	ENSGALG00000039659	protein_coding
1:9917386-9917386	intron_variant	PCLO	ENSGALG00000039659	protein_coding
1:9921196-9921196	intron_variant	PCLO	ENSGALG00000039659	protein_coding
1:9921434-9921434	intron_variant	PCLO	ENSGALG00000039659	protein_coding
1:9921525-9921525	intron_variant	PCLO	ENSGALG00000039659	protein_coding
1:9923163-9923163	intron_variant	PCLO	ENSGALG00000039659	protein_coding
1:9928124-9928124	intron_variant	PCLO	ENSGALG00000039659	protein_coding
1:9928162-9928162	intron_variant	PCLO	ENSGALG00000039659	protein_coding
1:9928348-9928348	intron_variant	PCLO	ENSGALG00000039659	protein_coding
1:9928486-9928486	intron_variant	PCLO	ENSGALG00000039659	protein_coding
1:9929186-9929186	intron_variant	PCLO	ENSGALG00000039659	protein_coding
1:9930300-9930300	intron_variant	PCLO	ENSGALG00000039659	protein_coding
1:9930569-9930569	intron_variant	PCLO	ENSGALG00000039659	protein_coding
1:9930722-9930722	intron_variant	PCLO	ENSGALG00000039659	protein_coding
1:9932302-9932302	intron_variant	PCLO	ENSGALG00000039659	protein_coding
1:9934351-9934351	intron_variant	PCLO	ENSGALG00000039659	protein_coding
1:9934398-9934398	intron_variant	PCLO	ENSGALG00000039659	protein_coding
1:9938420-9938420	intron_variant	PCLO	ENSGALG00000039659	protein_coding
1:9953976-9953976	intron_variant	PCLO	ENSGALG00000039659	protein_coding
1:9976797-9976797	intron_variant	PCLO	ENSGALG00000039659	protein_coding
1:9978386-9978386	intron_variant	PCLO	ENSGALG00000039659	protein_coding
1:9980471-9980471	intron_variant	PCLO	ENSGALG00000039659	protein_coding
1:9981778-9981778	intron_variant	PCLO	ENSGALG00000039659	protein_coding
1:9984148-9984148	intron_variant	PCLO	ENSGALG00000039659	protein_coding
1:9984771-9984771	intron_variant	PCLO	ENSGALG00000039659	protein_coding
1:9986480-9986480	intron_variant	PCLO	ENSGALG00000039659	protein_coding
1:9991922-9991922	intron_variant	PCLO	ENSGALG00000039659	protein_coding
1:9996683-9996683	intron_variant	PCLO	ENSGALG00000039659	protein_coding
1:9996686-9996686	intron_variant	PCLO	ENSGALG00000039659	protein_coding
1:10013766-10013766	intron_variant	PCLO	ENSGALG00000039659	protein_coding
1:10014011-10014011	intron_variant	PCLO	ENSGALG00000039659	protein_coding
1:10016902-10016902	intron_variant	PCLO	ENSGALG00000039659	protein_coding
1:10024048-10024048	intron_variant	PCLO	ENSGALG00000039659	protein_coding
1:10026905-10026905	intron_variant	PCLO	ENSGALG00000039659	protein_coding
1:10029197-10029197	upstream_gene_variant	PCLO	ENSGALG00000039659	protein_coding
1:10029197-10029197	intron_variant	PCLO	ENSGALG00000039659	protein_coding
1:10044260-10044260	synonymous_variant	PCLO	ENSGALG00000039659	protein_coding
1:10044260-10044260	synonymous_variant	PCLO	ENSGALG00000039659	protein_coding
1:10050655-10050655	intron_variant	PCLO	ENSGALG00000039659	protein_coding
1:10050655-10050655	intron_variant	PCLO	ENSGALG00000039659	protein_coding
1:10052608-10052608	intron_variant	PCLO	ENSGALG00000039659	protein_coding
1:10052608-10052608	intron_variant	PCLO	ENSGALG00000039659	protein_coding
1:10052645-10052645	intron_variant	PCLO	ENSGALG00000039659	protein_coding
1:10052645-10052645	intron_variant	PCLO	ENSGALG00000039659	protein_coding
1:10055837-10055837	intron_variant	PCLO	ENSGALG00000039659	protein_coding
1:10055837-10055837	intron_variant	PCLO	ENSGALG00000039659	protein_coding
1:10059869-10059869	intron_variant	PCLO	ENSGALG00000039659	protein_coding
1:10059869-10059869	intron_variant	PCLO	ENSGALG00000039659	protein_coding
1:10059871-10059871	intron_variant	PCLO	ENSGALG00000039659	protein_coding
1:10059871-10059871	intron_variant	PCLO	ENSGALG00000039659	protein_coding
1:10059935-10059935	intron_variant	PCLO	ENSGALG00000039659	protein_coding
1:10059935-10059935	intron_variant	PCLO	ENSGALG00000039659	protein_coding
1:10062072-10062072	intron_variant	PCLO	ENSGALG00000039659	protein_coding
1:10062072-10062072	intron_variant	PCLO	ENSGALG00000039659	protein_coding
1:10062244-10062244	intron_variant	PCLO	ENSGALG00000039659	protein_coding
1:10062244-10062244	intron_variant	PCLO	ENSGALG00000039659	protein_coding
1:10062282-10062282	intron_variant	PCLO	ENSGALG00000039659	protein_coding
1:10062282-10062282	intron_variant	PCLO	ENSGALG00000039659	protein_coding
1:10063446-10063446	intron_variant	PCLO	ENSGALG00000039659	protein_coding
1:10063446-10063446	intron_variant	PCLO	ENSGALG00000039659	protein_coding
1:10069756-10069756	intron_variant	PCLO	ENSGALG00000039659	protein_coding
1:10069756-10069756	intron_variant	PCLO	ENSGALG00000039659	protein_coding
1:10072553-10072553	intron_variant	PCLO	ENSGALG00000039659	protein_coding
1:10072553-10072553	intron_variant	PCLO	ENSGALG00000039659	protein_coding
1:10076269-10076269	intron_variant	PCLO	ENSGALG00000039659	protein_coding
1:10076269-10076269	intron_variant	PCLO	ENSGALG00000039659	protein_coding
1:10076629-10076629	intron_variant	PCLO	ENSGALG00000039659	protein_coding
1:10076629-10076629	intron_variant	PCLO	ENSGALG00000039659	protein_coding
1:10076689-10076689	intron_variant	PCLO	ENSGALG00000039659	protein_coding
1:10076689-10076689	intron_variant	PCLO	ENSGALG00000039659	protein_coding
1:10078385-10078385	intron_variant	PCLO	ENSGALG00000039659	protein_coding
1:10078385-10078385	intron_variant	PCLO	ENSGALG00000039659	protein_coding
1:10082066-10082066	intron_variant	PCLO	ENSGALG00000039659	protein_coding
1:10082066-10082066	intron_variant	PCLO	ENSGALG00000039659	protein_coding
1:10082668-10082668	intron_variant	PCLO	ENSGALG00000039659	protein_coding
1:10082668-10082668	intron_variant	PCLO	ENSGALG00000039659	protein_coding
1:10086115-10086115	intron_variant	PCLO	ENSGALG00000039659	protein_coding
1:10086115-10086115	intron_variant	PCLO	ENSGALG00000039659	protein_coding
1:10088389-10088389	intron_variant	PCLO	ENSGALG00000039659	protein_coding
1:10088389-10088389	intron_variant	PCLO	ENSGALG00000039659	protein_coding
1:10088547-10088547	intron_variant	PCLO	ENSGALG00000039659	protein_coding
1:10088547-10088547	intron_variant	PCLO	ENSGALG00000039659	protein_coding
1:10089946-10089946	intron_variant	PCLO	ENSGALG00000039659	protein_coding
1:10089946-10089946	intron_variant	PCLO	ENSGALG00000039659	protein_coding
1:10090423-10090423	intron_variant	PCLO	ENSGALG00000039659	protein_coding
1:10090423-10090423	intron_variant	PCLO	ENSGALG00000039659	protein_coding
1:10090465-10090465	intron_variant	PCLO	ENSGALG00000039659	protein_coding
1:10090465-10090465	intron_variant	PCLO	ENSGALG00000039659	protein_coding
1:10090521-10090521	intron_variant	PCLO	ENSGALG00000039659	protein_coding
1:10090521-10090521	intron_variant	PCLO	ENSGALG00000039659	protein_coding
1:10090675-10090675	intron_variant	PCLO	ENSGALG00000039659	protein_coding
1:10090675-10090675	intron_variant	PCLO	ENSGALG00000039659	protein_coding
1:10092147-10092147	intron_variant	PCLO	ENSGALG00000039659	protein_coding
1:10092147-10092147	intron_variant	PCLO	ENSGALG00000039659	protein_coding
1:10093372-10093372	intron_variant	PCLO	ENSGALG00000039659	protein_coding
1:10093372-10093372	intron_variant	PCLO	ENSGALG00000039659	protein_coding
1:10093751-10093751	intron_variant	PCLO	ENSGALG00000039659	protein_coding
1:10093751-10093751	intron_variant	PCLO	ENSGALG00000039659	protein_coding
1:10093832-10093832	intron_variant	PCLO	ENSGALG00000039659	protein_coding
1:10093832-10093832	intron_variant	PCLO	ENSGALG00000039659	protein_coding
1:10094347-10094347	intron_variant	PCLO	ENSGALG00000039659	protein_coding
1:10094347-10094347	intron_variant	PCLO	ENSGALG00000039659	protein_coding
1:10095151-10095151	intron_variant	PCLO	ENSGALG00000039659	protein_coding
1:10095151-10095151	intron_variant	PCLO	ENSGALG00000039659	protein_coding
1:10095275-10095275	intron_variant	PCLO	ENSGALG00000039659	protein_coding
1:10095275-10095275	intron_variant	PCLO	ENSGALG00000039659	protein_coding
1:10095279-10095279	intron_variant	PCLO	ENSGALG00000039659	protein_coding
1:10095279-10095279	intron_variant	PCLO	ENSGALG00000039659	protein_coding
1:10095314-10095314	intron_variant	PCLO	ENSGALG00000039659	protein_coding
1:10095314-10095314	intron_variant	PCLO	ENSGALG00000039659	protein_coding
1:10097595-10097595	intron_variant	PCLO	ENSGALG00000039659	protein_coding
1:10097595-10097595	intron_variant	PCLO	ENSGALG00000039659	protein_coding
1:10097702-10097702	intron_variant	PCLO	ENSGALG00000039659	protein_coding
1:10097702-10097702	intron_variant	PCLO	ENSGALG00000039659	protein_coding
1:10100954-10100954	intron_variant	PCLO	ENSGALG00000039659	protein_coding
1:10100954-10100954	intron_variant	PCLO	ENSGALG00000039659	protein_coding
1:10101163-10101163	intron_variant	PCLO	ENSGALG00000039659	protein_coding
1:10101163-10101163	intron_variant	PCLO	ENSGALG00000039659	protein_coding
1:10102330-10102330	intron_variant	PCLO	ENSGALG00000039659	protein_coding
1:10102330-10102330	intron_variant	PCLO	ENSGALG00000039659	protein_coding
1:10102331-10102331	intron_variant	PCLO	ENSGALG00000039659	protein_coding
1:10102331-10102331	intron_variant	PCLO	ENSGALG00000039659	protein_coding
1:10104816-10104816	intron_variant	PCLO	ENSGALG00000039659	protein_coding
1:10104816-10104816	intron_variant	PCLO	ENSGALG00000039659	protein_coding
1:10108175-10108175	intron_variant	PCLO	ENSGALG00000039659	protein_coding
1:10108175-10108175	intron_variant	PCLO	ENSGALG00000039659	protein_coding
1:10109046-10109046	intron_variant	PCLO	ENSGALG00000039659	protein_coding
1:10109046-10109046	intron_variant	PCLO	ENSGALG00000039659	protein_coding
1:10113704-10113704	intron_variant	PCLO	ENSGALG00000039659	protein_coding
1:10113704-10113704	intron_variant	PCLO	ENSGALG00000039659	protein_coding
1:10116617-10116617	intron_variant	PCLO	ENSGALG00000039659	protein_coding
1:10116617-10116617	intron_variant	PCLO	ENSGALG00000039659	protein_coding
1:10117867-10117867	intron_variant	PCLO	ENSGALG00000039659	protein_coding
1:10117867-10117867	intron_variant	PCLO	ENSGALG00000039659	protein_coding
1:10118402-10118402	intron_variant	PCLO	ENSGALG00000039659	protein_coding
1:10118402-10118402	intron_variant	PCLO	ENSGALG00000039659	protein_coding
1:10119207-10119207	intron_variant	PCLO	ENSGALG00000039659	protein_coding
1:10119207-10119207	intron_variant	PCLO	ENSGALG00000039659	protein_coding
1:10119401-10119401	intron_variant	PCLO	ENSGALG00000039659	protein_coding
1:10119401-10119401	intron_variant	PCLO	ENSGALG00000039659	protein_coding
1:10124120-10124120	intron_variant	PCLO	ENSGALG00000039659	protein_coding
1:10124120-10124120	intron_variant	PCLO	ENSGALG00000039659	protein_coding
1:10124155-10124155	intron_variant	PCLO	ENSGALG00000039659	protein_coding
1:10124155-10124155	intron_variant	PCLO	ENSGALG00000039659	protein_coding
1:10125860-10125860	intron_variant	PCLO	ENSGALG00000039659	protein_coding
1:10125860-10125860	intron_variant	PCLO	ENSGALG00000039659	protein_coding
1:10126708-10126708	intron_variant	PCLO	ENSGALG00000039659	protein_coding
1:10126708-10126708	intron_variant	PCLO	ENSGALG00000039659	protein_coding
1:10127557-10127557	intron_variant	PCLO	ENSGALG00000039659	protein_coding
1:10127557-10127557	intron_variant	PCLO	ENSGALG00000039659	protein_coding
1:10127559-10127559	intron_variant	PCLO	ENSGALG00000039659	protein_coding
1:10127559-10127559	intron_variant	PCLO	ENSGALG00000039659	protein_coding
1:10128414-10128414	intron_variant	PCLO	ENSGALG00000039659	protein_coding
1:10128414-10128414	intron_variant	PCLO	ENSGALG00000039659	protein_coding
1:10128681-10128681	intron_variant	PCLO	ENSGALG00000039659	protein_coding
1:10128681-10128681	intron_variant	PCLO	ENSGALG00000039659	protein_coding
1:10134693-10134693	intron_variant	PCLO	ENSGALG00000039659	protein_coding
1:10134693-10134693	intron_variant	PCLO	ENSGALG00000039659	protein_coding
1:10142234-10142234	intron_variant	PCLO	ENSGALG00000039659	protein_coding
1:10142234-10142234	intron_variant	PCLO	ENSGALG00000039659	protein_coding
1:10143406-10143406	intron_variant	PCLO	ENSGALG00000039659	protein_coding
1:10143406-10143406	intron_variant	PCLO	ENSGALG00000039659	protein_coding
1:10144217-10144217	intron_variant	PCLO	ENSGALG00000039659	protein_coding
1:10144217-10144217	intron_variant	PCLO	ENSGALG00000039659	protein_coding
1:10144831-10144831	intron_variant	PCLO	ENSGALG00000039659	protein_coding
1:10144831-10144831	intron_variant	PCLO	ENSGALG00000039659	protein_coding
1:10145508-10145508	intron_variant	PCLO	ENSGALG00000039659	protein_coding
1:10145508-10145508	intron_variant	PCLO	ENSGALG00000039659	protein_coding
1:10145612-10145612	intron_variant	PCLO	ENSGALG00000039659	protein_coding
1:10145612-10145612	intron_variant	PCLO	ENSGALG00000039659	protein_coding
1:10148216-10148216	intron_variant	PCLO	ENSGALG00000039659	protein_coding
1:10148216-10148216	intron_variant	PCLO	ENSGALG00000039659	protein_coding
1:10149676-10149676	intron_variant	PCLO	ENSGALG00000039659	protein_coding
1:10149676-10149676	intron_variant	PCLO	ENSGALG00000039659	protein_coding
1:10149892-10149892	intron_variant	PCLO	ENSGALG00000039659	protein_coding
1:10149892-10149892	intron_variant	PCLO	ENSGALG00000039659	protein_coding
1:10150016-10150016	intron_variant	PCLO	ENSGALG00000039659	protein_coding
1:10150016-10150016	intron_variant	PCLO	ENSGALG00000039659	protein_coding
1:10151047-10151047	intron_variant	PCLO	ENSGALG00000039659	protein_coding
1:10151047-10151047	intron_variant	PCLO	ENSGALG00000039659	protein_coding
1:10151722-10151722	intron_variant	PCLO	ENSGALG00000039659	protein_coding
1:10151722-10151722	intron_variant	PCLO	ENSGALG00000039659	protein_coding
1:10152130-10152130	intron_variant	PCLO	ENSGALG00000039659	protein_coding
1:10152130-10152130	intron_variant	PCLO	ENSGALG00000039659	protein_coding
1:10152504-10152504	intron_variant	PCLO	ENSGALG00000039659	protein_coding
1:10152504-10152504	intron_variant	PCLO	ENSGALG00000039659	protein_coding
1:10155523-10155523	intron_variant	PCLO	ENSGALG00000039659	protein_coding
1:10155523-10155523	intron_variant	PCLO	ENSGALG00000039659	protein_coding
1:10155576-10155576	intron_variant	PCLO	ENSGALG00000039659	protein_coding
1:10155576-10155576	intron_variant	PCLO	ENSGALG00000039659	protein_coding
1:10156240-10156240	intron_variant	PCLO	ENSGALG00000039659	protein_coding
1:10156240-10156240	intron_variant	PCLO	ENSGALG00000039659	protein_coding
1:10157521-10157521	intron_variant	PCLO	ENSGALG00000039659	protein_coding
1:10157521-10157521	intron_variant	PCLO	ENSGALG00000039659	protein_coding
1:10159964-10159964	intron_variant	PCLO	ENSGALG00000039659	protein_coding
1:10159964-10159964	intron_variant	PCLO	ENSGALG00000039659	protein_coding
1:10161312-10161312	intron_variant	PCLO	ENSGALG00000039659	protein_coding
1:10161312-10161312	intron_variant	PCLO	ENSGALG00000039659	protein_coding
1:10162136-10162136	intron_variant	PCLO	ENSGALG00000039659	protein_coding
[truncated: 180,344 more rows]
