# Supplementary material for: Genomic insights into the contribution of de novo lipogenesis to intramuscular fat deposition in chicken
Source: J Adv Res. 2023 Dec 6;65:19–31. doi: 10.1016/j.jare.2023.12.003 (PMC11519054; doi:10.1016/j.jare.2023.12.003)
Supplement: Supplementary data 9 [file mmc9.xlsx]

## Sheet: Sheet1
Supplementary Table 8. The content of fatty acids for GWAS.
ID	Group	C10:0	C12:0	C14:0	C14:1	C15:0	C16:0	C16:1	C17:0	C18:0	C18:1n9c	C18:2n6c	C18:3n3	C20:0	C20:1	C21:0	C20:3n6	C20:4n6	C20:5n3	C22:0	C22:1n9	C24:0	C22:6n3	C24:1
16	1	1.11728	0.393716	0.362091	0.0538419	0.0615785	24.0568	1.8254	0.121412	11.885	27.6214	17.9792	0.675568	0.177216	0.250954	0.670941	1.0744	8.84483	0.148698	0.128292	0.0924868	1.10369	1.10527	0.249897
79	1	1.05871	0.329961	0.373737	0.0448606	0.0636292	23.287	1.27512	0.150267	12.5519	27.3384	19.2181	0.724711	0.16296	0.22559	0.532538	0.847527	9.02579	0.11285	0.133767	0.069325	1.17122	1.09259	0.209567
245	1	1.07129	0.353574	0.342094	0.0392583	0.0507137	23.8697	1.3358	0.11003	12.4262	27.6678	16.6441	0.521551	0.147669	0.204543	0.669948	1.11379	10.0927	0.170022	0.147484	0.0815075	1.32654	1.37423	0.239396
274	1	1.32929	0.487199	0.315951	0.0503214	0.0550982	23.7455	1.6839	0.112475	11.9478	27.0135	18.2812	0.608881	0.209899	0.224666	0.525653	0.892272	9.70655	0.127608	0.2103	0.0864287	1.11877	1.05318	0.213459
285	1	1.12933	0.394379	0.259824	0.0310719	0.0576201	23.552	1.15476	0.1181	13.164	25.7557	17.7702	0.542147	0.188994	0.220832	0.66238	0.863864	10.8796	0.125088	0.176595	0.0960045	1.52543	1.10396	0.228144
346	1	1.14222	0.414224	0.384405	0.0631941	0.0630244	23.7075	1.6522	0.124049	11.3083	31.0243	17.498	0.88005	0.133312	0.274142	0.600168	0.801297	7.49248	0.108291	0.119132	0.0609103	1.06493	0.891217	0.192642
373	1	1.11327	0.406048	0.332157	0.0452712	0.0488427	24.1384	1.42862	0.108021	12.3074	28.1614	17.4815	0.619909	0.151583	0.23208	0.615073	0.993001	8.92906	0.176495	0.142768	0.0832152	1.19203	1.06132	0.23253
440	1	1.06254	0.259652	0.425517	0.0523355	0.0500212	24.5876	1.58452	0.11798	11.7418	28.0565	18.9337	0.810203	0.141878	0.220359	0.5266	0.81514	8.04979	0.114955	0.156061	0.0708023	1.14573	0.878319	0.198042
623	1	1.2037	0.39012	0.347828	0.0421432	0.0625438	24.0527	1.51915	0.121579	12.3187	27.8945	16.4624	0.63225	0.162119	0.20904	0.695579	1.04294	9.52018	0.187152	0.153356	0.0770782	1.33129	1.35403	0.219599
5	1	0.73373	0.468164	0.302252	0.044044	0.0582343	23.3779	1.22471	0.124086	13.3497	24.5189	18.0593	0.525765	0.156417	0.167565	0.705455	1.26364	11.2654	0.170771	0.183434	0.106632	1.46419	1.42722	0.302514
106	1	0.700363	0.431719	0.388759	0.0512739	0.0589165	25.2432	1.6939	0.102834	12.0009	29.034	17.5248	0.60496	0.178891	0.283989	0.771496	1.00963	7.27845	0.154792	0.130852	0.081437	1.08551	0.960943	0.228352
378	1	0.718103	0.444099	0.357437	0.052592	0.0522599	24.2321	1.58285	0.116305	12.083	28.8997	16.936	0.619305	0.168976	0.253912	0.701707	1.00397	8.98572	0.173261	0.12362	0.106691	1.12157	1.02328	0.243561
423	1	0.480131	0.240644	0.333719	0.0418503	0.055258	24.0798	1.28883	0.123892	12.4474	27.3224	18.726	0.628454	0.177357	0.254969	0.689449	1.03513	9.19662	0.161475	0.145262	0.0914098	1.28409	0.957238	0.238708
459	1	0.563187	0.378047	0.319941	0.0414545	0.0645747	23.1327	1.41692	0.120804	12.5695	29.2603	16.8151	0.632509	0.169485	0.261045	0.626473	0.891381	9.68113	0.11277	0.146601	0.118693	1.30267	1.18452	0.190215
497	1	0.887132	0.468906	0.363289	0.0380662	0.0745439	22.6508	1.0181	0.166046	12.9056	26.5857	18.7322	0.696299	0.173125	0.206134	0.575836	0.787645	10.3963	0.104901	0.167183	0.0883735	1.25783	1.43327	0.222806
1	1	1.48741	0.74205	0.281103	0.0408522	0.067484	22.738	0.828118	0.173323	12.9607	23.3794	16.7003	0.498923	0.311969	0.227189	0.660423	0.925798	13.424	0.0914958	0.418047	0.122667	1.87528	1.72645	0.318955
9	1	1.01405	0.610357	0.312495	0.0384016	0.0644411	23.0632	1.11579	0.139541	13.2413	24.9889	17.895	0.674756	0.186717	0.198518	0.772155	1.0466	11.0573	0.178964	0.18797	0.0830135	1.59253	1.27332	0.264653
24	1	0.826871	0.360063	0.401277	0.0469573	0.0581679	24.6175	1.48514	0.123497	12.5245	25.2293	19.4375	0.667745	0.17004	0.227775	0.724491	1.10281	9.11006	0.15746	0.15288	0.0929915	1.15105	1.07313	0.258925
46	1	1.41543	0.927149	0.282361	0.0360962	0.0473383	24.2992	0.843144	0.1159	13.1149	22.786	17.0484	0.455254	0.207793	0.173639	0.7391	1.14076	12.1293	0.22605	0.205251	0.137169	1.74547	1.61095	0.313423
74	1	0.994171	0.664288	0.281884	0.038745	0.0668456	23.5451	1.20272	0.141955	13.3026	23.9891	18.5671	0.601724	0.202911	0.217646	0.798495	1.10999	10.905	0.123895	0.153981	0.0846844	1.55753	1.23202	0.217532
77	1	0.979516	0.597763	0.296582	0.0323418	0.0579295	22.7331	0.829927	0.138396	14.1264	23.8608	17.4479	0.550386	0.18823	0.195539	0.723743	0.950697	12.4509	0.160544	0.189346	0.108933	1.59814	1.52584	0.256943
98	1	1.0008	0.271369	0.30829	0.0396984	0.0564762	23.4498	1.09434	0.128089	12.8188	25.1828	18.8335	0.552888	0.158391	0.174612	0.588316	0.991363	11.0046	0.1395	0.179728	0.0835719	1.44067	1.23789	0.264433
101	1	1.1033	0.481075	0.379996	0.0493795	0.0519534	24.1482	1.50172	0.110606	12.7621	28.731	16.1516	0.557313	0.172117	0.220274	0.605214	0.890092	9.28287	0.131266	0.144733	0.0923211	1.16929	1.01736	0.246152
109	1	0.890724	0.457216	0.328682	0.046605	0.0525634	23.9506	1.42221	0.11425	12.7258	26.6422	18.3332	0.633104	0.165145	0.207545	0.708448	1.21776	9.16721	0.179309	0.142773	0.0900017	1.2722	1.03943	0.21291
335	1	0.85961	0.219011	0.334319	0.0354869	0.0644944	24.0961	1.07321	0.151493	12.9721	25.3137	19.2321	0.731621	0.193698	0.216643	0.619781	0.946674	9.71639	0.140742	0.176063	0.0858093	1.39284	1.17941	0.248744
366	1	0.919158	0.562931	0.375077	0.0480961	0.0564486	23.7169	1.68801	0.114722	11.5974	31.1039	16.6844	0.649749	0.14325	0.247414	0.510342	0.876651	8.18326	0.139481	0.168555	0.0751984	0.849969	1.02959	0.259488
418	1	1.09163	0.49774	0.32009	0.0477663	0.0699537	23.1879	1.30771	0.109965	13.1747	25.8794	17.7274	0.557994	0.194925	0.205164	0.682295	1.04642	10.3684	0.23177	0.197135	0.102961	1.49201	1.25153	0.255047
438	1	0.848743	0.513063	0.293299	0.0363927	0.054683	23.3585	1.21844	0.110793	13.0012	26.4785	16.7229	0.54408	0.202193	0.258084	0.712523	1.01573	11.1498	0.138551	0.164101	0.0873413	1.34144	1.5104	0.239213
458	1	0.896938	0.21935	0.324008	0.0461351	0.0551242	23.1597	1.5407	0.123426	12.3294	28.2735	16.9785	0.657455	0.19741	0.229486	0.507071	0.85642	10.416	0.0922316	0.17158	0.0790093	1.20371	1.38714	0.255776
472	1	1.02131	0.332671	0.305219	0.0329552	0.0653493	23.4601	1.04481	0.145568	12.5885	26.4021	19.5345	0.661619	0.196793	0.217648	0.582552	0.862551	9.67263	0.125377	0.159797	0.0948247	1.12367	1.1328	0.236593
473	1	0.744402	0.226983	0.335634	0.0449466	0.0550377	24.5264	1.57289	0.101737	12.8385	25.1698	18.2043	0.63956	0.17385	0.177763	0.63588	1.00218	10.4764	0.198844	0.174164	0.0924743	1.29056	1.06574	0.251927
487	1	1.08351	0.465327	0.366224	0.0422502	0.0625112	24.7331	1.43686	0.12223	12.2887	26.5147	18.6624	0.600939	0.188023	0.198959	0.569693	0.914399	9.18538	0.170669	0.15117	0.0820182	0.986369	0.917228	0.257315
488	1	1.04361	0.54073	0.288687	0.0392119	0.0555198	23.1919	1.26542	0.112474	13.2855	24.5464	17.2104	0.507709	0.186477	0.192536	0.734655	1.24377	11.6068	0.245267	0.169159	0.11329	1.69663	1.4468	0.276924
499	1	1.08684	0.645794	0.340336	0.030437	0.0822855	22.7587	0.878217	0.171024	13.5661	22.4847	19.9827	0.662076	0.198691	0.216448	0.642796	1.01496	11.4614	0.156024	0.20074	0.113783	1.47741	1.57048	0.257996
537	1	0.995736	0.240268	0.343239	0.0520339	0.0674169	24.2424	1.50229	0.129172	12.5564	26.0193	18.2252	0.611744	0.185486	0.203166	0.642161	1.06942	9.80918	0.190539	0.180436	0.09548	1.32114	1.05688	0.260878
551	1	1.4676	0.398447	0.313955	0.0436685	0.0656918	23.686	1.28177	0.116982	13.9381	22.8554	17.4184	0.482404	0.203588	0.199795	0.836651	1.26259	11.6179	0.202988	0.180274	0.096108	1.77773	1.23041	0.323575
62	1	1.2386	0.248799	0.321685	0.0387053	0.0661807	23.1247	0.998718	0.146551	14.0883	22.9955	19.5731	0.562872	0.203033	0.194552	0.735599	1.09158	10.7125	0.150521	0.197514	0.0670865	1.4974	1.45396	0.292544
69	1	1.45417	0.318755	0.298058	0.0395658	0.0570541	23.017	1.08814	0.121868	13.5026	25.8286	16.6168	0.533147	0.203759	0.196426	0.623635	0.887188	11.6608	0.163362	0.212969	0.0524464	1.43845	1.35354	0.33166
86	1	0.965315	0.218745	0.311096	0.0351021	0.0508148	23.9607	1.14369	0.117916	13.475	25.2348	16.9262	0.497572	0.161331	0.240429	0.80547	1.1938	11.1458	0.161564	0.197351	0.0627179	1.4631	1.2701	0.361404
103	1	1.45266	0.243811	0.297279	0.0378867	0.0645201	23.3296	0.973001	0.148314	13.878	26.2815	16.7251	0.581871	0.183808	0.224763	0.737023	0.982165	10.7456	0.169224	0.168063	0.0692183	1.29863	1.15215	0.255772
272	1	1.06163	0.234349	0.318768	0.0395226	0.0654317	23.6853	1.27999	0.128532	11.9689	26.8119	18.0551	0.628296	0.182619	0.196113	0.546066	0.829694	10.5935	0.169527	0.210881	0.0448729	1.52279	1.15482	0.271463
391	1	0.997159	0.221095	0.407445	0.0508358	0.0622104	24.4988	1.68239	0.130632	12.1096	28.6889	16.7986	0.586226	0.166206	0.224033	0.590174	0.949984	8.84716	0.160421	0.168547	0.0621974	1.24409	1.09434	0.258956
395	1	1.30846	0.254532	0.285517	0.0373237	0.0614197	22.5068	0.976311	0.131522	13.2919	25.3434	16.9009	0.575659	0.160143	0.225527	0.704438	1.00315	12.2808	0.133622	0.159856	0.0482439	1.5181	1.82694	0.265391
469	1	1.52153	0.269583	0.315962	0.0394332	0.0568307	23.6143	1.20518	0.126381	13.6037	25.6349	15.9974	0.454264	0.178749	0.231657	0.748903	1.06115	11.0586	0.171521	0.178691	0.0788819	1.50695	1.62867	0.316647
491	1	1.42924	0.264423	0.318674	0.0343777	0.0644454	24.2947	1.22972	0.109975	13.5466	25.3921	14.2025	0.555285	0.18846	0.205717	0.646439	0.903185	10.8919	0.163722	0.189706	0.0754622	3.18534	1.71614	0.391889
556	1	1.41027	0.246014	0.360196	0.0538577	0.062414	24.4953	1.6743	0.115582	11.9508	27.415	17.2083	0.665561	0.158489	0.229182	0.596529	0.846913	9.57128	0.146774	0.176742	0.0544164	1.29013	1.01265	0.259376
602	1	1.52559	0.28361	0.336394	0.0465903	0.0595685	23.9335	1.3538	0.122353	13.2433	24.7936	17.5086	0.543358	0.171607	0.188307	0.700302	1.06578	10.7047	0.232067	0.183108	0.0700426	1.44895	1.21849	0.26645
620	1	1.12944	0.251481	0.310552	0.0378461	0.0566123	23.6694	1.12634	0.129227	13.9011	23.1619	17.642	0.597393	0.175843	0.194202	0.781442	1.25121	11.7158	0.213616	0.157589	0.0594706	1.75615	1.44438	0.237074
14	1	0.851639	0.229402	0.309528	0.0405895	0.0619782	23.134	1.22909	0.13356	12.6004	27.8716	17.7071	0.618934	0.159296	0.244916	0.648437	0.896871	10.0299	0.135887	0.147441	0.0937773	1.35846	1.24111	0.256122
33	1	0.779655	0.219554	0.319436	0.0375948	0.0631957	23.8982	1.13694	0.125161	13.0667	23.8867	17.4575	0.562784	0.16879	0.199783	0.758711	1.11426	12.2453	0.204538	0.166359	0.0760332	1.61636	1.59161	0.30485
39	1	0.883369	0.203836	0.337687	0.0414374	0.0532942	23.8575	1.42759	0.118349	12.4912	28.2895	17.5624	0.548791	0.169081	0.228646	0.698563	1.09266	9.10042	0.170696	0.149778	0.0971337	1.27226	0.91638	0.289485
96	1	0.778126	0.223365	0.352342	0.0498339	0.0583457	24.275	1.46693	0.111885	12.4577	27.4822	16.3183	0.538892	0.158742	0.210634	0.703781	1.09768	10.3207	0.178652	0.161946	0.108961	1.28742	1.36923	0.289322
327	1	1.04455	0.285572	0.333397	0.0468408	0.0607262	23.9381	1.43261	0.128241	12.448	25.2571	18.2731	0.603276	0.177101	0.213953	0.680855	1.02889	10.5136	0.155589	0.162312	0.0771592	1.35209	1.5132	0.273697
444	1	0.897381	0.16915	0.308056	0.036687	0.0740508	23.4983	0.868652	0.151287	13.3993	23.1174	18.398	0.695433	0.168753	0.195803	0.719655	0.922226	12.7231	0.159355	0.162782	0.0917451	1.46918	1.51004	0.263589
462	1	0.86086	0.37722	0.29122	0.0175497	0.0561579	23.258	0.932105	0.144889	13.2765	24.8001	17.5734	0.645091	0.15899	0.202298	0.674131	0.974886	11.9492	0.169952	0.171117	0.0925611	1.77872	1.32591	0.26913
484	1	0.758672	0.193786	0.414793	0.0594132	0.0586434	26.1789	1.80489	0.112474	12.2768	26.3947	16.5494	0.549767	0.165856	0.228136	0.683111	1.05068	9.16154	0.159602	0.240372	0.0817233	1.4065	1.10337	0.366828
490	1	0.887698	0.190528	0.342185	0.0386877	0.0582795	24.7418	1.38086	0.121204	12.7441	25.1283	16.7931	0.539034	0.183556	0.209272	0.715587	1.12001	11.1527	0.153232	0.173337	0.090476	1.4571	1.48501	0.293939
518	1	1.10499	0.270184	0.312081	0.0493978	0.047971	23.6113	1.62375	0.0952301	13.6122	24.6649	16.0437	0.429382	0.169611	0.173099	0.707761	1.31406	12.0333	0.207076	0.159966	0.0838799	1.53808	1.45575	0.292309
530	1	0.848275	0.403084	0.365104	0.0500527	0.0637541	24.1611	1.45407	0.1324	12.7732	24.6722	18.7393	0.638125	0.18454	0.201014	0.654218	1.10596	10.2615	0.198402	0.180159	0.0866976	1.34625	1.22344	0.257086
532	1	0.806826	0.203479	0.35229	0.0405468	0.0575011	25.4769	1.49077	0.106787	13.1789	25.077	17.4148	0.542998	0.17563	0.211437	0.737183	1.10831	9.73045	0.182792	0.171597	0.0429543	1.5016	1.08037	0.308931
546	1	1.00727	0.461584	0.391611	0.0406831	0.0686517	23.8257	1.25925	0.151818	12.3339	26.2828	18.8877	0.72342	0.147712	0.223072	0.572282	0.812256	9.81569	0.151707	0.147691	0.0934771	1.20971	1.17314	0.218932
547	1	0.769969	0.144574	0.299013	0.0379464	0.0686287	23.1401	1.04025	0.137893	13.3555	25.4336	18.2302	0.614524	0.180391	0.226484	0.713287	1.07719	11.295	0.15047	0.155983	0.078676	1.2912	1.30298	0.256172
633	1	1.25312	0.265789	0.343089	0.0499937	0.0727548	23.0451	1.20754	0.143937	13.2827	24.5179	18.6852	0.578196	0.168724	0.17909	0.57649	0.979531	11.4609	0.137665	0.12976	0.0694678	1.31823	1.34096	0.193807
21	1	0.817641	0.22938	0.291029	0.0306847	0.0659634	23.3292	1.08447	0.135119	12.6491	27.3817	17.4076	0.683088	0.159319	0.250037	0.699717	1.00344	10.5055	0.109973	0.16846	0.0575799	1.19728	1.11023	0.633612
30	1	0.94185	0.238498	0.362693	0.0457473	0.0693067	24.5374	1.54528	0.117611	12.6738	26.5187	17.8759	0.597052	0.17224	0.206027	0.593921	0.995816	9.02056	0.1273	0.229165	0.0499405	1.30487	1.13369	0.642705
32	1	0.725241	0.194872	0.315148	0.0397062	0.0666812	23.0859	1.27552	0.136678	12.5383	29.6599	16.7624	0.71871	0.15587	0.240071	0.590398	0.786063	9.26515	0.113602	0.155078	0.0543711	1.33905	1.22366	0.557557
37	1	0.96815	0.251068	0.364714	0.0358209	0.0711346	23.4832	1.14004	0.14271	12.2269	27.8165	19.1795	0.737506	0.165866	0.246947	0.60374	0.84969	8.48127	0.118886	0.195921	0.0624078	1.35927	0.955289	0.543364
48	1	0.834718	0.209319	0.295529	0.0380539	0.0614837	23.3167	1.28197	0.13963	12.8061	26.1412	18.6287	0.6937	0.173684	0.214472	0.663203	1.01874	9.94346	0.119901	0.156927	0.0493652	1.4196	1.11901	0.674523
88	1	1.10731	0.312633	0.271536	0.0351745	0.0571379	23.4389	0.995614	0.129889	13.7231	22.8633	18.135	0.489383	0.182444	0.167408	0.760072	1.14266	11.9387	0.163554	0.320889	0.0533061	1.56232	1.27976	0.869861
97	1	0.762052	0.191029	0.386419	0.0494844	0.0543704	24.4167	1.75637	0.105277	12.0453	27.6161	17.2	0.552265	0.165307	0.223697	0.61754	1.09499	9.37511	0.166183	0.178297	0.0612744	1.27292	0.944387	0.764893
125	1	0.825215	0.239901	0.367178	0.0458726	0.0659752	23.7736	1.0785	0.147454	12.4997	25.8311	18.6577	0.779567	0.171646	0.236595	0.662968	0.915902	10.12	0.146025	0.308819	0.0509594	1.4327	1.04833	0.594327
157	1	0.661919	0.183839	0.409135	0.0508854	0.0634239	24.5164	1.56051	0.123342	12.0637	29.8328	17.2517	0.726361	0.132008	0.250665	0.558357	0.716602	7.83614	0.149916	0.224337	0.0457471	1.04755	0.82638	0.768346
167	1	0.698993	0.166119	0.35076	0.0441577	0.0443033	23.7739	1.40269	0.106609	12.6467	27.4194	17.8628	0.637909	0.147143	0.219232	0.62649	1.03469	9.49523	0.177728	0.174349	0.0564977	1.27033	1.00161	0.642276
214	1	0.716772	0.202515	0.343841	0.0440171	0.0542383	24.0118	1.42324	0.110078	12.8228	26.2524	18.0277	0.553432	0.15724	0.248052	0.680166	1.08408	9.87836	0.12269	0.289006	0.0562444	1.44422	1.08692	0.390234
241	1	0.615538	0.162616	0.410539	0.0829286	0.0556413	25.6797	2.31698	0.0983146	11.3215	30.7822	16.2827	0.623093	0.126689	0.259407	0.705727	0.952635	6.83258	0.110758	0.21639	0.0603768	1.03002	0.815454	0.458167
257	1	0.8318	0.237059	0.339926	0.0363024	0.074282	23.7767	1.06165	0.166587	12.7267	24.1109	18.8498	0.7253	0.153707	0.213473	0.698259	0.941253	11.7091	0.150205	0.168499	0.0398525	1.38693	1.3505	0.25126
262	1	0.984235	0.25135	0.308609	0.0333535	0.0728293	23.2441	1.15246	0.145543	12.6497	26.3354	18.582	0.655001	0.172485	0.236603	0.601508	0.843915	9.92702	0.0992025	0.395018	0.0403279	1.13358	1.27047	0.865257
299	1	0.797452	0.207861	0.314359	0.0393537	0.0669669	24.0852	1.2781	0.123375	12.7615	24.229	17.6339	0.493406	0.170785	0.203815	0.627689	1.01171	11.9453	0.16132	0.27099	0.0374597	1.52793	1.60843	0.404069
304	1	1.0392	0.277081	0.322889	0.0546046	0.0641438	23.7885	1.82854	0.107481	12.1541	25.1984	18.5623	0.555466	0.177957	0.187613	0.596495	0.985565	10.6533	0.114782	0.259848	0.0534885	1.25849	1.26267	0.49707
309	1	0.580136	0.138561	0.347256	0.0683117	0.0605858	24.3281	1.43759	0.129505	12.5757	28.0853	17.6737	0.602044	0.1685	0.216157	0.608809	0.947822	9.15884	0.12673	0.218713	0.0496635	1.14254	0.918322	0.417156
325	1	0.885347	0.228193	0.326819	0.0381702	0.0615184	24.1103	1.1777	0.136271	13.0769	24.2569	17.7891	0.556758	0.180264	0.213586	0.638406	1.00925	11.2212	0.153828	0.427123	0.0444288	1.53467	1.31745	0.61589
338	1	1.0331	0.307982	0.379551	0.0310978	0.0685869	22.8352	1.3417	0.153716	11.9942	27.1924	18.7546	0.790115	0.153263	0.233544	0.562686	0.756848	8.16439	0.139652	0.502375	0.037524	1.05826	1.37	0.52977
358	1	1.40812	0.480142	0.336994	0.04	0.0617896	23.0779	1.19202	0.134957	12.4626	26.0359	18.6978	0.620096	0.189537	0.232987	0.612075	0.920963	9.57161	0.0849206	0.506765	0.043077	1.3593	1.47028	0.446874
390	1	0.947245	0.31252	0.365891	0.0366632	0.0724207	23.8301	1.2606	0.139331	11.8668	26.9666	18.0692	0.708118	0.150779	0.208314	0.59648	0.877999	9.62489	0.152207	0.361639	0.0471195	1.27151	1.86777	0.265842
407	1	1.27837	0.405485	0.349834	0.0483569	0.0626654	23.1343	1.22138	0.120957	12.374	24.7208	16.5362	0.50922	0.165503	0.168986	0.578504	0.954337	12.0944	0.182368	0.175846	0.0496753	1.59944	1.56	0.517583
445	1	1.34035	0.364263	0.329416	0.0411182	0.0618223	23.7172	1.39721	0.112896	11.7806	28.2998	15.6306	0.585042	0.151595	0.246878	0.759551	0.971478	10.2268	0.102408	0.418941	0.0536439	1.36426	1.6132	0.43103
450	1	1.02418	0.350457	0.411768	0.0599702	0.0658866	24.7156	1.47536	0.106523	12.5985	25.114	18.2615	0.59789	0.176727	0.231359	0.835504	1.1446	8.45428	0.21	0.47	0.05896	1.34409	0.875805	0.325915
452	1	0.846264	0.283873	0.37238	0.0414669	0.0615071	23.3936	1.58292	0.132063	12.3279	28.5406	17.4586	0.670388	0.153161	0.219194	0.573557	0.788929	9.37368	0.123416	0.199247	0.0369151	1.36906	1.05268	0.398583
454	1	1.64445	0.504968	0.267989	0.027251	0.0710327	22.7302	0.860662	0.124143	13.0568	22.5844	14.4121	0.43558	0.172533	0.186938	0.633079	0.914996	14.0597	0.18	0.28	0.0711728	1.76362	2.26	0.362232
456	1	1.34487	0.4752	0.347884	0.0304771	0.0514613	23.8378	1.32127	0.119184	12.755	24.3161	18.1507	0.541545	0.169803	0.198402	0.669055	1.24462	10.6704	0.242018	0.488811	0.0546263	1.46708	1.07251	0.431175
463	1	1.34524	0.47533	0.34798	0.0304855	0.0514754	23.8444	1.32163	0.119217	12.7585	24.3228	18.1556	0.541694	0.169849	0.198457	0.669239	1.24497	10.6733	0.242085	0.488945	0.0546413	1.46748	0.97104	0.505549
476	1	1.55486	0.415194	0.293042	0.0201292	0.0633924	23.8972	0.980654	0.125842	13.2652	23.5029	15.5734	0.460503	0.17302	0.199534	0.718758	1.10921	13.1553	0.180572	0.224453	0.0507381	1.81982	1.70298	0.513329
478	1	0.746534	0.262394	0.415319	0.055979	0.0634334	24.6183	1.81034	0.125299	11.2247	29.0618	17.9344	0.765026	0.144824	0.232812	0.553506	0.853901	8.35427	0.175968	0.255213	0.0439117	1.12541	0.932169	0.244452
496	1	0.809822	0.277702	0.26212	0.0373889	0.0638752	23.1155	0.941238	0.144687	13.1496	24.6002	18.4115	0.598647	0.179904	0.194548	0.712898	1.01346	11.7205	0.217376	0.179815	0.0463044	1.34597	1.60243	0.374559
503	1	0.687198	0.236761	0.404934	0.0652766	0.0543497	24.9874	2.1428	0.0985805	11.7517	28.9659	16.7248	0.584944	0.141421	0.244664	0.740662	1.13494	7.9754	0.189788	0.139536	0.0753084	1.1764	1.19395	0.28332
525	1	0.944174	0.310538	0.38547	0.0677502	0.0614509	24.3371	1.75048	0.107559	11.5485	26.3815	17.3155	0.594551	0.151259	0.203454	0.553086	1.02457	8.58762	0.248872	0.150709	0.0372309	1.14676	1.23	0.35
531	1	0.641136	0.211406	0.381611	0.063738	0.0677183	24.1452	1.72752	0.140365	11.7042	29.274	18.1123	0.766476	0.15628	0.25834	0.580799	0.779621	8.18518	0.15364	0.151283	0.0396713	1.11159	1.06426	0.283628
535	1	1.2478	0.37868	0.34925	0.0336671	0.0636146	23.7873	1.26262	0.124106	13.4663	23.3503	18.3397	0.504915	0.194879	0.204	0.667035	1.07636	10.844	0.276649	0.220799	0.0554818	1.32573	1.87931	0.347495
544	1	0.738727	0.190542	0.394225	0.0511535	0.0583908	24.5157	1.53933	0.126026	13.0591	25.5102	18.1365	0.590787	0.184716	0.211395	0.548401	0.932956	10.1963	0.22067	0.193371	0.0393798	1.24522	0.979047	0.337799
552	1	1.02384	0.311976	0.322106	0.0289437	0.0633383	23.0294	1.03953	0.141068	12.9166	26.153	18.0344	0.619825	0.185573	0.222738	0.603378	1.05398	10.4087	0.177417	0.20106	0.0359913	1.25379	1.76816	0.405262
555	1	0.745416	0.23405	0.41316	0.0566006	0.0617121	24.4511	1.80777	0.120748	11.1688	30.8278	17.333	0.798325	0.151634	0.255931	0.495822	0.695252	7.78098	0.180362	0.150293	0.0443087	1.09713	0.854953	0.274778
19	1	1.35138	0.359669	0.31792	0.0459209	0.0694554	23.261	1.01538	0.136862	13.3583	22.3938	19.5196	0.584759	0.211334	0.194477	0.754527	1.12741	11.5396	0.167276	0.212859	0.0429132	1.71525	1.34089	0.279441
75	1	0.801433	0.263891	0.321956	0.0461487	0.0493418	23.701	1.4794	0.105185	12.9868	28.0597	15.7454	0.565756	0.171697	0.233542	0.729448	1.13319	10.1374	0.180062	0.17076	0.0653269	1.4588	1.30232	0.291451
83	1	1.193	0.393292	0.349251	0.027104	0.0634299	24.0409	1.16547	0.143884	13.198	24.5259	17.8161	0.581388	0.178196	0.181061	0.641912	0.89814	11.1227	0.125366	0.170248	0.0823297	1.53452	1.32569	0.242134
131	1	1.1035	0.335813	0.310047	0.035021	0.0628063	23.4045	1.05775	0.15066	13.1226	24.3314	18.5586	0.655542	0.183434	0.208302	0.770587	1.01989	10.6413	0.125902	0.201894	0.0412992	2.10855	1.2643	0.306266
135	1	0.903587	0.237165	0.388954	0.0616158	0.066533	23.5434	1.42027	0.138131	12.575	28.4024	16.8481	0.58299	0.192997	0.230323	0.596356	0.930145	9.47388	0.128471	0.19465	0.0500597	1.79959	0.924051	0.311452
141	1	0.749	0.186594	0.248689	0.0373112	0.062788	23.202	1.15578	0.141907	13.2821	25.6053	16.2483	0.499382	0.171795	0.211823	0.75521	1.00977	11.7737	0.141083	0.168415	0.0459967	2.43564	1.59861	0.268688
147	1	1.30701	0.242744	0.378158	0.0344993	0.0669744	23.6593	1.17552	0.157801	12.2999	26.9136	17.7281	0.585002	0.15149	0.220633	0.569658	0.86501	10.4152	0.123674	0.158586	0.0442837	1.39655	1.25027	0.256066
162	1	0.663501	0.195846	0.378723	0.0471294	0.0679141	24.0869	1.43152	0.150705	11.5829	28.0733	20.5144	0.824778	0.163963	0.243726	0.505945	0.81697	7.54989	0.106237	0.150888	0.0431802	1.46392	0.702476	0.235196
165	1	0.620083	0.16119	0.35713	0.0406914	0.0667093	24.2973	1.27916	0.144535	12.2537	27.1185	19.959	0.844863	0.167427	0.220096	0.582575	0.828327	8.24053	0.135035	0.148055	0.0346113	1.49801	0.814527	0.187923
172	1	0.828442	0.231176	0.311191	0.0364428	0.064096	22.6922	1.01806	0.150081	13.1972	25.9897	18.6237	0.641016	0.182428	0.221058	0.589877	0.76177	10.9521	0.113554	0.17434	0.0415577	1.7704	1.15368	0.255985
175	1	0.74082	0.166565	0.298241	0.0414505	0.0594862	23.8515	1.21914	0.132538	12.4335	27.1307	16.9323	0.617202	0.146616	0.220565	0.653568	1.01629	10.6493	0.118809	0.144217	0.0362625	1.69565	1.446	0.24931
177	1	0.924105	0.232455	0.313969	0.0549725	0.0584673	23.8194	1.53886	0.120701	13.0254	24.6835	17.887	0.527405	0.16258	0.193841	0.663541	1.15136	11.064	0.14945	0.175556	0.0393291	1.74848	1.18061	0.284999
180	1	0.675683	0.193768	0.333331	0.0418238	0.0651679	24.7289	1.43375	0.134196	12.2723	26.012	19.9406	0.671874	0.172864	0.2288	0.651385	1.02962	8.62637	0.128807	0.165679	0.0497999	1.28385	0.899839	0.259597
183	1	0.937413	0.276863	0.288243	0.0420984	0.0530145	23.4028	1.07038	0.14046	13.3166	23.7759	18.8764	0.533548	0.20208	0.19743	0.61662	0.952483	11.0245	0.136639	0.19456	0.038371	2.25501	1.33314	0.335432
184	1	1.05034	0.317823	0.342229	0.051153	0.0604828	24.4976	1.31281	0.113572	13.4129	25.8046	17.1153	0.501841	0.155229	0.208669	0.69331	1.03344	9.76745	0.162256	0.176568	0.0507015	1.69001	1.18229	0.299433
191	1	0.882046	0.267951	0.339359	0.0384012	0.0673446	23.6961	1.14147	0.152868	12.8174	28.0919	17.7017	0.600238	0.181533	0.290049	0.714979	0.868164	9.30379	0.107311	0.167105	0.0640142	1.19378	1.03236	0.280068
196	1	0.875807	0.270728	0.378127	0.0486022	0.055609	24.5346	1.54537	0.119476	12.5097	28.4077	16.635	0.599087	0.162398	0.228006	0.571011	0.976892	8.96027	0.137564	0.144112	0.0439025	1.25296	1.32965	0.213373
198	1	0.813621	0.265742	0.398167	0.045263	0.0819799	25.2149	1.38178	0.149291	12.7977	27.6763	17.4986	0.664405	0.171704	0.203096	0.548623	0.761255	8.4575	0.100251	0.160236	0	1.19618	1.175	0.238409
202	1	1.20429	0.401884	0.342714	0.0417944	0.0715419	24.6673	1.24673	0.139155	12.7867	23.6591	17.8804	0.542046	0.19231	0.202519	0.753124	1.04485	11.0141	0.141942	0.185272	0.058478	2.13309	0.986318	0.304303
204	1	1.03866	0.29322	0.300891	0.0390257	0.0453868	22.0991	1.18694	0.115057	13.1408	28.167	13.4564	0.475339	0.19263	0.208588	0.521965	0.759173	13.2698	0.0835866	0.22473	0.0359219	2.21101	1.75467	0.380142
213	1	1.28421	0.456809	0.243808	0	0.0541472	23.6377	0.737618	0.135738	14.322	19.6947	16.513	0.418725	0.187288	0.164645	0.779016	1.24042	15.5121	0.141974	0.189827	0	2.30313	1.70911	0.273978
216	1	1.09013	0.324862	0.319304	0.0476876	0.0541143	24.483	1.39531	0.121012	12.7251	23.5478	19.2446	0.539138	0.181844	0.177062	0.619985	1.07532	10.3769	0.138183	0.18958	0	1.94728	1.09736	0.304426
226	1	0.663043	0.192498	0.30414	0.0391449	0.0531692	23.7722	1.26215	0.123444	13.1919	26.0283	17.1024	0.500612	0.172172	0.210681	0.605849	0.927169	11.2077	0.155997	0.17951	0.0388627	1.57687	1.42418	0.268035
233	1	0.743769	0.228123	0.323341	0.0350778	0.0722169	23.5303	1.02044	0.152303	12.9991	25.6362	18.7873	0.650922	0.167575	0.199962	0.532556	0.758009	10.8898	0.106281	0.21853	0	1.54839	1.12801	0.271803
239	1	0.941715	0.272849	0.290529	0.0458044	0.0457225	24.0689	1.39539	0.110541	12.5996	25.4932	17.65	0.494828	0.16928	0.217965	0.676236	1.18027	10.7354	0.13491	0.177807	0.0658593	1.57128	1.32422	0.337724
240	1	0.786866	0.251238	0.255479	0.028939	0.062934	23.2037	0.851837	0.138273	13.5523	22.8346	18.8731	0.548893	0.174613	0.180177	0.725738	1.01336	12.4789	0.20151	0.16001	0.0404263	1.78673	1.58559	0.264738
246	1	1.03099	0.32701	0.299089	0.0353078	0.0674279	23.7473	1.06299	0.118814	13.1786	24.1189	17.4331	0.444478	0.177978	0.18061	0.735098	1.13583	11.8573	0.161232	0.18848	0.0410179	1.76888	1.57504	0.314579
253	1	0.69363	0.213828	0.295188	0.0313433	0.0585073	23.1193	1.0185	0.147647	13.2385	26.2867	16.1026	0.564604	0.14325	0.199783	0.606206	0.932959	12.2643	0.100192	0.176007	0.0368165	1.92601	1.53396	0.31012
277	1	0.899639	0.230174	0.320311	0.04626	0.0585047	24.2369	1.28216	0.116608	12.681	25.9365	17.921	0.53343	0.173788	0.208001	0.63351	1.15355	10.0506	0.1738	0.183126	0.042316	1.60247	1.20674	0.309535
288	1	0.788146	0.255688	0.283396	0.0320496	0.0487473	24.1435	0.941627	0.125895	12.939	23.5285	19.0275	0.513244	0.184771	0.207328	0.665814	1.18399	11.4497	0.130411	0.172384	0.0443759	1.5638	1.46464	0.305437
291	1	0.913362	0.32642	0.353849	0.0435859	0.0509829	23.8596	1.39333	0.135472	12.1287	29.016	16.5708	0.637185	0.14497	0.224626	0.541946	0.707734	9.82941	0.12507	0.154269	0.0451815	1.40644	1.17789	0.213109
330	1	1.06201	0.252666	0.248715	0.0490163	0.0562207	22.8377	1.06837	0.120687	13.83	24.901	17.1461	0.495623	0.180054	0.215831	0.751736	1.14906	11.8685	0.159969	0.198679	0.0426353	1.67985	1.33853	0.347104
340	1	0.658253	0.226303	0.307243	0.0347013	0.0658141	23.6311	1.27794	0.126809	13.7529	26.1421	18.2472	0.584187	0.148862	0.239538	0.852557	1.19258	9.05895	0.179381	0.133736	0.0508577	1.35692	1.48769	0.24433
348	1	0.758575	0.205735	0.311257	0.0430514	0.0541841	23.5995	1.65658	0.133594	11.8072	29.3762	16.7168	0.683846	0.161327	0.247497	0.575512	0.833988	9.7067	0.118978	0.159899	0.0362159	1.26718	1.26371	0.282464
398	1	0.56183	0.224152	0.330107	0.0493755	0.0565581	23.8716	1.48647	0.115311	12.513	27.081	17.7697	0.567272	0.163568	0.224462	0.661875	1.07354	9.87204	0.145511	0.187017	0.0374038	1.46003	1.22834	0.319777
404	1	0.879743	0.288229	0.35205	0.0472556	0.0552779	23.9454	1.65651	0.127295	11.8102	28.4592	18.8506	0.664098	0.139967	0.224614	0.595289	0.989431	8.1136	0.150564	0.163992	0.0367001	1.19292	0.945846	0.311175
415	1	0.865062	0.312784	0.378497	0.0786343	0.0567611	24.4094	1.37727	0.121807	12.4976	26.9303	17.1569	0.547971	0.162443	0.203346	0.568338	0.978013	10.1228	0.129743	0.173157	0.0379981	1.36551	1.25486	0.270817
425	1	1.51988	0.402742	0.279855	0.0370121	0.0646293	22.8368	1.02103	0.135353	12.9401	25.8762	16.136	0.473733	0.15762	0.21918	0.677508	0.997112	12.2084	0.126128	0.180431	0.0286374	1.75879	1.59098	0.331891
427	1	0.773192	0.207827	0.405278	0.0514292	0.0537614	24.6986	1.67251	0.107448	12.3109	27.5233	17.7542	0.627042	0.137029	0.228492	0.573755	1.00498	8.88637	0.147712	0.129141	0.0355105	1.26075	1.18737	0.223339
515	1	1.21332	0.235144	0.363342	0.0442569	0.0569558	23.592	1.34253	0.128262	11.8016	27.9617	16.0211	0.556393	0.159074	0.20771	0.4667	0.897332	11.2213	0.126472	0.2137	0.0266028	1.64036	1.41155	0.312621
521	1	1.33997	0.721807	0.348436	0.0412462	0.0600914	24.5407	1.24778	0.11196	12.999	25.3245	16.6492	0.499271	0.167585	0.231567	0.859639	1.27225	10.0851	0.171537	0.164922	0.0417131	1.68378	1.10537	0.33258
533	1	1.09552	0.316666	0.365291	0.041432	0.05421	23.96	1.22585	0.134559	12.5624	25.2025	18.0097	0.610625	0.183852	0.217967	0.550294	0.850079	11.2426	0.143009	0.190813	0.0348064	1.42931	1.31853	0.260114
570	1	0.747765	0.22234	0.314998	0.0468839	0.0635084	23.3655	1.18448	0.139383	12.9448	27.4846	16.5768	0.670185	0.154918	0.213802	0.569188	0.74543	11.0358	0.0899526	0.153842	0.0322118	1.40977	1.60482	0.22905
571	1	1.47629	0.435647	0.346705	0.0399784	0.0740327	23.8172	0.999662	0.128406	12.8187	24.8865	16.6921	0.571932	0.156202	0.228845	0.680036	0.941303	11.613	0.140574	0.172459	0.041749	1.7303	1.72616	0.282209
590	1	1.18045	0.371429	0.338037	0.0437333	0.0494289	24.48	1.29665	0.117434	12.9257	24.4982	18.9607	0.601236	0.174776	0.197239	0.64974	1.04714	10.0531	0.181531	0.18805	0.0399465	1.28899	1.02926	0.287348
597	1	1.10591	0.324476	0.343072	0.0502446	0.0549136	23.8573	1.18498	0.131784	13.4645	22.7441	18.9344	0.555498	0.18961	0.192182	0.697237	1.19962	11.4969	0.167676	0.20994	0.0389419	1.56332	1.19436	0.299123
609	1	1.47191	0.319711	0.359984	0.0636436	0.0687591	24.0254	1.41266	0.120389	12.8724	23.8284	18.4231	0.553201	0.186995	0.169279	0.510701	0.88641	11.0769	0.225696	0.20941	0.0434152	1.6635	1.22052	0.287601
615	1	0.660447	0.150439	0.366367	0.0338716	0.0533318	23.4319	1.1123	0.139419	13.1061	25.4727	19.5814	0.715662	0.197056	0.217766	0.629146	1.11965	9.96304	0.166109	0.195226	0.0428395	1.39282	0.974683	0.277759
619	1	0.745414	0.247974	0.353235	0.0408689	0.0583299	23.6638	1.2808	0.139202	12.5331	28.6112	17.5961	0.666661	0.171211	0.2597	0.545985	0.766408	9.31968	0.107643	0.16287	0.0451885	1.32639	1.1213	0.23701
26	1	0.790529	0.273212	0.401417	0.078642	0.0635099	24.0035	1.57511	0.145138	12.2904	27.0289	18.8763	0.663463	0.0719275	0.239597	0.740998	1.05194	8.71309	0.158146	0.196664	0.0265151	1.26832	1.05471	0.288053
42	1	0.809126	0.286273	0.348131	0.0482064	0.0832477	23.7507	1.15219	0.156921	12.2293	26.295	18.5566	0.711381	0.0844093	0.245933	0.820911	1.0744	10.1278	0.153006	0.140298	0.0718747	1.36828	1.23147	0.254597
49	1	1.03092	0.316187	0.367964	0.042831	0.0669576	24.0295	1.18043	0.143988	13.1279	23.1497	18.8367	0.642012	0.0817469	0.187107	0.587987	0.830286	11.5609	0.16191	0.204998	0	1.72179	1.44659	0.28151
91	1	0.817967	0.291096	0.340693	0.0341359	0.0613633	23.1937	1.13017	0.153763	12.7333	25.9883	19.8999	0.776401	0.0763178	0.199224	0.584293	0.772861	9.91039	0.132091	0.154535	0.0545909	1.25954	1.2119	0.22341
108	1	1.14113	0.38514	0.441142	0.0861166	0.0687986	24.2063	1.53586	0.124009	12.0395	27.4684	17.5368	0.593156	0.0940801	0.255896	0.651928	1.05718	9.2449	0.162982	0.158741	0.0718926	1.19495	1.16825	0.312895
122	1	0.761341	0.25814	0.39755	0.0569204	0.0508917	25.3865	1.70082	0.138536	12.1854	27.3645	17.7	0.670524	0.0826486	0.230623	0.613445	0.933306	8.67135	0.14899	0.144577	0.0681192	1.25918	0.959289	0.21738
139	1	1.15581	0.380125	0.31534	0.0448742	0.0567446	23.9153	1.19437	0.130009	13.1631	24.5678	17.9361	0.518319	0.0738019	0.198009	0.727368	1.1763	10.8748	0.177874	0.202869	0.0660833	1.71849	1.05928	0.347141
143	1	0.683878	0.245734	0.324451	0.0434602	0.0576619	23.2201	1.36532	0.134792	12.1257	27.8154	18.8796	0.760881	0.0716066	0.230443	0.639118	0.784286	9.57354	0.15825	0.153761	0.0655888	1.32946	1.0982	0.238783
150	1	1.00439	0.399178	0.38404	0.0491744	0.0652732	24.4111	1.42105	0.121679	12.4577	27.0791	18.5657	0.618347	0.158672	0.2474	0.715854	1.07674	8.54974	0.186016	0.155471	0.0762219	1.15314	0.83774	0.266228
176	1	0.901611	0.361062	0.338277	0.0459349	0.0612543	24.5727	1.30982	0.14519	13.0169	23.3049	19.6226	0.603406	0.154623	0.186522	0.803923	1.18667	10.2413	0.193151	0.1561	0.0615634	1.21461	1.26538	0.252579
188	1	0.827324	0.277993	0.333961	0.040834	0.055157	23.9005	1.3172	0.139569	12.6656	25.4227	19.1641	0.718436	0.177491	0.218352	0.590432	0.979124	9.8672	0.159328	0.170511	0.0408344	1.37576	1.29999	0.257538
199	1	0.933014	0.312767	0.345414	0.0340582	0.0559803	22.6695	1.03356	0.155166	12.6568	26.4793	18.7375	0.714929	0.162898	0.235086	1.00713	0.906876	10.4571	0.151875	0.174706	0.0695446	1.26515	1.20311	0.238534
205	1	1.23333	0.403308	0.351883	0.0524625	0.053603	23.7831	1.48737	0.124488	12.1634	26.9655	18.6611	0.585992	0.164095	0.229374	0.652489	1.04166	9.2544	0.15028	0.159181	0.0784686	1.22659	0.899562	0.278347
207	1	0.850826	0.293981	0.38489	0.0462709	0.0686832	24.3896	1.19496	0.148383	12.336	26.4623	19.1807	0.733905	0.17093	0.248855	0.645325	0.898255	9.09119	0.176773	0.159156	0.0637181	1.21528	0.989004	0.251013
211	1	1.09495	0.348671	0.343644	0.0415815	0.0582462	23.5663	1.19079	0.14258	12.6879	25.4696	18.7083	0.639006	0.184397	0.232797	1.64851	0.91168	9.91409	0.142816	0.171063	0.0812548	1.16272	1.00849	0.250578
217	1	1.13611	0.32789	0.300895	0.0399844	0.0481633	23.2159	1.23296	0.134783	12.7698	26.2388	16.7078	0.496126	0.170477	0.206191	1.12946	0.919806	11.6464	0.145758	0.167358	0.0615064	1.25536	1.3729	0.275534
223	1	0.831371	0.284439	0.360054	0.0538648	0.042372	24.014	1.56868	0.112386	11.9455	29.2321	16.9457	0.619882	0.155875	0.239847	0.561075	0.807055	9.41166	0.0998652	0.133449	0.0691091	1.15658	1.16126	0.193967
229	1	1.05338	0.341484	0.297958	0.0422361	0.0560299	23.2644	1.09434	0.135868	13.142	24.8418	17.6906	0.664948	0.173524	0.185331	0.613582	0.964707	11.7307	0.166661	0.209026	0.0571244	1.48033	1.49845	0.295596
230	1	0.781249	0.253227	0.314231	0.0493529	0.0542289	23.4443	1.57234	0.106451	12.6541	28.1694	16.3868	0.583226	0.164234	0.230395	0.661909	0.960744	10.1194	0.160224	0.165906	0.0709493	1.4436	1.35812	0.295519
243	1	0.780284	0.262224	0.404636	0.0597471	0.0602613	25.0054	1.99589	0.125671	11.4663	28.6632	18.9059	0.709576	0.141696	0.230188	0.566413	0.753486	7.59039	0.154742	0.139706	0.0573428	0.974929	0.726963	0.225019
256	1	0.990227	0.304094	0.28439	0.0349624	0.0585844	22.7744	0.994061	0.144667	13.3108	24.2704	18.8451	0.628915	0.184522	0.209644	1.17492	0.938723	11.5847	0.21103	0.191685	0.0569061	1.27487	1.25812	0.274333
264	1	1.27257	0.388177	0.29934	0.0490724	0.0572352	23.2434	1.28918	0.114861	13.0568	25.2296	16.8625	0.488213	0.177784	0.196208	1.42309	1.05251	11.5079	0.173307	0.1804	0.0762557	1.47538	1.10137	0.284795
265	1	0.875934	0.293082	0.337624	0.0508617	0.0518707	24.6769	1.62993	0.110829	12.4046	27.6213	17.3084	0.565063	0.159227	0.224723	0.729193	0.992074	9.15185	0.155549	0.166595	0.0624546	1.30903	0.841603	0.281322
270	1	1.28057	0.411004	0.344161	0.050313	0.046287	24.6294	1.32767	0.106638	12.8605	23.8439	15.9267	0.442658	0.162848	0.182144	1.51317	1.17049	12.002	0.173722	0.188622	0.0655926	1.59048	1.37369	0.307384
286	1	0.736284	0.24118	0.369523	0.048761	0.0498663	23.9624	1.97883	0.1269	11.6847	30.0394	17.446	0.687915	0.139692	0.231684	0.52132	0.866464	8.22546	0.123025	0.136015	0.0564608	1.08814	1.04843	0.191557
301	1	1.11237	0.35659	0.295657	0.0404123	0.0601957	23.0593	0.968921	0.133733	13.1949	25.8543	17.4587	0.55555	0.171845	0.250027	1.42957	0.895504	11.0807	0.143967	0.173253	0.0501334	1.42111	1.03362	0.259774
336	1	0.689139	0.26186	0.394779	0.0646465	0.0593662	22.8216	1.53325	0.160292	11.4629	29.6461	20.3101	0.856834	0.145405	0.249161	0.57017	0.747177	7.83646	0.118381	0.132823	0.0333161	0.845677	0.850812	0.209677
343	1	0.896886	0.310175	0.392463	0.0509472	0.0568516	24.3794	1.48513	0.138235	12.2564	28.1364	17.8242	0.707555	0.155739	0.221689	0.579897	0.770059	8.842	0.150445	0.153337	0.039178	1.35594	0.884391	0.212702
354	1	0.93885	0.329622	0.386702	0.0385352	0.0675776	23.8879	1.10606	0.160884	13.0442	25.9729	19.586	0.7102	0.182682	0.193354	0.597954	0.828306	9.22043	0.12041	0.180562	0.0361794	1.17903	1.00132	0.230353
383	1	0.980843	0.362277	0.353163	0.0412272	0.0604798	24.5847	1.33757	0.126899	12.4723	27.1731	18.6312	0.553615	0.1856	0.178506	0.539598	0.84454	8.97267	0.154557	0.184425	0.0354514	1.14975	0.800638	0.276867
389	1	1.05621	0.375562	0.344219	0.0465485	0.0434255	24.7165	1.23832	0.118432	13.5218	24.5144	17.4135	0.491081	0.17688	0.188105	0.643598	0.946819	10.8502	0.138872	0.187368	0.0418364	1.46605	1.20949	0.270729
394	1	1.34932	0.477536	0.435116	0.0583817	0.0642326	24.3835	1.4349	0.134133	11.2661	28.8591	17.161	0.6411	0.139178	0.216593	0.512483	0.828175	9.0887	0.135685	0.15579	0.0369983	1.23096	1.15784	0.233063
400	1	0.957615	0.337176	0.301479	0.0443366	0.056157	23.9143	1.26584	0.128495	12.6995	27.4122	16.2385	0.517302	0.16734	0.214527	0.589167	0.941076	11.0812	0.133819	0.129804	0.0399022	1.28438	1.35313	0.192736
408	1	1.02884	0.350928	0.446296	0.057814	0.0729528	24.8543	1.62354	0.148593	11.2889	29.8898	18.8606	0.773985	0.144926	0.244482	0.462111	0.647835	7.02205	0.11542	0.147499	0	0.831712	0.815443	0.171965
412	1	1.09817	0.368304	0.331031	0.0406076	0.050309	23.7162	1.20337	0.136361	12.7994	25.9781	18.4884	0.5587	0.176718	0.187196	0.551627	0.908055	10.6106	0.147703	0.18074	0	1.17956	1.04062	0.248179
422	1	1.2169	0.426262	0.386439	0.0584133	0.0535182	24.6324	1.46297	0.115565	12.5797	27.9486	16.7299	0.542537	0.154167	0.219075	0.642244	1.01857	9.05483	0.167419	0.163626	0.0491069	1.26332	0.852758	0.261691
511	1	1.01014	0.361532	0.31873	0.0408607	0.076682	23.7381	1.13933	0.134798	13.1327	24.0924	17.6898	0.590279	0.160191	0.205058	0.636004	0.939772	12.1004	0.170262	0.157857	0.0335561	1.48382	1.55724	0.23045
520	1	0.966776	0.321314	0.351967	0.0473877	0.0564685	23.2039	1.29631	0.143624	12.6726	28.1037	17.4473	0.601122	0.145104	0.266704	0.637099	0.908922	9.97233	0.126815	0.155735	0.0288719	1.21077	1.08819	0.246974
566	1	0.94765	0.328672	0.351191	0.0492526	0.061697	24.4221	1.5557	0.125883	12.7468	26.2431	18.8028	0.667582	0.155294	0.225774	0.57998	0.859464	9.27045	0.161651	0.164054	0.0345275	1.04146	0.953979	0.25089
569	1	1.04919	0.362315	0.352365	0.0507307	0.0491998	24.3959	1.40478	0.13011	13.2209	24.5547	17.5807	0.529216	0.167322	0.298419	0.649709	0.998594	10.8019	0.210325	0.19817	0.0342755	1.32726	1.37433	0.259539
583	1	0.932966	0.335095	0.395742	0.0411503	0.0525906	23.2316	1.25064	0.130695	12.6065	27.5266	18.9087	0.679911	0.163062	0.273032	0.588143	0.900434	9.09076	0.127573	0.155885	0.0389232	1.18553	1.14666	0.237853
601	1	1.04584	0.32354	0.330441	0.0412182	0.0550829	23.6532	1.12852	0.138048	12.0921	27.7249	17.8889	0.616326	0.164892	0.287251	0.615377	0.989971	9.85284	0.148769	0.167347	0.0365964	1.27628	1.16589	0.25655
625	1	0.85408	0.320712	0.366532	0.0483004	0.0545894	24.5406	1.53587	0.125607	12.179	28.3696	17.8906	0.686148	0.152003	0.269298	0.603237	0.882958	8.39329	0.147948	0.155813	0.034475	1.07032	1.07995	0.239033
626	1	1.08314	0.385032	0.353905	0.0457519	0.0482606	24.0829	1.17715	0.129308	12.9762	24.9047	17.5146	0.581544	0.158286	0.296622	0.535129	0.873892	11.5265	0.136055	0.207118	0.0312782	1.51391	1.1898	0.248862
635	1	0.924562	0.318921	0.374529	0.0499045	0.0589282	24.433	1.31678	0.132251	12.6834	25.1167	19.1255	0.680965	0.172685	0.274785	0.669546	0.97672	9.86168	0.155434	0.172379	0.0390091	1.12318	1.07708	0.261981
8	1	1.22036	0.343489	0.301788	0.0424019	0.0615948	23.4528	1.04564	0.153766	13.8326	22.9819	17.98	0.594284	0.188807	0.217733	0.805936	1.196	12.0441	0.174981	0.217372	0.031313	1.64092	1.16357	0.308718
52	1	0.794521	0.275021	0.413018	0.0953245	0.0530604	24.3658	1.24725	0.128818	13.0177	25.4086	18.3319	0.562251	0.180669	0.233101	0.604783	1.0608	10.197	0.167169	0.193239	0.0312718	1.24697	1.10207	0.289658
53	1	1.20566	0.31612	0.317084	0.0424041	0.0528312	24.2803	1.08546	0.127783	13.4057	25.7083	18.0747	0.557118	0.171028	0.29667	0.748085	1.10359	9.65786	0.149827	0.162423	0.0415286	1.26237	0.983666	0.249486
58	1	1.07337	0.343505	0.362228	0.047987	0.075173	24.447	1.32754	0.139021	12.1593	26.848	19.4547	0.643108	0.16869	0.329319	0.587125	0.902699	8.52149	0.132852	0.159234	0.0392363	1.01942	0.969832	0.249171
59	1	1.00721	0.323137	0.317278	0.0520587	0.0544673	24.3793	1.7228	0.119649	11.817	26.7853	17.8291	0.563525	0.167933	0.265718	0.823408	1.21654	9.38349	0.154215	0.181594	0.0408967	1.3243	1.17759	0.293443
64	1	0.85932	0.253522	0.312266	0.0445742	0.0769081	23.9227	1.22519	0.144046	12.1279	28.3741	18.2115	0.696701	0.143598	0.262322	0.691701	1.09478	8.86521	0.143262	0.136606	0.032697	1.17405	1.01848	0.188548
70	1	1.23973	0.395314	0.33396	0.0425013	0.0589925	23.7749	1.02346	0.151541	13.3688	24.4992	18.3589	0.546516	0.188079	0.293997	0.668946	1.02558	10.7114	0.18946	0.215746	0.0302657	1.56463	0.999545	0.31846
78	1	1.59132	0.428191	0.288992	0.0406729	0.043397	23.2416	1.03797	0.120909	13.7392	23.976	17.3289	0.475238	0.162329	0.328161	0.595834	0.894703	12.0055	0.130573	0.225467	0	1.63324	1.37955	0.332115
89	1	1.03591	0.319465	0.344977	0.0338945	0.0567036	24.4314	0.89679	0.126644	13.8252	22.1319	19.8799	0.484336	0.204274	0.196634	0.731728	1.14346	10.9038	0.168921	0.2089	0.0410257	1.38369	1.14456	0.305811
112	1	1.41998	0.448863	0.28924	0.0508364	0.04698	24.0698	1.2659	0.110308	12.9107	25.8562	15.909	0.474864	0.149073	0.347369	0.803587	1.2326	11.0965	0.155434	0.181231	0.0458842	1.4183	1.40311	0.31427
113	1	1.27655	0.404212	0.310943	0.0557349	0.0470214	24.0817	1.50921	0.116872	12.6005	26.6121	17.2369	0.549565	0.168423	0.322645	0.68478	1.02169	10.0218	0.17285	0.175673	0.0400715	1.18327	1.14701	0.260474
116	1	1.25165	0.37969	0.289889	0.0479111	0.0486424	23.8234	1.25648	0.124226	13.1688	25.3515	16.8817	0.536852	0.168353	0.31896	0.605484	0.796612	11.6968	0.158673	0.192244	0.0324414	1.44959	1.16287	0.257268
120	1	0.839447	0.259744	0.288378	0.0392531	0.0476683	23.5502	1.12541	0.112527	13.4382	26.6514	15.6174	0.478448	0.160972	0.329452	0.700388	1.0408	11.6899	0.138281	0.18841	0.0386932	1.45653	1.48985	0.318745
124	1	0.913787	0.27627	0.344335	0.0400928	0.0618137	24.175	1.15123	0.117407	13.5264	24.9318	17.0217	0.528596	0.156753	0.260681	0.783555	1.35329	10.7399	0.238334	0.190789	0.0479476	1.54283	1.28738	0.310062
126	1	1.4696	0.44712	0.320497	0.0414437	0.0546644	23.5767	1.0147	0.149484	13.9462	22.9121	18.8305	0.537464	0.197928	0.363774	0.762235	1.11392	10.9236	0.205192	0.188035	0.0330974	1.34195	1.26155	0.30829
134	1	0.862123	0.261469	0.291102	0.0399892	0.0549649	23.6376	1.06172	0.131307	13.555	24.7918	16.411	0.521582	0.17811	0.29758	0.724879	0.991894	12.3329	0.162366	0.231238	0.0349611	1.59379	1.50003	0.33246
146	1	0.69188	0.234021	0.340889	0.0362053	0.0435992	23.5722	1.18454	0.12508	12.6575	31.2852	14.8685	0.539041	0.130741	0.299735	0.579154	0.771949	9.61313	0.140589	0.157703	0.0451327	1.31422	1.13263	0.2363
155	1	0.604878	0.166861	0.392487	0.0394789	0.0485188	24.1911	1.27379	0.128735	12.8315	28.639	15.396	0.576938	0.142538	0.307377	0.696283	0.967779	10.506	0.149954	0.161249	0.0487605	1.45953	1.00556	0.265719
170	1	0.653924	0.207318	0.428483	0.0335341	0.057491	23.7809	1.04514	0.154635	12.7891	24.8608	18.6494	0.633939	0.145307	0.248586	0.612988	0.875673	11.6865	0.126142	0.1919	0.0264399	1.2275	1.28386	0.280455
193	1	0.649911	0.206238	0.283578	0.0313264	0.0453523	23.9335	1.08949	0.122688	13.9096	23.8353	17.6703	0.513205	0.186021	0.257877	0.73477	1.0936	12.0414	0.184861	0.18067	0.0435949	1.65366	1.0579	0.275257
212	1	0.564927	0.280931	0.268631	0.0385651	0.0539954	23.865	1.42971	0.124984	12.3498	27.3969	16.4328	0.557622	0.15	0.24	0.560237	0.930588	10.6836	0.177159	0.168987	0.031559	1.52055	1.25014	0.276411
271	1	0.672825	0.182074	0.323342	0.0576569	0.0444568	23.3921	1.20193	0.110343	12.8821	26.6067	16.946	0.578883	0.160226	0.29011	0.626836	0.897635	11.7225	0.109014	0.149754	0.0302458	1.34702	1.43181	0.236459
276	1	0.944971	0.19929	0.301471	0.0539647	0.0609074	23.1283	1.41017	0.116791	12.8094	27.2626	16.2077	0.553429	0.159716	0.254363	0.58669	0.939184	11.4249	0.121424	0.189324	0.0394692	1.42637	1.51159	0.298015
289	1	0.952278	0.188916	0.306445	0.0383632	0.0593317	23.5356	1.10411	0.126873	12.7688	27.1462	17.4658	0.582506	0.200256	0.290367	0.509258	0.829423	10.4531	0.129308	0.214003	0.0333668	1.49621	1.27018	0.299319
298	1	0.844435	0.243018	0.303216	0.0484963	0.0515412	24.4855	1.57968	0.127923	12.3704	27.8767	16.9001	0.604476	0.163762	0.36324	0.503281	0.784192	9.71303	0.125184	0.174568	0.0334661	1.32666	1.12239	0.254628
302	1	1.04742	0.239398	0.326663	0.051614	0.041103	24.4682	1.65156	0.113707	12.2668	26.9284	18.2863	0.542185	0.185304	0.30975	0.517388	0.918918	9.30234	0.133827	0.200239	0.0345726	1.17958	0.937898	0.31686
308	1	0.744456	0.198127	0.365403	0.0405065	0.0669434	23.8379	1.26723	0.144038	12.4031	29.0368	17.0436	0.684686	0.157751	0.320187	0.609928	0.750644	9.50187	0.1108	0.14603	0.0378798	1.24469	1.06305	0.224355
311	1	0.858622	0.226352	0.332482	0.0569953	0.0537901	23.799	1.28807	0.131423	12.7457	24.8551	18.553	0.616958	0.150647	0.24668	0.660935	1.01808	11.0194	0.196534	0.179216	0.0248035	1.51917	1.22577	0.241325
318	1	1.39234	0.356828	0.311171	0.0460368	0.068614	22.871	1.04532	0.136625	13.1979	25.6112	16.6786	0.554462	0.15177	0.344574	0.74279	1.06914	11.9925	0.183282	0.160529	0.0374004	1.454	1.34538	0.248586
321	1	1.14519	0.296765	0.272397	0.0388949	0.0685285	22.6522	0.886135	0.154791	13.5092	23.9295	18.6291	0.599384	0.165073	0.299543	0.814933	1.10099	11.952	0.159128	0.184809	0.0444659	1.47863	1.31463	0.303811
324	1	1.03033	0.2742	0.305875	0.0426524	0.0491506	23.3641	1.23165	0.121673	12.8028	28.1355	16.7177	0.543937	0.150939	0.295711	0.712932	1.09301	9.89277	0.142013	0.14884	0.0365803	1.33946	1.28884	0.279327
329	1	0.783944	0.220234	0.276593	0.0398963	0.05	23.1933	1.24217	0.135064	12.9849	26.2903	17.7312	0.573653	0.184301	0.295629	0.670449	1.02434	10.8051	0.15668	0.171086	0.0353752	1.58279	1.15308	0.275961
355	1	0.745341	0.212518	0.415829	0.0354098	0.0632733	24.1964	1.14077	0.138792	13.2784	27.418	17.2458	0.599454	0.177992	0.281177	0.649463	0.930473	9.28391	0.130762	0.189259	0.0435991	1.25481	1.29458	0.273946
357	1	1.01827	0.28434	0.272454	0.047112	0.063221	23.2664	1.05537	0.14418	13.6369	23.6578	18.4243	0.561092	0.186645	0.267655	0.712301	1.11553	11.5306	0.152394	0.231106	0.0318747	1.53619	1.43817	0.366262
363	1	0.66992	0.24737	0.39692	0.0329537	0.0683062	23.0375	0.961217	0.177805	12.4402	29.6931	17.0636	0.728258	0.154719	0.307908	0.672745	0.825428	9.61689	0.127601	0.136148	0.0450632	1.15492	1.2215	0.219876
364	1	1.41658	0.399831	0.330479	0.0496212	0.0630752	23.6725	1.36932	0.138482	12.8622	26.2921	18.46	0.598768	0.149053	0.235157	0.682348	1.10664	9.1972	0.177577	0.167447	0.0376044	1.40502	0.932963	0.25613
370	1	0.983835	0.331739	0.328364	0.0482525	0.0516386	24.0751	1.51912	0.14046	11.6312	28.8702	18.8829	0.698845	0.151414	0.322991	0.656601	1.07305	7.66967	0.145626	0.165645	0.0479156	1.02544	0.896099	0.283914
372	1	0.921096	0.246474	0.387461	0.04633	0.0564516	24.3023	1.41443	0.134435	12.056	27.9356	17.5449	0.701825	0.141845	0.296809	0.603335	0.981194	9.01331	0.127315	0.153203	0.033908	1.32903	1.32826	0.244448
376	1	0.918797	0.285256	0.361898	0.0369438	0.0531989	24.1981	1.10648	0.140202	13.0409	25.1371	16.7407	0.517315	0.162611	0.389295	0.642911	0.98311	11.76	0.141233	0.184714	0.0388952	1.42478	1.44069	0.294992
384	1	0.765457	0.32121	0.156693	0.035748	0.0654666	23.8049	1.11393	0.149827	13.1683	24.229	19.4314	0.712778	0.176758	0.244337	0.70679	0.847981	10.7184	0.157354	0.191027	0.0359825	1.27315	1.41162	0.281983
433	1	1.31623	0.319991	0.411798	0.0505202	0.0491179	24.3233	1.33653	0.110512	13.2203	24.5217	16.8419	0.466517	0.171954	0.201862	0.658665	1.06703	11.5843	0.172005	0.195232	0	1.4197	1.26926	0.291514
435	1	1.07114	0.32062	0.279044	0.0484862	0.0720478	23.7586	1.25765	0.130029	13.0767	25.5137	16.6214	0.547007	0.168297	0.208993	0.592616	0.958328	11.6718	0.161779	0.201912	0.030347	1.54931	1.49774	0.262509
509	1	1.10288	0.354654	0.338577	0.0454133	0.0491717	23.9045	1.32501	0.128091	13.2734	25.4528	16.4288	0.497793	0.157135	0.195356	0.580789	1.09493	11.5141	0.184604	0.205005	0	1.56519	1.31215	0.289744
510	1	1.34815	0.410528	0.290589	0	0.0564374	23.3232	0.850938	0.148137	13.4146	25.0379	16.8507	0.492423	0.174098	0.224082	0.738554	1.12186	11.8426	0.160997	0.171006	0	1.47406	1.59047	0.278719
545	1	0.992469	0.25208	0.331435	0.0452444	0.0486873	24.6963	1.62981	0.117223	12.4202	25.6105	19.6167	0.565698	0.197089	0.270867	0.592756	1.07992	9.04166	0.135819	0.166542	0.041167	0.963774	0.896022	0.287982
565	1	0.646571	0.188804	0.24018	0.0480801	0.0553879	25.1455	1.77857	0.12035	11.5313	29.7026	17.5619	0.647419	0.146686	0.259792	0.60112	0.972307	7.64621	0.139197	0.144882	0.0367248	1.12373	1.019	0.243745
634	1	0.688233	0.182977	0.220727	0.0371038	0.0474075	23.8612	1.39988	0.12715	12.1415	29.5895	16.7105	0.595292	0.168305	0.258023	0.656045	0.990804	9.35345	0.128779	0.177496	0.0369041	1.2651	1.0623	0.301314
2	1	0.720848	0.19734	0.418422	0.0385805	0.0514637	23.402	1.28876	0.121526	12.3665	29.799	17.3327	0.722507	0.146124	0.260972	0.659063	0.892468	8.55969	0.14331	0.161149	0.0530902	1.32358	1.09559	0.245324
25	1	0.843924	0.261008	0.338022	0.044297	0.0554587	23.8618	1.37906	0.127231	12.529	27.4086	17.4699	0.702866	0.166184	0.216982	0.615285	0.863764	10.0339	0.155705	0.168983	0.0331068	1.30252	1.20605	0.216251
50	1	0.795903	0.208531	0.47217	0.0478188	0.0508237	25.0659	1.49496	0.109832	12.5077	25.1457	19.7096	0.634044	0.168155	0.224209	0.617771	0.933559	8.95817	0.152206	0.169685	0.0325952	1.28541	0.992597	0.222662
215	1	0.996012	0.468142	0.313459	0.0523579	0.0734314	24.1323	1.39194	0	13.0441	25.2112	18.6774	0.634685	0.218599	0.250762	0.836456	1.14567	9.58493	0.180563	0.194532	0.0492407	1.26791	0.98637	0.289909
320	1	0.910321	0.22864	0.35586	0.0381666	0.0567739	23.8143	1.15972	0	12.7773	26.0326	18.0754	0.769506	0.180669	0.0581975	0.61307	0.905964	10.7482	0.129791	0.188939	0.0388086	1.43474	1.20348	0.279456
432	1	1.07064	0.255475	0.390565	0.0470393	0.0759145	23.8612	1.31459	0.152802	12.4874	26.6472	18.6329	0.705082	0.162693	0.234086	0.677529	0.952948	9.36947	0.145184	0.157771	0.0340534	1.33646	1.04371	0.245353
517	1	1.33544	0.354912	0.329803	0.0714221	0.0558491	23.6188	1.17454	0.138635	13.388	25.3483	17.3882	0.643312	0.179433	0.0713976	0.652303	1.02918	10.8843	0.153793	0.215689	0.0474386	1.48124	1.12244	0.315572
577	1	1.0772	0.272225	0.452078	0.052581	0.0569055	23.7867	1.27682	0.13283	12.3773	29.5523	16.52	0.585831	0.155571	0.226656	0.560138	0.878881	9.17717	0.103133	0.147336	0.0362363	1.20647	1.12953	0.236089
580	1	1.04371	0.296728	0.289867	0.0372383	0.0492244	23.5045	1.07689	0.109918	13.6321	24.9727	16.9785	0.653058	0.161825	0.0675665	0.70341	0.959338	11.9686	0.140434	0.199771	0.0382137	1.37411	1.42418	0.318111
117	1	1.51501	0.50699	0.329427	0.0335384	0.0641879	23.4182	1.07396	0.141905	13.2158	24.9747	16.3476	0.541663	0.163273	0.204966	0.595534	0.935038	12.2726	0.134664	0.17659	0.0866292	1.80262	1.22273	0.242404
632	2	1.16584	0.294292	0.28813	0.0429677	0.0538593	23.3681	1.11787	0.130541	12.9333	27.237	17.7321	0.560048	0.190882	0.23858	0.727161	1.00746	9.69663	0.197345	0.196106	0.052579	1.34556	1.11053	0.313029
54	2	2.30296	0.738218	0.224772	0.0357479	0.0602816	23.2277	0.929523	0.122102	13.5677	21.3239	15.3847	0.362467	0.225243	0.159588	0.789309	1.17854	14.5832	0.214312	0.297615	0.108288	2.1361	1.69527	0.332401
85	2	1.08608	0.413851	0.309073	0.0470269	0.0573671	23.904	1.53372	0.116624	13.032	25.5468	17.6706	0.541553	0.186971	0.225063	0.707251	0.973154	10.3716	0.201778	0.178562	0.0865119	1.36084	1.17125	0.278302
121	2	1.70303	0.544397	0.302624	0.0395156	0.0612879	23.8611	1.11267	0.136354	12.9207	25.2527	16.9411	0.540379	0.184614	0.217128	0.724819	1.01896	10.8593	0.203436	0.202669	0.104222	1.61494	1.10519	0.348792
136	2	1.41744	0.486685	0.263615	0.0308516	0.0619496	23.6443	1.11031	0.122391	13.0606	24.7582	16.7195	0.489886	0.170141	0.174919	0.545914	0.879433	12.3418	0.147882	0.174366	0.0619455	1.69276	1.37072	0.274513
293	2	1.67877	0.611847	0.283012	0.037651	0.0626259	23.1878	0.946711	0.128182	13.2684	22.4514	17.5205	0.520023	0.208869	0.166505	0.636589	1.17186	12.9586	0.229791	0.212504	0.0934692	1.75414	1.56632	0.304288
339	2	1.3612	0.392887	0.245179	0.0325333	0.0606884	22.4854	1.17126	0.114333	13.0689	24.3147	18.0925	0.502665	0.191348	0.216445	0.725312	1.00001	12.1936	0.159384	0.204491	0.0792167	1.4787	1.63381	0.275426
349	2	1.16753	0.398207	0.24431	0.0197215	0.0590313	22.714	0.769395	0.137096	14.1077	22.6486	17.9352	0.49829	0.203542	0.187772	0.76178	1.13633	12.7754	0.139108	0.197542	0.0831964	1.68134	1.83966	0.295248
437	2	1.39798	0.51365	0.236201	0.0207562	0.0606866	22.5217	0.671767	0.162249	14.354	21.0873	16.8737	0.453236	0.185052	0.194253	0.856126	1.03335	15.0395	0.126063	0.184815	0.0888049	1.86334	1.74936	0.326128
523	2	1.19899	0.375264	0.315563	0.0384457	0.0577057	24.2601	1.41445	0.123451	12.8042	25.0412	18.6355	0.569998	0.184004	0.202403	0.728082	1.07622	9.89329	0.164705	0.169153	0.101886	1.29557	1.09225	0.257471
576	2	1.46528	0.464527	0.289968	0.0436155	0.0577567	23.9228	1.40278	0.119326	12.6805	25.4852	16.6203	0.526507	0.183277	0.186194	0.581335	1.01299	11.0501	0.160872	0.186393	0.0769747	1.55651	1.68463	0.242195
637	2	1.88864	0.469235	0.323844	0.0404571	0.133524	23.9149	1.0837	0.119877	12.7256	22.8363	16.9895	0.456821	0.254489	0.190848	0.593321	0.951233	12.4846	0.140906	0.308996	0.0834254	1.93114	1.76915	0.309584
36	2	0.918957	0.500102	0.239862	0.0308763	0.0743921	22.9489	0.773062	0.166952	13.8818	23.2346	18.6011	0.522284	0.183608	0.206357	0.844112	1.23004	11.9715	0.127473	0.190094	0.097798	1.60664	1.35106	0.298365
367	2	0.703415	0.407319	0.322908	0.0401431	0.0706304	23.924	1.10243	0.133561	12.894	24.8494	16.9222	0.526358	0.160474	0.187472	0.651038	1.02683	12.3344	0.148851	0.156447	0.0978372	1.48182	1.58743	0.270994
399	2	0.554799	0.3697	0.352068	0.0447794	0.052455	24.3738	1.40411	0.128617	12.3451	26.3736	18.9193	0.654227	0.182748	0.238163	0.705419	1.03694	9.41297	0.199141	0.130214	0.0919392	1.35925	0.872339	0.198302
460	2	0.663963	0.407249	0.286151	0.0392339	0.0886993	22.954	0.816587	0.162354	13.2542	23.3429	18.599	0.648546	0.17834	0.190438	0.708429	0.969025	12.7251	0.138802	0.170153	0.092411	1.66935	1.67307	0.22205
501	2	0.759565	0.430475	0.267941	0.0372512	0.0788321	23.1826	0.989563	0.138516	13.1403	24.308	17.6659	0.503603	0.171307	0.161519	0.533846	0.936961	12.8645	0.160853	0.175851	0.132918	1.77529	1.36864	0.215807
557	2	0.624517	0.365419	0.294627	0.0266769	0.0645151	23.5578	0.984312	0.151887	12.8313	25.916	18.0702	0.650317	0.16796	0.204096	0.670741	0.897765	10.9754	0.13505	0.175945	0.106435	1.43578	1.47838	0.214883
13	2	1.43946	0.766634	0.316935	0.0471399	0.0714732	23.8216	1.31868	0.136809	12.5124	24.058	18.5457	0.627883	0.176053	0.194886	0.745378	1.108	10.7153	0.160832	0.173718	0.0963262	1.38009	1.357	0.229694
22	2	0.857008	0.424155	0.33921	0.0459053	0.057957	24.0797	1.48871	0.126499	12.7318	26.823	18.4909	0.679378	0.192275	0.224102	0.621523	1.01016	8.84946	0.168817	0.181471	0.0931941	1.33573	0.931299	0.247738
23	2	0.988377	0.502458	0.337294	0.0424768	0.0624961	24.2116	1.34332	0.133046	12.9821	25.2497	18.256	0.585882	0.20404	0.218406	0.594529	0.976251	10.2436	0.142353	0.175224	0.102786	1.28583	1.11963	0.242576
55	2	1.12483	0.697658	0.356448	0.0462566	0.0659453	24.2225	1.44568	0.128371	12.3273	26.8876	16.279	0.548357	0.18253	0.221664	0.731852	1.0604	10.4771	0.21062	0.134373	0.0944833	1.40955	1.13663	0.211027
81	2	1.26885	0.302745	0.318108	0.0366068	0.0630655	23.5509	1.11888	0.128742	13.6808	23.4122	17.4814	0.518952	0.188503	0.187727	0.72957	1.19832	12.1823	0.164767	0.192621	0.101963	1.45136	1.42956	0.292129
100	2	0.90971	0.218333	0.300714	0.0316495	0.0606566	23.6442	0.949291	0.143448	13.1708	24.0176	18.0133	0.557335	0.193135	0.163208	0.652081	1.09541	11.9664	0.135757	0.172303	0.0895581	1.68623	1.51756	0.311367
401	2	0.722134	0.340793	0.3706	0.0487185	0.0625303	24.2107	1.63374	0.134321	11.5558	29.9003	18.2432	0.765786	0.140716	0.261067	0.615242	0.852975	7.70732	0.164105	0.0984221	0.0706059	0.962613	0.972807	0.165465
411	2	0.651238	0.335518	0.383286	0.0485868	0.0701901	24.2158	1.49863	0.14127	12.6232	25.3433	19.409	0.733268	0.181076	0.218281	0.647609	1.00773	9.33891	0.204003	0.175422	0.0823002	1.33405	1.09921	0.258035
420	2	1.04237	0.290891	0.34219	0.0428742	0.0578603	23.6892	1.27481	0.111999	12.4701	26.1035	18.2236	0.654347	0.155455	0.206886	0.637202	1.19556	10.159	0.185541	0.154297	0.0799861	1.53062	1.15259	0.239066
448	2	1.49883	0.381039	0.247698	0.0286877	0.0651143	22.6091	0.735486	0.14599	13.6845	23.272	17.5764	0.498085	0.222041	0.164494	0.681354	1.09938	13.2636	0.153807	0.176317	0.0980917	1.73971	1.42991	0.228388
464	2	0.973171	0.476874	0.273973	0.0377182	0.0577749	22.5332	1.05167	0.128967	12.9029	27.6884	15.4007	0.60738	0.162211	0.229583	0.597266	0.874654	12.3774	0.150752	0.106845	0.0955966	1.62296	1.47076	0.179183
502	2	0.898489	0.241666	0.366597	0.0549453	0.0668371	24.8536	1.65989	0.123716	12.4925	26.4293	18.1571	0.649185	0.17997	0.213473	0.624673	1.02321	8.72237	0.160462	0.131938	0.0873105	1.41002	1.26746	0.185266
514	2	1.03301	0.286396	0.280368	0.0367493	0.0525089	22.4012	1.25171	0.129674	12.9884	27.8214	16.7971	0.633045	0.190881	0.264337	0.689131	1.00836	10.9071	0.129927	0.159435	0.0982253	1.45007	1.13633	0.254637
528	2	1.13064	0.297797	0.298554	0.044497	0.063226	23.0629	1.28625	0.132455	12.6491	27.7922	17.6807	0.60821	0.18424	0.262686	0.70489	0.961494	9.83142	0.147138	0.142295	0.118926	1.34609	1.02234	0.231905
540	2	0.945437	0.243101	0.272814	0.0301258	0.0543571	22.8401	0.938746	0.129776	13.2861	26.0616	17.559	0.636206	0.19364	0.235181	0.69963	0.943411	11.3571	0.14853	0.189582	0.109629	1.58273	1.25414	0.289048
542	2	0.834009	0.248068	0.330249	0.0486357	0.0598048	24.05	1.57361	0.131127	12.6774	26.4948	16.7665	0.642896	0.165734	0.226602	0.707117	1.07503	10.4724	0.153595	0.170103	0.0808195	1.5235	1.31826	0.249684
28	2	1.12081	0.219988	0.335532	0.0502955	0.0685893	23.5679	1.55115	0.147374	12.9212	25.6239	17.731	0.617871	0.204233	0.213159	0.554523	0.892463	10.7634	0.108541	0.193801	0.0467342	1.39708	1.38148	0.289004
45	2	1.19321	0.249718	0.322607	0.0450341	0.0683593	24.0065	1.4719	0.130697	12.7811	27.1788	18.2777	0.71136	0.161728	0.224872	0.750609	0.999181	8.64056	0.149727	0.1605	0.0631949	1.20455	0.932354	0.27586
95	2	1.08605	0.216144	0.285216	0.0407071	0.054038	22.9606	1.32912	0.119631	12.9378	27.085	17.6055	0.601587	0.163775	0.237292	0.686483	0.908361	10.322	0.173312	0.176443	0.0685543	1.51342	1.18542	0.243453
102	2	1.73929	0.317369	0.267902	0.0347579	0.0595572	23.8146	1.00916	0.143626	13.7455	25.0308	13.7391	0.486158	0.187482	0.197145	0.641315	0.87168	13.0769	0.191947	0.217568	0.0711657	2.12683	1.70648	0.323642
161	2	0.869736	0.218082	0.388698	0.050246	0.0587674	24.8396	1.65842	0.123908	12.5338	27.7585	17.6818	0.644278	0.154281	0.222478	0.627397	0.969637	8.30252	0.182472	0.14688	0.0675272	1.19855	1.05128	0.251198
200	2	1.15192	0.222378	0.282096	0.037138	0.0584861	24.0001	1.17832	0.128199	13.5814	22.3008	20.1194	0.562302	0.194343	0.198244	0.722884	1.25868	10.5196	0.192303	0.187965	0.0629275	1.33828	1.35499	0.347245
206	2	1.62771	0.325051	0.316982	0.0466243	0.0643218	23.7384	1.37301	0.13439	11.6382	28.4654	17.5507	0.756427	0.164546	0.242068	0.566233	0.795624	9.3138	0.16946	0.167782	0.0628688	1.30291	0.944275	0.233292
443	2	1.49093	0.256676	0.328382	0.0455478	0.0612206	23.6303	1.1988	0.135429	12.3942	27.1984	17.0055	0.628877	0.167527	0.247566	0.694762	0.90516	10.3521	0.148602	0.137517	0.0659143	1.52959	1.13982	0.237048
447	2	1.41676	0.250999	0.293267	0.0378757	0.0616646	23.4226	1.12613	0.135438	13.2809	24.1015	17.8498	0.588061	0.175587	0.189164	0.581763	1.01249	11.3804	0.167709	0.232804	0.0621091	1.82269	1.49858	0.311745
455	2	1.30651	0.226868	0.277295	0.029674	0.0684228	23.6192	0.757881	0.159657	14.2261	21.3327	18.2439	0.520043	0.220015	0.210078	0.722499	0.942179	13.0631	0.162437	0.211872	0.0587476	1.72902	1.60371	0.308071
538	2	1.33536	0.26445	0.250297	0.0344432	0.0688639	23.6944	0.914182	0.128094	13.785	21.6994	17.4828	0.462403	0.221773	0.188261	0.748657	1.05454	13.4195	0.197246	0.181661	0.0630114	1.93063	1.61359	0.261439
539	2	1.23199	0.238941	0.250194	0.0262203	0.0669322	23.2514	0.803676	0.141813	13.9179	21.8544	18.5106	0.484382	0.229467	0.188723	0.786067	1.22329	12.9732	0.204027	0.214631	0.0615401	1.77419	1.19057	0.375826
564	2	1.55072	0.289278	0.335131	0.0371272	0.062916	23.7929	1.0527	0.147413	13.413	25.4535	17.3852	0.535351	0.176161	0.227291	0.580415	0.92675	10.7687	0.169826	0.174153	0.0779458	1.34429	1.23658	0.262584
3	2	0.852293	0.228945	0.274442	0.0347718	0.064583	23.1509	1.01724	0.152529	12.2302	27.3158	18.7798	0.711693	0.167667	0.272384	0.795712	1.03827	9.81928	0.150642	0.143478	0.0863243	1.38353	1.05896	0.270564
18	2	1.55477	0.294599	0.37523	0.0162442	0.102663	24.6987	0.950853	0.155412	15.3191	21.8715	16.8866	0.588455	0.217246	0.234043	0.718699	0.983457	11.0957	0.165431	0.205354	0.0452381	1.58398	1.43162	0.505154
80	2	0.978876	0.234449	0.349075	0.039522	0.0528644	24.2717	1.39351	0.128993	13.2273	25.4454	16.6741	0.547947	0.188518	0.195568	0.544716	1.08771	11.1034	0.144342	0.170216	0.0864407	1.4536	1.40358	0.278156
87	2	1.16092	0.222383	0.296908	0.0334224	0.0593424	24.4996	1.27136	0.127489	13.2661	23.8941	15.8445	0.450015	0.173631	0.202374	0.668529	1.00212	12.6188	0.188948	0.172776	0.0883795	2.1527	1.31596	0.289612
92	2	0.848866	0.232483	0.319584	0.0406463	0.0725204	23.9051	1.03329	0.147569	13.8412	21.1477	18.9322	0.52689	0.160026	0.169806	0.661379	1.21847	13.0206	0.177418	0.161997	0.0849826	1.62456	1.42204	0.250571
266	2	0.694144	0.365973	0.313653	0.0358131	0.0708205	24.1698	1.2548	0.123293	12.6756	26.6658	18.6176	0.602336	0.202294	0.21781	0.582653	1.08929	9.50539	0.157465	0.16331	0.0886703	1.28832	0.843826	0.271414
353	2	0.659351	0.129774	0.327285	0.0387895	0.060685	23.0538	1.2653	0.120257	12.4222	29.5996	16.0593	0.655393	0.152718	0.254952	0.659681	0.838474	10.2769	0.137045	0.154279	0.0721992	1.53461	1.29001	0.237365
419	2	0.996862	0.225402	0.28331	0.0410723	0.0557201	23.9315	1.01968	0.12282	13.0052	24.8038	16.9052	0.505256	0.183368	0.219607	0.804894	1.26747	11.726	0.184253	0.181407	0.0990466	1.71897	1.40817	0.310971
429	2	0.764275	0.1752	0.32988	0.0400661	0.059495	23.6028	1.31396	0.144982	13.1824	25.8721	18.0639	0.58864	0.197365	0.227024	0.675615	1.11049	10.3893	0.172047	0.198857	0.099023	1.46937	1.00492	0.318335
434	2	1.14217	0.298771	0.272127	0.039538	0.0622942	23.5628	0.952619	0.129259	12.7297	24.9118	16.8623	0.501168	0.197308	0.23636	0.683781	0.938591	12.4401	0.148736	0.145351	0.0774711	1.96144	1.48259	0.223694
441	2	0.887106	0.174511	0.439421	0.0413705	0.0761755	25.4011	1.41396	0.159016	12.4801	26.1414	18.4656	0.717802	0.173556	0.241598	0.749395	1.13941	8.51073	0.170728	0.16023	0.0881971	1.26253	0.81566	0.290395
449	2	1.31941	0.281329	0.329094	0.046082	0.0730513	24.0426	1.34191	0.139223	13.3432	22.2865	18.9589	0.534498	0.183835	0.197212	0.865328	1.0957	11.119	0.202705	0.180239	0.118806	1.81816	1.22143	0.301825
467	2	0.796759	0.403313	0.381206	0.0398274	0.0585982	22.6995	0.961439	0.140824	13.3797	24.4603	17.324	0.552574	0.173958	0.214514	0.598478	0.905964	12.8348	0.172603	0.145189	0.0851406	1.60143	1.82596	0.243967
471	2	0.994987	0.271922	0.277975	0.0383673	0.0612045	22.7912	1.22056	0.152253	13.5925	24.0095	18.6472	0.578812	0.179695	0.21077	0.640036	1.10426	11.6893	0.149004	0.179056	0.0978344	1.44839	1.43429	0.231058
474	2	0.918618	0.232913	0.298437	0.0362516	0.0674942	23.72	1.21364	0.138727	13.2352	23.1809	19.1053	0.60574	0.152795	0.214638	0.836315	1.12659	11.3579	0.193725	0.156457	0.0869464	1.54293	1.34017	0.238333
480	2	0.918908	0.193002	0.271905	0.0385907	0.0497917	23.0476	1.17095	0.119289	12.1889	27.1201	17.0337	0.598414	0.164289	0.22514	0.618535	1.04886	11.4323	0.172287	0.155672	0.0882044	1.63739	1.42667	0.279543
498	2	1.01246	0.446232	0.327937	0.0381314	0.0891896	23.5712	1.18261	0.123923	12.8896	26.7245	16.9488	0.58803	0.15867	0.23838	0.707187	0.912075	10.8738	0.140621	0.104427	0.0913251	1.37066	1.28258	0.177531
4	2	0.711186	0.202878	0.397681	0.046194	0.0725872	24.0431	1.51617	0.133022	11.8773	28.5186	19.7921	0.966955	0.149287	0.232136	0.583109	0.835208	7.3636	0.13106	0.148448	0.0482379	1.05479	0.864092	0.31228
15	2	0.843795	0.229317	0.308426	0.0401072	0.0701544	24.2645	1.42015	0.127758	12.4607	25.6571	18.1778	0.641822	0.183824	0.214455	0.653301	1.09349	10.3166	0.172868	0.200872	0.0632439	1.47605	1.14547	0.23814
17	2	1.14402	0.313714	0.355827	0.0433282	0.0684332	24.2658	1.43357	0.119279	12.6141	26.6629	17.6201	0.576696	0.191303	0.237286	0.626532	0.984562	9.59516	0.190749	0.198812	0.0600049	1.39534	1.06384	0.238711
31	2	0.651818	0.18645	0.263707	0.0297037	0.0634868	24.5157	1.10269	0.135962	12.9239	25.0439	16.9333	0.584426	0.18882	0.19966	0.639271	0.901287	11.7373	0.0911844	0.20447	0.0365593	1.53811	1.5413	0.486983
38	2	1.41738	0.384829	0.316362	0.0242871	0.0716486	23.0554	0.901757	0.138841	13.3835	23.4427	17.3167	0.54591	0.170038	0.223121	0.75516	1.03218	12.1656	0.159273	0.208166	0.0516632	1.86277	1.38331	0.989331
41	2	1.61802	0.446815	0.294154	0.0182623	0.0658942	23.9149	1.05794	0.115711	13.8476	23.3164	16.0213	0.394264	0.199404	0.185205	0.789084	1.27152	12.0464	0.215285	0.284534	0.0827269	1.67774	1.34992	0.786912
47	2	0.861292	0.235159	0.334444	0.0449608	0.0693113	24.202	1.47869	0.138726	11.9014	28.4587	16.7993	0.632694	0.161114	0.240707	0.587325	0.918114	9.65503	0.109162	0.209881	0.047054	1.24605	1.21723	0.45157
56	2	1.07828	0.303369	0.342532	0.0924209	0.0730216	24.1514	1.7333	0.113319	11.8823	26.7495	16.0026	0.521713	0.148786	0.191609	0.562485	0.922703	11.222	0.224891	0.190099	0.0619045	1.64337	1.31551	0.472952
73	2	0.953464	0.267161	0.223153	0.0279755	0.0536336	23.1127	0.833581	0.116963	14.3355	22.1613	16.3486	0.341004	0.198902	0.153588	0.760437	1.21744	13.9073	0.144702	0.239484	0.0568094	2.01193	1.71241	0.822026
93	2	1.207	0.335529	0.365084	0.0704797	0.0745948	24.6711	1.76968	0.135978	12.5344	25.8329	17.6304	0.602414	0.172405	0.230381	0.659462	0.932797	9.68661	0.186216	0.176954	0.0571681	1.307	0.866792	0.494772
123	2	0.865871	0.185807	0.296895	0.0284009	0.0546501	23.1196	1.07523	0.131468	13.8767	23.4302	17.6354	0.543777	0.189818	0.221323	0.709981	1.07388	12.1938	0.145881	0.311023	0.0536686	1.67147	1.47791	0.70707
140	2	0.735801	0.192681	0.364471	0.0444808	0.0694588	24.6146	1.52157	0.147177	12.3304	25.1258	18.1757	0.712063	0.174093	0.207368	0.494372	0.780974	10.911	0.102046	0.272896	0.029554	1.46539	1.23525	0.292881
169	2	0.884348	0.206991	0.257372	0.0412534	0.0527954	22.9165	1.00764	0.125027	13.2987	27.1166	16.4636	0.466259	0.173534	0.24638	0.688502	0.997688	10.949	0.142563	0.259194	0.0723838	1.49346	1.41549	0.724774
258	2	0.861352	0.180466	0.295658	0.0493576	0.0700257	23.2307	1.13838	0.14282	12.6637	26.3885	17.6655	0.676827	0.168549	0.235708	0.734158	0.950065	10.6286	0.116991	0.366087	0.0580119	1.55478	1.3377	0.486099
260	2	0.620654	0.122968	0.315229	0.0350889	0.0585179	23.3552	1.18815	0.13153	13.1124	26.5545	17.8775	0.64504	0.177393	0.231112	0.621852	0.846282	10.6717	0.099561	0.220642	0.0419621	1.52118	1.12132	0.430169
263	2	0.779305	0.196087	0.264555	0.0268369	0.0599838	22.8927	1.10827	0.13733	12.9436	26.4234	16.8229	0.592569	0.182651	0.252364	0.714916	1.17263	11.0828	0.122788	0.400393	0.0490315	1.56906	1.50592	0.699895
316	2	0.701961	0.195609	0.367966	0.0536345	0.0599356	24.4711	1.55759	0.127007	12.055	28.1307	17.3726	0.644126	0.151191	0.241396	0.661015	1.02343	8.95991	0.150843	0.264661	0.0576061	1.18483	0.976541	0.59147
331	2	0.8555	0.257147	0.284695	0.0265167	0.0636218	23.7061	1.14453	0.136801	12.6349	24.9031	17.228	0.547216	0.173475	0.238161	0.755729	1.07821	11.0061	0.134953	0.44	0.0465365	1.52003	1.47499	0.695486
344	2	0.903676	0.278645	0.35876	0.0376412	0.0716916	23.1638	1.11145	0.160809	12.6726	26.1838	19.4027	0.770005	0.174491	0.224503	0.655892	0.88953	9.33098	0.105229	0.429572	0.0398149	1.27823	1.37531	0.380879
356	2	0.923519	0.286272	0.420333	0.0506511	0.0815683	24.3553	1.23875	0.135191	13.3484	23.9438	18.0927	0.730172	0.198874	0.202857	0.590353	0.952629	9.17506	0.157245	0.405498	0.0398845	1.30541	1.09	0.638369
417	2	1.22008	0.43088	0.357991	0.0233471	0.0784102	23.6058	1.14554	0.145215	12.7389	25.4581	16.6622	0.569267	0.162546	0.230818	0.603985	0.778801	11.979	0.156236	0.342559	0.0483115	1.49563	1.36266	0.403664
426	2	0.76671	0.269972	0.341762	0.0508726	0.0671504	23.7183	1.23743	0.130389	13.1339	24.2151	18.7179	0.600944	0.164388	0.211954	0.72102	1.20189	10.4751	0.183409	0.426862	0.0511142	1.42012	1.5821	0.311621
468	2	1.14594	0.343349	0.294619	0.0218996	0.0721309	23.2308	0.920658	0.152408	13.2715	22.7175	18.2979	0.561485	0.181911	0.172195	0.605227	0.986317	12.4565	0.193323	0.521431	0.0321807	1.79305	1.58885	0.438812
470	2	0.952337	0.327511	0.361003	0.0347076	0.0597806	23.5428	1.31096	0.131892	13.0713	28.3729	16.997	0.668693	0.167291	0.234998	0.521144	0.823385	9.0281	0.179395	0.21191	0.0376566	1.45609	1.19426	0.314793
477	2	1.29881	0.393225	0.337895	0.0268647	0.0693237	22.6177	1.31524	0.137619	11.9424	27.2515	17.953	0.675822	0.183634	0.229752	0.589973	0.803096	10.399	0.152346	0.195249	0.0431216	1.34765	1.58904	0.44759
482	2	1.20739	0.387596	0.29376	0.0433508	0.0637132	23.2469	1.14714	0.131194	13.6599	24.6914	16.3361	0.619845	0.18448	0.205338	0.721678	0.997274	11.8394	0.2092	0.379103	0.0422903	1.55963	1.54268	0.490536
483	2	1.03767	0.325985	0.290674	0.0171205	0.051317	22.9445	1.06215	0.113999	13.083	25.7343	15.514	0.450558	0.168927	0.190512	0.564996	1.06263	12.7018	0.170702	0.202017	0.0484574	1.84046	2.0682	0.356011
489	2	1.06199	0.323893	0.333856	0.0211663	0.075909	23.1217	1.10795	0.166118	11.9939	28.5932	18.1938	0.776189	0.161243	0.252795	0.617546	0.853677	9.11147	0.159296	0.158585	0.0489317	1.23404	1.3584	0.274348
492	2	1.16778	0.381479	0.2899	0.0308242	0.0669023	22.7577	1.18194	0.139735	12.5355	24.8604	18.8272	0.604676	0.177886	0.201146	0.570153	1.00745	10.6025	0.16	0.16	0.0404029	1.38596	1.29463	0.256452
494	2	1.21312	0.36039	0.303456	0.0237785	0.0588393	23.7072	1.36976	0.120959	11.9296	28.0902	18.1472	0.623089	0.155586	0.239129	0.626029	1.01426	9.03899	0.194882	0.157393	0.0424362	1.22553	1.08002	0.278163
524	2	0.949567	0.334705	0.295894	0.0440283	0.0797752	24.0528	0.993048	0.143551	13.1663	22.1113	19.8645	0.617735	0.188771	0.16548	0.667184	1.07643	11.2996	0.222102	0.226263	0.0341539	1.47377	1.54839	0.444658
534	2	0.761372	0.234465	0.337617	0.0602267	0.0860511	23.3697	1.28624	0.125061	12.2986	27.7568	17.715	0.609588	0.162336	0.227479	0.548559	1.01623	10.0449	0.226354	0.170967	0.042856	1.35496	1.25614	0.308502
553	2	1.22931	0.307569	0.348427	0.0601298	0.0657964	23.7558	1.5462	0.116423	12.7598	23.8684	18.0322	0.519244	0.172322	0.216281	0.748068	1.26832	11.0546	0.355368	0.163195	0.0643561	1.3912	1.61203	0.344913
554	2	1.03096	0.273658	0.392273	0.0971678	0.0809143	24.3386	1.28311	0.142864	12.6875	24.8722	16.329	0.560522	0.163494	0.2016	0.648946	0.939495	11.8178	0.256311	0.164865	0.0405489	1.71379	1.64971	0.314668
572	2	1.08828	0.277281	0.3624	0.0678327	0.0758863	23.7056	1.03245	0.130432	13.0409	25.7924	18.3079	0.637859	0.173652	0.230025	0.697623	1.01673	9.81077	0.254796	0.192058	0.0550197	1.4261	1.33871	0.285347
586	2	1.48119	0.405536	0.338694	0.0374984	0.0632848	23.999	1.35592	0.121167	12.7434	25.0296	16.5346	0.533852	0.154376	0.177371	0.567788	1.02211	11.8394	0.246374	0.162327	0.0733606	1.28608	1.54867	0.278422
621	2	1.12624	0.352964	0.388083	0.0305893	0.0676109	24.1596	1.34758	0.132656	12.2212	25.6734	19.7318	0.736244	0.163291	0.214767	0.628826	1.00313	8.55688	0.243731	0.152338	0.0409817	1.18172	1.57346	0.273015
629	2	0.690043	0.191593	0.353371	0.0519076	0.0534851	23.0503	1.51011	0.122741	12.1005	29.0033	16.0861	0.619772	0.155628	0.264477	0.684163	0.957713	10.2494	0.173112	0.152556	0.05897	1.31493	1.87845	0.277459
110	2	0.774448	0.305134	0.262666	0.0261108	0.0563159	23.3606	1.00367	0.136469	13.8454	23.606	16.9345	0.417999	0.17298	0.162991	0.625446	1.12857	12.804	0.15686	0.201529	0.0512596	2.16836	1.46631	0.332417
156	2	0.877506	0.254101	0.289936	0.038844	0.0529219	23.9468	1.04117	0.12672	14.6011	22.1565	16.7893	0.408198	0.180181	0.200775	0.945487	1.44055	12.0786	0.211355	0.198196	0.0739086	2.17906	1.59444	0.314376
166	2	0.861743	0.230923	0.297523	0.0305449	0.0652244	22.9077	0.854659	0.165016	13.9435	23.5932	19.7194	0.594422	0.191624	0.237246	0.740501	1.03203	10.7434	0.151658	0.186556	0.0620339	2.15735	0.910732	0.322966
168	2	1.03958	0.302448	0.287602	0.0315962	0.06374	23.7948	0.999293	0.142051	13.432	24.4172	17.0312	0.528866	0.190268	0.222541	0.644273	0.955353	11.8897	0.163727	0.17989	0.0537038	2.07476	1.27445	0.280753
174	2	1.20654	0.314499	0.324912	0.0342985	0.0717453	23.8757	1.07908	0.131973	13.3647	21.0795	19.1412	0.528587	0.192533	0.171732	0.792822	1.17181	12.4927	0.239523	0.198641	0.0562961	2.20682	0.997549	0.326793
181	2	0.911249	0.24814	0.335377	0.0491425	0.09	24.0279	1.02557	0.116357	13.334	23.165	18.2621	0.495868	0.209976	0.192286	0.679397	1.04241	11.3657	0.155588	0.200894	0.0560657	2.21271	1.42252	0.323413
182	2	0.710786	0.184236	0.262356	0.0298099	0.0690125	23.1799	0.769193	0.160968	13.8544	22.4154	17.5286	0.535278	0.15704	0.202587	0.812737	1.163	13.2965	0.147469	0.167852	0.0378624	2.25374	1.75144	0.309816
189	2	0.7228	0.191889	0.316848	0.0462829	0.0472938	23.9713	1.29516	0.125221	13.1714	24.3994	17.9175	0.61063	0.171145	0.208457	0.714204	1.2589	10.9835	0.120623	0.179504	0.0406477	2.0751	1.13596	0.296193
190	2	0.739862	0.220091	0.334703	0.0454491	0.0613094	23.9119	1.43814	0.140255	11.3753	30.5316	17.5906	0.781537	0.142815	0.279414	0.606912	0.865441	7.9795	0.121794	0.129709	0.0591633	1.36277	1.04283	0.238873
201	2	0.866446	0.265205	0.313224	0.042795	0.0582719	25.3538	1.27244	0.133527	12.428	24.4651	17.5824	0.596547	0.164749	0.206009	0.659095	1.0547	10.9168	0.142228	0.172931	0.0429461	1.86923	1.08134	0.312139
203	2	1.22764	0.409058	0.273828	0	0.070219	22.9479	0.772613	0.141256	13.551	23.9235	18.1394	0.51545	0.176273	0.21788	0.823589	1.00705	11.7859	0.159658	0.177972	0.0529805	1.87698	1.42762	0.322254
208	2	1.25263	0.442797	0.29313	0.0249889	0.0868107	24.6254	1.28636	0.105104	12.7352	24.8774	17.0077	0.396616	0.190813	0.195742	0.721812	1.17386	10.3726	0.223927	0.194636	0.0499999	2.03777	1.35002	0.354677
209	2	0.551202	0.167397	0.342268	0.0498696	0.0650783	24.7287	1.60702	0.125399	12.7149	27.1377	17.2406	0.561747	0.168675	0.22785	0.806235	1.09988	9.19622	0.131823	0.151494	0.0607064	1.53553	1.06259	0.267144
210	2	1.19917	0.397124	0.340928	0.0376738	0.0714917	23.7678	1.08886	0.154154	12.8228	24.3036	17.454	0.553443	0.167146	0.199898	0.668582	1.16981	11.7431	0.201721	0.192522	0	2.05221	1.10727	0.306788
218	2	0.958075	0.288884	0.273918	0.0335441	0.0637279	23.2474	1.06743	0.131719	13.3335	24.3577	18.2578	0.489296	0.188587	0.203613	0.702522	1.00396	11.6177	0.154224	0.226448	0.0485556	1.81474	1.20816	0.328469
227	2	0.898391	0.247123	0.321281	0.0407818	0.0641026	23.9773	1.34341	0.128087	12.8084	25.5486	18.343	0.539071	0.170122	0.20389	0.607313	0.91866	10.4609	0.136402	0.202823	0.0397168	1.57938	1.08123	0.34005
255	2	1.39241	0.483937	0.275045	0.030278	0.067162	21.9801	0.918715	0.141504	14.1115	24.3345	16.6029	0.518117	0.208723	0.194758	0.606231	1.01649	12.7145	0.123803	0.174542	0	2.20966	1.64601	0.249117
259	2	0.753644	0.249542	0.396577	0.0501387	0.0635427	24.2527	1.66774	0.119984	12.6151	27.0678	17.0123	0.620764	0.157962	0.214059	0.551617	0.862713	9.78586	0.15488	0.167643	0.0417237	1.67889	1.25333	0.261552
267	2	0.75786	0.227122	0.296613	0.0447013	0.0489365	23.409	1.48776	0.125407	12.198	28.6563	16.7908	0.628436	0.157364	0.225444	0.527463	0.851166	9.96272	0.116678	0.172919	0.0401622	1.66729	1.33796	0.26991
275	2	0.736435	0.215193	0.306117	0.0300133	0.073521	23.7099	1.00747	0.166498	13.2972	25.2622	18.7271	0.647437	0.182279	0.0220562	0.580443	0.817651	11.1011	0.132345	0.160821	0.0351811	1.34791	1.21357	0.227593
279	2	1.14029	0.341025	0.244186	0.0238066	0.0706483	24.6766	0.632108	0.155922	13.8102	17.6066	19.4688	0.461197	0.228085	0.150303	0.780731	1.18153	14.0307	0.177781	0.237498	0.0630117	2.36341	1.82123	0.3343
280	2	0.96893	0.338669	0.300869	0.0446175	0.0623236	23.9318	1.39409	0.118715	12.2852	26.7829	17.2349	0.494041	0.18886	0.227764	0.583685	0.96504	10.5874	0.124636	0.15911	0.0562607	1.68482	1.1686	0.296884
282	2	1.09019	0.36543	0.229397	0.0277923	0.0588691	23.2352	0.86864	0.137052	14.5248	20.9008	17.7338	0.382374	0.203574	0.182611	0.991985	1.34067	13.4783	0.170263	0.209306	0.0582562	2.00622	1.42838	0.376061
295	2	1.08399	0.356599	0.241048	0.0287345	0.0488988	22.9309	0.97021	0.134977	13.5772	23.7022	16.2323	0.471959	0.195373	0.205659	0.623372	0.8512	13.7839	0.159816	0.215925	0	2.20798	1.6392	0.338503
296	2	1.33025	0.455916	0.278867	0.0378019	0.059446	23.6337	1.10438	0.128875	14.2991	23.1244	15.8514	0.438862	0.205309	0.176054	0.70116	1.0238	12.6924	0.148793	0.214801	0	2.40109	1.38238	0.311367
300	2	0.590995	0.185688	0.38851	0.0499969	0.0572546	24.5955	1.75077	0.126417	11.4522	29.2019	16.367	0.60711	0.146347	0.235788	0.482637	0.82528	9.80035	0.126145	0.156927	0.0388237	1.43028	1.12529	0.258781
306	2	0.883863	0.30859	0.332911	0.044717	0.063444	23.5212	1.27388	0.158698	12.238	27.0094	19.0689	0.699825	0.165759	0.22022	0.522722	0.756345	9.5445	0.12513	0.154143	0	1.63226	1.0706	0.204896
307	2	0.86062	0.279166	0.361678	0.0669046	0.0558466	24.3306	1.81865	0.125612	11.9854	28.0408	16.3623	0.602724	0.158701	0.211885	0.492908	0.836059	9.98983	0.131682	0.168342	0.0395667	1.67192	1.15146	0.257403
314	2	0.898354	0.329841	0.42221	0.0484353	0.0713636	24.1794	1.37251	0.15993	12.6245	26.5975	17.9531	0.707604	0.164727	0.246779	0.560654	0.952602	9.55906	0.126089	0.156124	0.0350588	1.51985	1.11001	0.204279
332	2	1.52194	0.493664	0.323156	0.0457561	0.070455	22.8753	1.0349	0.12996	12.8757	27.0564	17.9602	0.614269	0.170217	0.252171	0.697207	1.11321	9.59114	0.180539	0.193691	0.046724	1.41263	1.0438	0.29687
337	2	1.76326	0.443662	0.241645	0.0660129	0.0680856	23.3076	0.770894	0.14454	12.8087	23.9862	16.012	0.468653	0.175064	0.199198	0.656182	1.01708	13.5458	0.172967	0.186059	0.0361148	2.05124	1.52782	0.35127
369	2	0.820438	0.256342	0.376996	0.0458446	0.0594326	24.4085	1.43362	0.128102	12.726	25.4333	17.8976	0.601494	0.159881	0.206276	0.567175	1.00295	10.2461	0.169493	0.178917	0.0337923	1.63283	1.34954	0.265384
371	2	0.788956	0.225469	0.345751	0.0531875	0.0725014	24.7967	1.72652	0.131925	11.9385	27.978	18.0696	0.694382	0.157864	0.213704	0.520762	0.826294	8.7211	0.122088	0.133226	0.0301465	1.23837	0.995048	0.219914
374	2	0.837587	0.248704	0.370353	0.0470818	0.0732637	23.7454	1.5105	0.150853	11.9968	27.1484	19.487	0.738168	0.148202	0.250155	0.661033	0.935333	8.81729	0.117571	0.13965	0.0395435	1.34618	0.942585	0.24832
380	2	0.939008	0.278702	0.379858	0.0510006	0.0795225	25.7032	1.66041	0.136789	12.5223	25.1384	17.3212	0.643428	0.175823	0.216678	0.711947	1.03898	9.58769	0.182997	0.160468	0.044084	1.50399	1.27021	0.253271
402	2	1.16589	0.336596	0.320684	0.0475272	0.0678337	24.1836	1.33341	0.142419	13.5896	24.4612	15.9531	0.471158	0.175853	0.223186	0.717863	1.2129	11.757	0.163516	0.185399	0.0515558	1.59296	1.50657	0.340188
406	2	1.12957	0.297927	0.369675	0.0462331	0.0535907	23.2081	1.33226	0.133894	12.8436	28.2774	16.2095	0.605957	0.167807	0.266027	0.671168	0.994109	10.0104	0.159105	0.175104	0.0533968	1.52211	1.17188	0.301119
416	2	0.687111	0.251498	0.350137	0.0501598	0.0813039	24.1042	1.1815	0.154632	13.6584	22.9564	18.5404	0.596066	0.182682	0.210333	0.767543	1.39818	11.3579	0.182052	0.177143	0.0359537	1.75482	1.04178	0.279732
431	2	1.15531	0.349291	0.275276	0.0434248	0.0728626	23.1085	1.10892	0.141646	14.3768	21.4812	16.7156	0.460367	0.185843	0.187526	0.75334	1.11764	14.2341	0.235685	0.166422	0.0269248	1.98438	1.56763	0.251281
461	2	0.71006	0.276819	0.247166	0.0310928	0.0548305	23.3694	1.01796	0.139587	13.4911	23.9546	18.0404	0.610087	0.197194	0.210045	0.63028	0.869178	12.3089	0.152335	0.20093	0.0315515	1.83305	1.33067	0.292797
506	2	1.88466	0.633992	0.352343	0.0376279	0.0690548	22.8201	1.07952	0.15458	12.5201	25.7035	18.5035	0.626581	0.159175	0.201809	0.54245	1.00663	10.4153	0.145134	0.166106	0	1.62303	1.13977	0.215074
507	2	1.30829	0.359633	0.336204	0.0454651	0.0510166	23.9745	1.26505	0.133881	13.4894	24.9635	16.247	0.561182	0.190017	0.205564	0.552233	1.07098	11.0617	0.175637	0.225758	0	1.6491	1.8222	0.311671
513	2	0.718431	0.20789	0.418262	0.052291	0.0726578	24.3104	1.5307	0.150014	11.699	28.9103	19.6023	0.887686	0.136788	0.247751	0.452454	0.712588	7.52855	0.0787878	0.119535	0.0225034	1.13404	0.845642	0.1615
561	2	0.933578	0.29691	0.408538	0.0529725	0.0607165	24.9944	1.80424	0.131999	12.3754	27.1981	18.0462	0.647948	0.161556	0.0146489	0.633271	1.01611	8.47193	0.189878	0.165916	0.060789	1.18035	0.877103	0.277515
587	2	1.06354	0.319129	0.324135	0.0442113	0.0687446	23.7393	1.25555	0.140617	13.0131	24.9158	17.682	0.603557	0.175358	0.20839	0.664273	1.17957	10.8024	0.184815	0.184176	0.0410599	1.69111	1.39488	0.304271
608	2	1.13857	0.312997	0.290026	0.0356512	0.0656005	22.2152	0.991251	0.151998	12.2344	28.1486	17.9334	0.689099	0.154351	0.273962	0.688636	0.964918	10.4956	0.127415	0.154268	0.041266	1.35608	1.26274	0.2741
610	2	1.36802	0.405403	0.35136	0.05149	0.0576332	22.9029	1.38936	0.128665	13.104	25.6221	17.7952	0.559518	0.177219	0.235712	0.719251	1.20457	10.3632	0.174536	0.171505	0.0447406	1.62649	1.24514	0.302027
611	2	0.901939	0.287176	0.36214	0.0752306	0.0618311	23.7587	1.23849	0.129061	11.8219	25.9803	17.8213	0.593564	0.160125	0.211251	0.550308	1.07015	11.213	0.157128	0.190558	0.0384757	1.83871	1.24132	0.297381
624	2	0.852311	0.258036	0.324858	0.0493521	0.0564883	23.6431	1.39087	0.13036	11.6123	29.1008	16.065	0.660265	0.163028	0.263968	0.588423	0.860291	10.1806	0.143454	0.1872	0.0465794	1.57515	1.56094	0.286634
29	2	0.92386	0.318537	0.362481	0.0394421	0.070367	23.9897	0.962416	0.169958	13.3973	22.6936	19.0048	0.603291	0.0729408	0.2273	0.85626	1.21131	11.7202	0.159229	0.173133	0.0674135	1.40283	1.28	0.29356
34	2	0.710852	0.229133	0.352533	0.0434834	0.0816415	24.196	1.37347	0.152865	12.3719	25.8572	20.6645	0.817541	0.163414	0.230027	0.599269	0.90287	8.66978	0.15065	0.165022	0.0576407	1.08768	0.880804	0.241703
60	2	0.84912	0.297518	0.356733	0.0557103	0.0631212	25.0837	1.49084	0.126262	12.6823	25.7226	17.3453	0.533308	0.09483	0.210716	0.689609	1.13891	10.0226	0.178009	0.142648	0.0791279	1.25245	1.36391	0.220817
65	2	0.876776	0.298243	0.326356	0.0433172	0.053083	24.124	1.29566	0.119025	12.2502	27.8339	16.4141	0.557273	0.0840557	0.246076	0.643858	1.0518	10.3416	0.189182	0.155761	0.0796611	1.55283	1.1837	0.279566
71	2	1.03121	0.324473	0.37603	0.049578	0.061167	23.4993	1.29223	0.141846	12.8084	26.5498	17.8514	0.605864	0.0870263	0.225084	0.657136	0.997517	10.1759	0.1852	0.141404	0.061034	1.41131	1.22492	0.242213
76	2	0.863991	0.281803	0.303877	0.0448797	0.0508476	24.2174	1.54778	0.133198	12.1254	28.7977	16.5424	0.617214	0.0840091	0.253627	0.645373	0.989521	9.15927	0.137266	0.147496	0.064114	1.4807	1.25864	0.253514
82	2	0.902979	0.297694	0.309517	0.0307809	0.0652816	23.4819	0.932109	0.15425	13.637	23.2916	19.3395	0.563704	0.0824464	0.214348	0.610904	0.970385	11.5132	0.189154	0.187887	0.0583995	1.53725	1.35976	0.270019
118	2	1.39744	0.447666	0.239193	0	0.0681427	23.209	0.646915	0.154314	14.4663	19.0141	19.1396	0.439914	0.0870273	0.185363	0.872993	1.1984	14.3726	0.235898	0.246665	0	2.0277	1.17194	0.378972
128	2	1.00602	0.344832	0.31147	0.0372305	0.0759384	23.6239	1.08555	0.16021	12.519	27.0581	17.9386	0.647502	0.0977401	0.2529	0.709601	1.04336	9.82072	0.194288	0.163419	0.0674353	1.44179	1.10543	0.294939
130	2	1.30557	0.42519	0.308992	0.041473	0.0560776	23.1564	1.14216	0.127163	13.2427	24.8713	17.9979	0.545823	0.08605	0.206129	0.778221	1.31082	10.9689	0.187681	0.144236	0.0869632	1.52243	1.24196	0.245947
137	2	1.14892	0.356006	0.255117	0.0342015	0.075544	23.3005	0.649819	0.149433	14.5716	20.4058	18.3629	0.395631	0.252194	0.180715	0.724481	1.14849	13.6967	0.200648	0.267094	0.0390896	1.93925	1.49292	0.352848
138	2	1.01512	0.343701	0.304251	0.033368	0.0659901	24.0794	0.907298	0.157873	13.1101	24.3933	18.3814	0.580184	0.0906099	0.193321	0.711129	1.01423	10.9919	0.171511	0.178006	0	1.55054	1.45292	0.27379
144	2	0.855035	0.297897	0.36348	0.0444128	0.0630582	24.0198	1.22214	0.138258	12.3744	27.1194	17.5362	0.660143	0.0788002	0.21903	0.575334	0.858887	10.3478	0.137938	0.165551	0.0662985	1.52784	1.09542	0.232889
148	2	0.694517	0.234921	0.336705	0.0516918	0.0139624	24.597	1.4989	0.131559	12.727	26.4529	17.6748	0.566508	0.0642953	0.208356	0.553681	0.93521	10.1526	0.131018	0.145603	0.0592542	1.36552	1.2023	0.20175
159	2	1.30388	0.44521	0.254686	0.0337276	0.0829602	22.8792	0.852941	0.1642	13.3566	21.969	16.4993	0.469063	0.173806	0.186008	1.53254	1.06186	14.024	0.201978	0.176462	0.0805284	2.16548	1.77329	0.313267
163	2	1.23688	0.395511	0.310258	0.0301445	0.0594826	23.0158	1.01536	0.155181	13.184	26.7942	17.4938	0.616346	0.164246	0.227431	0.640376	0.693114	10.6685	0.150726	0.15048	0.0998628	1.27899	1.36914	0.250108
192	2	0.710015	0.242678	0.312203	0.0415779	0.0563375	23.6289	1.20527	0.152797	12.8106	25.7348	17.1818	0.697278	0.163315	0.24321	1.349	1.06103	11.0343	0.149962	0.158979	0.0603097	1.37904	1.35882	0.26775
197	2	0.710589	0.249343	0.302222	0.0305602	0.0501514	23.5554	0.935303	0.136875	13.4507	25.2828	17.985	0.616381	0.174795	0.210677	0.62986	0.961877	11.0394	0.13865	0.18266	0.0672647	1.61248	1.42503	0.2521
220	2	0.921223	0.701235	0.308706	0.0421954	0.0573186	23.3442	1.17101	0.139183	13.1249	26.5038	16.2708	0.525225	0.168014	0.228342	0.779944	1.03815	11.0527	0.165107	0.181891	0.0885383	1.44117	1.43629	0.310232
221	2	0.925409	0.310361	0.301854	0.0368739	0.0608763	23.7457	0.916028	0.135898	13.4044	24.0737	18.0162	0.532046	0.173633	0.196877	0.641116	0.949064	12.0365	0.164772	0.182631	0.0511324	1.42569	1.45423	0.26505
224	2	1.29984	0.429255	0.316963	0.0442484	0.0625246	22.965	1.21788	0.15466	12.9238	27.1389	17.1676	0.603625	0.17584	0.222736	0.592079	0.899559	10.8987	0.14484	0.113332	0	1.38287	1.05731	0.188369
228	2	1.21635	0.404173	0.419128	0.0801993	0.0677687	24.2353	1.49498	0.132064	12.4614	26.3807	16.2557	0.503227	0.178587	0.211264	0.547337	0.882802	10.9732	0.173725	0.151561	0.0646591	1.5553	1.36469	0.245905
231	2	1.1899	0.413463	0.33994	0.0495311	0.0761496	23.6329	1.31774	0.156964	12.4262	27.149	18.0548	0.664358	0.163214	0.232651	0.612229	0.835924	9.68922	0.112317	0.183053	0.0656509	1.23222	1.14797	0.254595
234	2	0.952669	0.320095	0.289684	0.033765	0.077779	23.5047	1.09314	0.153288	12.428	25.9128	20.3398	0.665974	0.150983	0.241064	0.677361	1.11458	9.28183	0.153904	0.147643	0.0474264	1.07107	1.06305	0.279361
237	2	0.851701	0.290966	0.37848	0.0513859	0.065103	23.993	1.54928	0.135742	12.4235	26.6873	18.3291	0.598476	0.158868	0.225083	0.668636	0.795614	9.82985	0.223784	0.139943	0.0649364	1.3223	1.00207	0.21477
238	2	1.01852	0.331558	0.329212	0.0466361	0.057741	23.5633	1.35756	0.121232	12.7776	25.9446	16.7764	0.539856	0.190726	0.211449	0.583707	0.910998	11.6571	0.145778	0.210416	0.054301	1.73808	1.15131	0.281894
268	2	0.617935	0.207213	0.330726	0.0454857	0.0570581	24.1875	1.45246	0.121282	12.5494	25.9811	18.4673	0.636451	0.170452	0.246449	0.792339	1.15682	10.0317	0.17561	0.160693	0.0702873	1.18059	1.09655	0.264508
283	2	0.841701	0.271959	0.394385	0.0578683	0.0504818	22.8033	1.47494	0.148307	12.5053	30.258	17.3916	0.657124	0.171206	0.268623	0.639257	0.855848	8.53699	0.155996	0.150513	0.0598022	1.09521	0.95612	0.255366
305	2	0.860972	0.359635	0.27101	0.0429262	0.0535907	22.5642	1.20755	0.13329	12.8298	26.408	17.1399	0.534063	0.155269	0.224297	1.20612	0.816046	11.5303	0.0968122	0.210579	0.0525257	1.49337	1.52112	0.288598
312	2	0.991964	0.324903	0.264475	0.0385447	0.0670847	23.5026	0.927135	0.139456	14.0457	21.9395	16.7164	0.439737	0.196978	0.173619	1.31225	0.996089	13.6592	0.131085	0.218692	0.0568957	1.79861	1.71224	0.346845
315	2	1.24882	0.40018	0.365458	0.0640931	0.063947	23.6911	0.997606	0.132925	13.6014	21.63	16.4806	0.446281	0.188606	0.146239	0.653785	0.938214	14.3323	0.186024	0.205854	0.0528946	2.01588	1.86281	0.294961
319	2	1.20883	0.37527	0.306842	0.042463	0.0581449	22.5856	1.0211	0.145087	12.7057	27.1104	15.2218	0.485847	0.180056	0.21702	1.58772	0.968537	12.061	0.222081	0.155342	0.0671011	1.73561	1.3105	0.227846
322	2	1.42824	0.43343	0.280957	0.0259387	0.061947	23.794	0.942222	0.147379	13.2147	22.7528	17.4671	0.496724	0.170889	0.179033	1.62543	1.24833	11.8597	0.152919	0.172487	0.0571895	1.65742	1.51641	0.314704
328	2	0.836679	0.268788	0.400642	0.0516868	0.0599689	24.8357	1.57282	0.133574	11.8481	27.793	18.2944	0.772004	0.157416	0.228681	0.558283	0.800067	8.68481	0.165559	0.145343	0.046391	1.21213	0.929287	0.204644
342	2	1.00577	0.364844	0.347228	0.0482636	0.0583042	23.7039	1.28259	0.147262	12.1572	28.5031	16.8666	0.602129	0.144531	0.246882	0.585538	0.808723	9.97419	0.126704	0.151127	0.0435399	1.40354	1.17866	0.24933
345	2	1.02534	0.351017	0.337249	0.0451676	0.0557668	24.2513	1.43218	0.136053	12.2034	27.93	17.3479	0.59867	0.156393	0.255822	0.730831	1.0866	8.99666	0.124968	0.163116	0.0510987	1.304	1.11487	0.301705
352	2	1.20403	0.406271	0.340746	0.0420304	0.0589063	23.4126	0.972094	0.154562	13.892	24.9946	18.1358	0.62438	0.177255	0.22924	0.586008	0.906279	10.6084	0.121651	0.191074	0.0419102	1.41157	1.2359	0.252659
359	2	1.01044	0.344872	0.38605	0.0488819	0.0593411	23.7602	1.42159	0.138609	12.2766	26.9899	18.0582	0.611896	0.163883	0.227638	0.736821	0.973464	9.81324	0.183395	0.14565	0.0434775	1.22877	1.16046	0.216622
386	2	0.903979	0.31591	0.363078	0.0443188	0.0565139	23.5099	1.40622	0.125085	12.1464	27.5143	17.9538	0.639798	0.160206	0.223544	0.635369	0.962529	10.0126	0.163272	0.178823	0.0518899	1.20875	1.16014	0.263523
396	2	1.09356	0.380271	0.458213	0.0760763	0.0831138	23.9066	1.18969	0.157936	13.34	25.0566	19.5001	0.638574	0.168899	0.214354	0.721117	0.985266	9.2291	0.184233	0.150111	0.0487596	1.11744	1.0578	0.242112
397	2	0.890941	0.306022	0.393306	0.052506	0.063915	24.4008	1.45599	0.130588	12.2884	26.8515	18.3018	0.704627	0.147088	0.216344	0.675689	0.896118	9.3655	0.142211	0.142524	0.0502641	1.31289	1.01365	0.197303
409	2	1.21476	0.422999	0.296546	0.0483606	0.0571496	23.4752	1.21715	0.129563	12.5361	27.7671	17.0518	0.538328	0.160233	0.266999	0.716997	1.12191	10.0177	0.114073	0.143478	0.055586	1.36135	1.04377	0.242882
430	2	1.22875	0.410613	0.326102	0.0541206	0.0361308	24.154	1.51976	0.11108	12.2273	26.5003	17.2464	0.5574	0.151558	0.210265	0.535531	0.910909	10.4543	0.148296	0.174619	0.0329251	1.41471	1.35358	0.241436
439	2	1.18635	0.410623	0.272401	0.0411887	0.0691444	23.8593	1.15375	0.135184	13.5777	25.1183	16.7904	0.460597	0.194972	0.212315	0.729362	1.04086	11.2301	0.16372	0.239301	0.0410432	1.39115	1.35189	0.330328
505	2	0.913445	0.315522	0.376341	0.0398336	0.0557794	24.1482	1.22034	0.132299	12.9148	25.921	17.6916	0.591803	0.189352	0.231598	0.626218	1.02479	10.3854	0.149196	0.180269	0.038568	1.34491	1.23998	0.268815
512	2	1.33333	0.437951	0.273155	0.0436881	0.0564507	22.9833	0.970651	0.151159	13.4545	24.7276	16.8392	0.532998	0.177233	0.252867	0.745705	1.04173	12.3658	0.132141	0.184279	0.0330564	1.53969	1.44192	0.281637
543	2	1.24918	0.413149	0.311373	0.0421761	0.0562263	24.0278	1.15683	0.133684	12.7006	27.5054	15.5626	0.527034	0.151381	0.369765	0.671354	0.826703	10.7856	0.096507	0.154495	0.0385492	1.50826	1.46752	0.243785
550	2	1.32786	0.458343	0.352688	0.0562479	0.0551696	23.8545	1.40249	0.140756	12.84	26.9191	16.6585	0.546131	0.171047	0.372631	0.552677	0.802082	10.3218	0.110355	0.159026	0	1.39868	1.25022	0.249742
567	2	1.39208	0.4717	0.27842	0.0235764	0.0605412	23.2851	0.784973	0.158662	13.9168	22.3863	18.6107	0.576566	0.202133	0.315163	0.891324	1.0855	11.9328	0.148805	0.194612	0.033027	1.54737	1.37959	0.324241
585	2	1.09594	0.379668	0.298171	0.0387483	0.0574247	23.8203	0.942409	0.155325	13.2037	24.8489	16.4137	0.579615	0.173228	0.297973	0.691957	1.00216	12.1706	0.138265	0.184378	0.0398313	1.48753	1.69423	0.285849
592	2	1.16798	0.349862	0.354305	0.0456573	0.0536245	24.0945	1.36891	0.13689	12.3209	26.5437	16.4377	0.59685	0.153341	0.401783	0.699812	0.936592	10.8492	0.144821	0.163087	0.0420591	1.46712	1.40903	0.262351
603	2	1.00726	0.322426	0.296295	0.037287	0.0497269	23.2118	1.09555	0.130083	13.8045	23.4344	18.0385	0.561801	0.192016	0.245559	0.62074	1.1178	12.3125	0.117231	0.16905	0.0286805	1.72018	1.23314	0.253337
604	2	0.716853	0.262798	0.312666	0.0374383	0.057524	24.146	1.148	0.126066	12.5871	25.7511	18.3521	0.630281	0.189673	0.238704	0.706427	0.979415	10.4873	0.15391	0.179596	0.0395653	1.49146	1.14363	0.26233
616	2	1.12736	0.396343	0.32467	0.0379595	0.0518229	23.2765	1.13028	0.131699	12.9388	25.7713	17.088	0.530697	0.187787	0.326557	0.652992	1.11599	11.3705	0.203101	0.1775	0.0454268	1.51044	1.34925	0.255091
636	2	1.19831	0.406694	0.286838	0.020847	0.0629844	23.9488	0.734871	0.157881	13.2135	21.764	18.2761	0.525593	0.18763	0.317228	0.711319	1.16883	12.9632	0.168251	0.17262	0	1.9109	1.51003	0.293615
6	2	0.970635	0.29815	0.301912	0.0406873	0.0586836	23.606	1.17369	0.142169	12.9067	25.137	18.4854	0.64976	0.182094	0.25142	0.777215	1.02582	10.7443	0.103171	0.197468	0.0425462	1.3564	1.21745	0.331301
10	2	1.58202	0.491652	0.348919	0.0359192	0.0530305	23.9184	1.1265	0.151849	13.9502	23.6849	18.164	0.508775	0.209121	0.204101	0.691859	1.15908	10.5107	0.225376	0.202423	0.0355423	1.42341	1.05283	0.269314
43	2	0.941891	0.296394	0.327252	0.0422077	0.0583741	24.4981	1.07237	0.144075	12.9103	25.427	16.9064	0.511115	0.161542	0.258751	0.770919	1.09532	11.346	0.172504	0.197364	0.0467616	1.37647	1.12238	0.316525
57	2	1.06079	0.349957	0.349336	0.0473255	0.0652267	24.3007	1.19787	0.14473	12.5498	25.1354	18.3754	0.610667	0.158207	0.269614	0.619518	0.90303	10.8398	0.139112	0.159956	0.0233368	1.44531	1.0324	0.222517
66	2	1.01158	0.319868	0.269555	0.0367016	0.0565879	23.0745	1.03723	0.14115	14.1305	23.9262	16.3172	0.487622	0.169165	0.246826	0.679581	1.11353	12.8487	0.154444	0.173224	0.034933	1.76993	1.76196	0.239091
67	2	1.00097	0.304053	0.336825	0.0465826	0.068192	23.2202	1.28729	0.136249	13.0714	25.2836	18.0318	0.606703	0.17511	0.267354	0.689491	1.11367	11.1169	0.198729	0.199904	0.0361817	1.4559	1.06401	0.288929
99	2	1.22732	0.373562	0.337065	0.0545862	0.0639411	23.7734	1.39244	0.142841	13.1774	25.1103	18.8441	0.53669	0.192024	0.340872	0.686616	1.07537	9.68679	0.182205	0.179468	0.04234	1.26087	1.04071	0.279154
107	2	1.18771	0.356468	0.290654	0.046566	0.0591908	23.8964	1.07814	0.130957	13.721	23.5382	18.06	0.493323	0.177544	0.388904	0.766015	1.27962	11.2922	0.13896	0.175934	0.0420918	1.47803	1.11456	0.287444
111	2	1.54797	0.473844	0.276329	0.0443527	0.0436639	23.8066	1.19207	0.124275	13.4991	26.2418	16.6555	0.44642	0.153215	0.353619	0.731477	1.11054	10.2634	0.13439	0.173384	0.0435534	1.32601	1.09611	0.262378
114	2	0.984962	0.317256	0.304834	0.0439867	0.0605826	24.1927	1.21507	0.11537	13.2881	26.0858	17.2664	0.542263	0.159588	0.25052	0.672177	0.994238	10.2206	0.162499	0.176849	0.0355571	1.32944	1.33289	0.24825
129	2	1.025	0.303406	0.377738	0.0427319	0.0541522	24.3868	1.48303	0.127982	13.1569	27.0033	15.7967	0.510411	0.187919	0.394091	0.558313	0.932096	10.295	0.211502	0.204622	0.0358652	1.36506	1.27231	0.275018
133	2	1.1124	0.338568	0.285918	0.0389826	0.056053	24.2562	1.12586	0.132921	13.4161	23.3859	16.4983	0.484138	0.174956	0.537295	0.759367	1.06095	12.349	0.160062	0.147836	0.0213118	1.75001	1.69889	0.208891
145	2	1.05704	0.324595	0.299772	0.0449342	0.0633815	23.2256	1.0989	0.127954	13.6222	24.9496	16.0811	0.455095	0.185706	0.32851	0.625739	0.811	12.796	0.165181	0.224782	0.0389632	1.60058	1.58392	0.289299
151	2	0.462461	0.1923	0.302716	0.0281859	0.0544233	24.5844	1.04539	0.150135	13.2454	24.7038	18.7021	0.565811	0.158619	0.231027	0.776736	1.06802	10.4596	0.185581	0.171963	0.0448233	1.44214	1.13994	0.284503
152	2	1.10965	0.265696	0.304048	0.0455671	0.0526024	24.1047	1.2897	0.117509	12.8785	25.2475	17.2802	0.447223	0.183427	0.488653	0.712491	1.42839	10.7617	0.218084	0.199942	0.051459	1.44028	1.02891	0.343862
158	2	1.04248	0.163784	0.301053	0.0400155	0.0580779	23.76	1.20824	0.142341	13.5522	25.1722	17.462	0.516637	0.149705	0.263856	0.750706	0.949542	11.059	0.131952	0.195606	0.0408565	1.49103	1.25048	0.298363
173	2	0.821176	0.208577	0.313852	0.0370732	0.0506531	23.9363	1.26494	0.135302	13.1274	26.6656	17.4134	0.514182	0.192305	0.32401	0.58169	0.891166	10.3338	0.129531	0.188462	0.0345437	1.37889	1.20113	0.256076
179	2	0.812953	0.263366	0.328947	0.0590377	0.0548857	24.5456	1.93166	0.112174	11.7785	29.3202	16.7896	0.554337	0.128406	0.397189	0.667491	1.09591	8.39823	0.186799	0.145762	0.0383535	1.17983	0.965805	0.244918
186	2	0.921339	0.232888	0.33	0.0664855	0.0817538	25.0339	1.51725	0.149592	12.0072	27.9744	17.4643	0.647301	0.154493	0.311	0.708715	0.863245	8.88512	0.155756	0.178512	0.0332115	1.10053	1.20468	0.272092
235	2	0.81573	0.219695	0.338081	0.0367799	0.0609121	23.41	1.14515	0.156513	13.31	26.1395	17.3688	0.547145	0.170056	0.232646	0.61021	0.901939	11.4429	0.152516	0.131402	0.0440383	1.38545	1.18825	0.192279
236	2	1.48972	0.323111	0.30696	0.052877	0.0674916	22.9446	1.27781	0.137686	13.0474	26.5235	17.8689	0.577729	0.172039	0.234116	0.723491	0.991388	10.1976	0.152187	0.190955	0.0513052	1.36752	1.01948	0.282109
244	2	1.35828	0.287106	0.341498	0.0873255	0.0621142	23.5889	1.22634	0.127538	12.8012	25.8565	17.51	0.568427	0.19221	0.253138	0.596564	0.879811	10.9229	0.135999	0.163307	0.0323812	1.39199	1.3595	0.257002
247	2	1.14589	0.314907	0.33325	0.0428728	0.0527193	23.2431	1.19848	0.141778	12.6356	26.367	17.473	0.552747	0.146106	0.260228	0.554976	0.831434	11.4896	0.131484	0.187796	0	1.31346	1.29873	0.284841
249	2	0.993906	0.253282	0.254403	0.0349985	0.0580717	24.1382	0.984873	0.127028	13.2564	22.993	17.6666	0.452787	0.195918	0.322229	0.765459	1.21428	12.5171	0.183986	0.215314	0.0424643	1.60535	1.33416	0.390263
273	2	0.65429	0.146765	0.318724	0.0444802	0.0571503	24.5583	1.59206	0.122993	12.2018	25.3774	19.189	0.612057	0.162048	0.22594	0.515635	1.06882	10.054	0.142838	0.179153	0.0219616	1.35802	1.12581	0.270728
292	2	1.17336	0.313502	0.247661	0.0357882	0.0346817	23.9423	1.15045	0.143393	13.4742	24.571	17.2235	0.526051	0.19485	0.319542	1.05096	1.29694	10.7243	0.164343	0.195937	0.0789925	1.60135	1.15701	0.379873
294	2	1.47283	0.353166	0.265696	0.0372412	0.0432469	23.1698	1.05201	0.13441	13.9487	22.7443	17.7131	0.508145	0.193339	0.350658	0.744442	1.1173	12.3609	0.183814	0.197486	0.0374606	1.66072	1.37336	0.33774
323	2	1.14298	0.305355	0.337167	0.0710576	0.0611264	24.0257	1.212	0.135393	11.7124	25.9285	18.6094	0.692323	0.154653	0.274189	0.677629	0.980115	10.5438	0.171889	0.155957	0.0379189	1.51669	1.00392	0.249797
334	2	1.15023	0.311002	0.286973	0.0701295	0.061971	24.5407	1.15815	0.129974	13.3684	23.0406	17.5315	0.512543	0.174172	0.2369	0.707327	1.1793	11.9074	0.161691	0.178359	0.0355137	1.62862	1.2882	0.340369
360	2	1.02067	0.329017	0.300151	0.0390512	0.0399973	23.2001	1.09915	0.119655	13.8869	25.3438	16.6354	0.436845	0.182499	0.260486	0.554618	1.03011	11.836	0.14642	0.236709	0.0300102	1.6681	1.25768	0.346687
361	2	1.01032	0.282522	0.320278	0.0816914	0.0598585	23.7973	1.08778	0.139161	12.6485	26.7582	15.3921	0.496308	0.16658	0.270966	0.484347	0.837466	12.6637	0.175046	0.179423	0.0308653	1.60782	1.23848	0.271187
365	2	0.951964	0.310586	0.350147	0.0462794	0.0523039	24.7891	1.30045	0.139974	13.2082	26.106	17.2706	0.556603	0.182298	0.225716	0.774417	1.17741	9.52674	0.156075	0.165934	0.0583839	1.25487	1.11531	0.280683
377	2	1.06938	0.361071	0.312265	0.0425356	0.0643926	23.6176	1.03541	0.173367	13.6414	25.6837	18.0763	0.645939	0.170091	0.435416	0.768135	1.24407	9.60212	0.113693	0.173712	0.0339508	1.27671	1.19223	0.266445
379	2	1.3205	0.374034	0.280681	0.052442	0.060258	23.9278	1.29504	0.130813	13.3425	24.567	17.0792	0.51474	0.179804	0.323027	0.779958	1.12314	10.687	0.182685	0.178991	0.0659802	1.51248	1.64761	0.37424
381	2	0.836724	0.268082	0.271062	0.0387669	0.0469329	24.0646	1.09939	0.13114	14.0533	23.1904	17.5797	0.441624	0.187157	0.259083	0.783977	0.862166	12.152	0.182629	0.196407	0.0382893	1.49815	1.50733	0.31119
385	2	0.988703	0.370999	0.130113	0.041053	0.0565118	24.4284	1.21959	0.143528	12.7979	26.0081	17.5062	0.621893	0.159222	0.312994	0.699034	0.675576	10.664	0.137396	0.17718	0.0370945	1.27276	1.24715	0.304623
388	2	0.754734	0.225218	0.133461	0.0473263	0.0565374	24.6319	1.31847	0.132438	12.6992	26.1001	18.1869	0.69522	0.155092	0.27217	0.756177	1.02375	9.74073	0.158059	0.172239	0.0399504	1.2552	1.14745	0.297657
393	2	1.22686	0.379511	0.131899	0.0334659	0.0374993	25.0251	1.00198	0.144086	13.8746	23.8676	16.5356	0.67	0.180922	0.308301	0.620033	0.923976	10.8743	0.124896	0.201104	0.0238156	1.65764	1.49158	0.36988
421	2	1.0932	0.342661	0.35182	0.0488943	0.0581604	23.8456	1.2775	0.155427	12.5612	26.7682	18.2247	0.636534	0.17491	0.322291	0.690536	1.03907	9.41411	0.129922	0.190468	0.0346058	1.36072	1.03386	0.24559
446	2	0.741348	0.234813	0.25954	0.0412511	0.0584931	24.0606	1.38159	0.133421	12.8045	27.8749	17.6168	0.647081	0.177143	0.271531	0.559082	0.864285	9.59036	0.106025	0.123088	0.0262709	1.2614	0.974203	0.192221
451	2	1.12538	0.43562	0.328625	0.127143	0.0627971	24.0873	1.18939	0.09	13.4445	22.6135	18.7912	0.569987	0.21824	0.423184	0.685352	1.08296	11.0707	0.161284	0.195631	0.0342978	1.45232	1.39187	0.277449
519	2	0.877245	0.238718	0.306354	0.0428366	0.0672091	24.3103	1.34762	0.125279	13.4703	25.0277	17.0944	0.55395	0.168275	0.274229	0.819395	1.11333	10.7497	0.18192	0.150015	0.0551746	1.45636	1.3117	0.258019
527	2	1.4143	0.374244	0.265193	0.0455831	0.0572553	24.1507	1.2057	0.136142	12.7485	26.3435	15.7937	0.498783	0.141136	0.216776	0.673033	1.08996	11.3624	0.181727	0.187066	0.0412844	1.60309	1.1204	0.349589
549	2	1.00618	0.266627	0.294961	0.0383237	0.0660102	23.9448	1.24772	0.139792	12.7484	25.7937	17.5658	0.588253	0.16851	0.251288	0.661701	0.912253	11.1262	0.145125	0.140272	0.0365744	1.47685	1.17678	0.203854
559	2	1.04233	0.262205	0.245642	0.0370276	0.0525475	23.7642	0.993496	0.135092	14.3787	22.4175	17.5261	0.431743	0.192879	0.230304	0.752955	1.39055	12.5816	0.183412	0.214447	0.036653	1.54239	1.24725	0.340973
560	2	1.046	0.233148	0.235534	0.0458392	0.0549562	23.6854	1.34983	0.132318	12.4129	26.4845	17.9221	0.632048	0.171214	0.257574	0.584023	0.923434	10.8065	0.140199	0.179577	0.0430073	1.37574	1.01968	0.264586
562	2	0.90069	0.24675	0.305553	0.0450489	0.0524741	23.5067	1.19769	0.136138	11.8749	29.5602	16.2173	0.591397	0.174609	0.303019	0.581565	0.836766	9.99282	0.123599	0.248535	0.0425194	1.47156	1.26492	0.325167
568	2	0.893433	0.236111	0.347652	0.0445047	0.0496211	25.1451	1.41721	0.131195	12.9684	25.8783	17.5672	0.627108	0.156101	0.227843	0.672489	1.005	9.71561	0.162991	0.171218	0.0367019	1.31588	1.00528	0.225118
579	2	0.747458	0.199932	0.264736	0.0444763	0.0487203	24.0829	1.44048	0.135671	11.9985	29.7032	15.7675	0.642438	0.165388	0.246925	0.480707	0.659076	10.181	0.103038	0.147167	0.0313748	1.32549	1.36272	0.2211
582	2	1.62794	0.377928	0.367308	0.038281	0.049828	23.7202	1.00152	0.141091	13.4225	22.9913	16.996	0.445021	0.158931	0.205926	0.850842	1.28341	12.6898	0.18916	0.179027	0.0299419	1.61466	1.27343	0.34606
591	2	0.648886	0.16789	0.166124	0.0328395	0.062084	23.0911	1.10684	0.159539	12.6037	28.8962	17.7503	0.718662	0.157757	0.258332	0.587918	0.835092	9.4669	0.111661	0.139268	0.0294402	1.49107	1.30235	0.216065
598	2	1.03913	0.247915	0.317847	0.0407013	0.050971	23.5132	1.22007	0.131254	12.8822	26.2149	17.1121	0.533192	0.169291	0.215121	0.594256	0.96663	11.2382	0.171975	0.178806	0.0407719	1.42575	1.44192	0.253812
617	2	0.775556	0.204698	0.295469	0.0494572	0.0473089	24.1816	1.66973	0.137036	11.6534	30.4778	17.0732	0.665048	0.144014	0.263686	0.516415	0.732933	8.4731	0.118338	0.13829	0.0245735	1.14536	0.998515	0.21443
622	2	0.674401	0.203843	0.310738	0.0242956	0.0596721	22.9088	0.71128	0.167899	14.6023	22.2255	16.9209	0.586677	0.193382	0.272359	0.834561	0.987884	13.9067	0.131406	0.206888	0.0404045	2.07043	1.63736	0.322286
638	2	1.54593	0.374909	0.304952	0.0490121	0.0568351	24.3859	1.08064	0.132955	13.1393	22.5759	17.1439	0.444849	0.182514	0.193783	0.620063	0.957371	12.5787	0.129208	0.223473	0	1.84212	1.71692	0.320718
195	2	1.22462	0.287411	0.332929	0.0473726	0.0558732	22.7186	1.26467	0.145268	12.9275	27.08	17.5945	0.615039	0.169367	0.23044	0.535322	0.696039	10.7141	0.122122	0.161068	0.0273264	1.35445	1.46501	0.230993
493	2	0.931607	0.254876	0.293269	0.0484641	0.0580101	24.148	1.22244	0.094188	12.5019	24.3325	18.2403	0.562497	0.201133	0.186109	0.584763	0.918593	11.521	0.204272	0.208153	0.0379511	1.7132	1.42219	0.314642
618	2	0.784516	0.193879	0.333634	0.0372045	0.0598161	24.1422	1.23118	0.115793	12.5006	26.3408	17.617	0.658725	0.182577	0.203183	0.568182	0.891245	10.763	0.161298	0.173727	0.0369951	1.40317	1.37178	0.22948
