# Supplementary material for: Genomic insights into the contribution of de novo lipogenesis to intramuscular fat deposition in chicken
Source: J Adv Res. 2023 Dec 6;65:19–31. doi: 10.1016/j.jare.2023.12.003 (PMC11519054; doi:10.1016/j.jare.2023.12.003)
Supplement: Supplementary data 10 [file mmc10.xlsx]

## Sheet: Sheet1
Supplementary Table 9. The identified 14,938 SNPs in the chr18:4,548,962-5,800,023 region with the suggestive threshold line ± 20 Kb.
Chr	Ps	Ref	Alt	Af	Beta	SE	p_wald	Consequence	Genename	GeneID
18	4548962	C	A	0.105	0.00174325	0.00507566	0.731399	intron_variant	SRP68	ENSGALG00000002062
18	4549076	G	T	0.223	0.00565779	0.00380265	0.137407	intron_variant	SRP68	ENSGALG00000002062
18	4549215	C	T	0.109	0.00193485	0.00492578	0.69463	synonymous_variant	SRP68	ENSGALG00000002062
18	4549221	T	C	0.528	0.00945847	0.00297857	0.00158621	synonymous_variant	SRP68	ENSGALG00000002062
18	4549290	C	T	0.116	0.00497087	0.00506946	0.327279	intron_variant	SRP68	ENSGALG00000002062
18	4549365	C	T	0.054	0.00403381	0.00705219	0.567578	intron_variant	SRP68	ENSGALG00000002062
18	4549366	T	C	0.202	0.00836369	0.00375563	0.0263849	intron_variant	SRP68	ENSGALG00000002062
18	4549392	T	C	0.531	0.0110044	0.0029962	0.000265259	intron_variant	SRP68	ENSGALG00000002062
18	4549464	T	A	0.18	0.00642946	0.00419501	0.125983	intron_variant	SRP68	ENSGALG00000002062
18	4549467	G	C	0.181	0.00638178	0.00418533	0.12793	intron_variant	SRP68	ENSGALG00000002062
18	4549585	A	G	0.473	0.00901481	0.00300653	0.00284634	intron_variant	SRP68	ENSGALG00000002062
18	4549594	C	G	0.458	0.00749108	0.00304142	0.0141065	intron_variant	SRP68	ENSGALG00000002062
18	4549597	C	A	0.458	0.00749108	0.00304142	0.0141065	intron_variant	SRP68	ENSGALG00000002062
18	4549634	A	G	0.185	0.00682422	0.00390461	0.0811117	intron_variant	SRP68	ENSGALG00000002062
18	4549808	T	A	0.225	0.00383989	0.00365057	0.293361	intron_variant	SRP68	ENSGALG00000002062
18	4549828	A	G	0.116	0.00565164	0.00500751	0.259583	intron_variant	SRP68	ENSGALG00000002062
18	4549892	T	C	0.412	0.00754603	0.00303817	0.0133212	intron_variant	SRP68	ENSGALG00000002062
18	4549897	A	G	0.412	0.00754603	0.00303817	0.0133212	intron_variant	SRP68	ENSGALG00000002062
18	4549946	G	A	0.465	0.00754426	0.00298762	0.011866	intron_variant	SRP68	ENSGALG00000002062
18	4550021	C	T	0.307	0.00679664	0.00328596	0.0391074	intron_variant	SRP68	ENSGALG00000002062
18	4550141	C	A	0.114	0.00504553	0.00503778	0.317042	intron_variant	SRP68	ENSGALG00000002062
18	4550311	C	T	0.054	0.00174862	0.00699417	0.802679	intron_variant	SRP68	ENSGALG00000002062
18	4550374	T	C	0.42	0.00768799	0.00302873	0.0114339	intron_variant	SRP68	ENSGALG00000002062
18	4550411	C	G	0.535	0.0107283	0.0029841	0.000355709	intron_variant	SRP68	ENSGALG00000002062
18	4550600	A	G	0.433	0.00929266	0.0030188	0.00219416	intron_variant	SRP68	ENSGALG00000002062
18	4550668	A	T	0.052	0.00225233	0.00702591	0.748664	splice_region_variant,intron_variant	SRP68	ENSGALG00000002062
18	4550728	G	A	0.718	0.013493	0.0032959	4.93e-05	intron_variant	SRP68	ENSGALG00000002062
18	4550819	G	A	0.65	0.00995569	0.00313701	0.00159634	intron_variant	SRP68	ENSGALG00000002062
18	4550840	C	G	0.102	0.00235109	0.00516086	0.648899	intron_variant	SRP68	ENSGALG00000002062
18	4550851	G	T	0.665	0.01134	0.0032085	0.000445941	intron_variant	SRP68	ENSGALG00000002062
18	4550960	C	A	0.107	0.00414985	0.00512965	0.418897	intron_variant	SRP68	ENSGALG00000002062
18	4550996	G	T	0.052	0.00101842	0.00717755	0.887223	intron_variant	SRP68	ENSGALG00000002062
18	4551633	C	T	0.111	0.00331423	0.00516095	0.521049	3_prime_UTR_variant	SRP68	ENSGALG00000002062
18	4551815	T	A	0.457	0.00884359	0.00307801	0.00423336	3_prime_UTR_variant	SRP68	ENSGALG00000002062
18	4551967	C	T	0.059	0.00674404	0.00675436	0.318524	3_prime_UTR_variant	SRP68	ENSGALG00000002062
18	4552067	G	C	0.406	0.00708427	0.00307035	0.0214368	3_prime_UTR_variant	SRP68	ENSGALG00000002062
18	4552183	A	G	0.291	0.0058095	0.00329836	0.0787811	3_prime_UTR_variant	SRP68	ENSGALG00000002062
18	4552204	A	G	0.595	0.00728281	0.00292302	0.0130358	3_prime_UTR_variant	SRP68	ENSGALG00000002062
18	4552216	T	C	0.182	0.00318061	0.00367497	0.387182	3_prime_UTR_variant	SRP68	ENSGALG00000002062
18	4552291	G	T	0.405	0.00608084	0.00277744	0.0290228	downstream_gene_variant	SRP68	ENSGALG00000002062
18	4552291	G	T	0.405	0.00608084	0.00277744	0.0290228	upstream_gene_variant	-	ENSGALG00000002108
18	4552324	C	T	0.183	0.0042386	0.00331241	0.201264	downstream_gene_variant	SRP68	ENSGALG00000002062
18	4552324	C	T	0.183	0.0042386	0.00331241	0.201264	upstream_gene_variant	-	ENSGALG00000002108
18	4552515	C	T	0.297	0.000944384	0.00307907	0.759189	downstream_gene_variant	SRP68	ENSGALG00000002062
18	4552515	C	T	0.297	0.000944384	0.00307907	0.759189	upstream_gene_variant	-	ENSGALG00000002108
18	4552532	G	A	0.141	0.00310669	0.00432202	0.472589	downstream_gene_variant	SRP68	ENSGALG00000002062
18	4552532	G	A	0.141	0.00310669	0.00432202	0.472589	upstream_gene_variant	-	ENSGALG00000002108
18	4552600	C	G	0.661	0.0108798	0.00302678	0.000356573	downstream_gene_variant	SRP68	ENSGALG00000002062
18	4552600	C	G	0.661	0.0108798	0.00302678	0.000356573	upstream_gene_variant	-	ENSGALG00000002108
18	4552770	C	G	0.18	0.00495231	0.00410313	0.228008	downstream_gene_variant	SRP68	ENSGALG00000002062
18	4552770	C	G	0.18	0.00495231	0.00410313	0.228008	upstream_gene_variant	-	ENSGALG00000002108
18	4552776	A	G	0.117	0.00498847	0.00502808	0.321609	downstream_gene_variant	SRP68	ENSGALG00000002062
18	4552776	A	G	0.117	0.00498847	0.00502808	0.321609	upstream_gene_variant	-	ENSGALG00000002108
18	4552792	G	A	0.053	0.000468284	0.0070364	0.946965	downstream_gene_variant	SRP68	ENSGALG00000002062
18	4552792	G	A	0.053	0.000468284	0.0070364	0.946965	upstream_gene_variant	-	ENSGALG00000002108
18	4552976	A	G	0.123	0.00304408	0.00492936	0.537154	downstream_gene_variant	SRP68	ENSGALG00000002062
18	4552976	A	G	0.123	0.00304408	0.00492936	0.537154	upstream_gene_variant	-	ENSGALG00000002108
18	4552981	A	G	0.062	0.0127724	0.00657226	0.0525192	downstream_gene_variant	SRP68	ENSGALG00000002062
18	4552981	A	G	0.062	0.0127724	0.00657226	0.0525192	upstream_gene_variant	-	ENSGALG00000002108
18	4553197	G	A	0.184	0.000712579	0.00414355	0.863527	downstream_gene_variant	SRP68	ENSGALG00000002062
18	4553197	G	A	0.184	0.000712579	0.00414355	0.863527	upstream_gene_variant	-	ENSGALG00000002108
18	4553336	G	T	0.054	-0.000949346	0.00693694	0.8912	downstream_gene_variant	SRP68	ENSGALG00000002062
18	4553336	G	T	0.054	-0.000949346	0.00693694	0.8912	upstream_gene_variant	-	ENSGALG00000002108
18	4553337	T	C	0.054	-0.000949346	0.00693694	0.8912	downstream_gene_variant	SRP68	ENSGALG00000002062
18	4553337	T	C	0.054	-0.000949346	0.00693694	0.8912	upstream_gene_variant	-	ENSGALG00000002108
18	4553352	A	G	0.4	0.00524556	0.00305245	0.0863173	downstream_gene_variant	SRP68	ENSGALG00000002062
18	4553352	A	G	0.4	0.00524556	0.00305245	0.0863173	upstream_gene_variant	-	ENSGALG00000002108
18	4553390	G	A	0.274	0.0052958	0.0035062	0.131558	downstream_gene_variant	SRP68	ENSGALG00000002062
18	4553390	G	A	0.274	0.0052958	0.0035062	0.131558	upstream_gene_variant	-	ENSGALG00000002108
18	4553499	G	A	0.197	0.00101221	0.00371728	0.785502	downstream_gene_variant	SRP68	ENSGALG00000002062
18	4553499	G	A	0.197	0.00101221	0.00371728	0.785502	upstream_gene_variant	-	ENSGALG00000002108
18	4553500	C	T	0.197	0.00101221	0.00371728	0.785502	downstream_gene_variant	SRP68	ENSGALG00000002062
18	4553500	C	T	0.197	0.00101221	0.00371728	0.785502	upstream_gene_variant	-	ENSGALG00000002108
18	4553608	G	A	0.051	0.000799316	0.00742837	0.914353	downstream_gene_variant	SRP68	ENSGALG00000002062
18	4553608	G	A	0.051	0.000799316	0.00742837	0.914353	upstream_gene_variant	-	ENSGALG00000002108
18	4553679	G	A	0.142	0.00389846	0.0046927	0.406504	downstream_gene_variant	SRP68	ENSGALG00000002062
18	4553679	G	A	0.142	0.00389846	0.0046927	0.406504	upstream_gene_variant	-	ENSGALG00000002108
18	4553681	T	C	0.092	0.00565336	0.00546284	0.301218	downstream_gene_variant	SRP68	ENSGALG00000002062
18	4553681	T	C	0.092	0.00565336	0.00546284	0.301218	upstream_gene_variant	-	ENSGALG00000002108
18	4553706	C	G	0.291	0.00354878	0.00329249	0.281615	downstream_gene_variant	SRP68	ENSGALG00000002062
18	4553706	C	G	0.291	0.00354878	0.00329249	0.281615	upstream_gene_variant	-	ENSGALG00000002108
18	4553726	C	T	0.201	-0.000556344	0.00369877	0.880498	downstream_gene_variant	SRP68	ENSGALG00000002062
18	4553726	C	T	0.201	-0.000556344	0.00369877	0.880498	upstream_gene_variant	-	ENSGALG00000002108
18	4553730	C	G	0.473	0.00312979	0.00308637	0.311031	downstream_gene_variant	SRP68	ENSGALG00000002062
18	4553730	C	G	0.473	0.00312979	0.00308637	0.311031	upstream_gene_variant	-	ENSGALG00000002108
18	4553754	T	G	0.104	0.00254199	0.00511072	0.619132	downstream_gene_variant	SRP68	ENSGALG00000002062
18	4553754	T	G	0.104	0.00254199	0.00511072	0.619132	upstream_gene_variant	-	ENSGALG00000002108
18	4553759	C	T	0.052	0.0031345	0.00733068	0.669133	downstream_gene_variant	SRP68	ENSGALG00000002062
18	4553759	C	T	0.052	0.0031345	0.00733068	0.669133	upstream_gene_variant	-	ENSGALG00000002108
18	4553784	G	A	0.168	0.00271832	0.00444707	0.541299	downstream_gene_variant	SRP68	ENSGALG00000002062
18	4553784	G	A	0.168	0.00271832	0.00444707	0.541299	upstream_gene_variant	-	ENSGALG00000002108
18	4553936	A	G	0.344	0.00313532	0.00330993	0.343962	downstream_gene_variant	SRP68	ENSGALG00000002062
18	4553936	A	G	0.344	0.00313532	0.00330993	0.343962	upstream_gene_variant	-	ENSGALG00000002108
18	4553978	T	C	0.21	0.00396507	0.00381071	0.298598	downstream_gene_variant	SRP68	ENSGALG00000002062
18	4553978	T	C	0.21	0.00396507	0.00381071	0.298598	upstream_gene_variant	-	ENSGALG00000002108
18	4554040	A	G	0.052	-0.000390354	0.00719909	0.956779	downstream_gene_variant	SRP68	ENSGALG00000002062
18	4554040	A	G	0.052	-0.000390354	0.00719909	0.956779	upstream_gene_variant	-	ENSGALG00000002108
18	4554067	T	A	0.34	0.00501607	0.00315842	0.11287	downstream_gene_variant	SRP68	ENSGALG00000002062
18	4554067	T	A	0.34	0.00501607	0.00315842	0.11287	upstream_gene_variant	-	ENSGALG00000002108
18	4554080	T	C	0.857	-0.00346717	0.00458316	0.449697	downstream_gene_variant	SRP68	ENSGALG00000002062
18	4554080	T	C	0.857	-0.00346717	0.00458316	0.449697	upstream_gene_variant	-	ENSGALG00000002108
18	4554096	A	C	0.385	0.00556633	0.00308903	0.0721406	downstream_gene_variant	SRP68	ENSGALG00000002062
18	4554096	A	C	0.385	0.00556633	0.00308903	0.0721406	upstream_gene_variant	-	ENSGALG00000002108
18	4554137	T	C	0.653	-0.00680012	0.00322092	0.0352378	downstream_gene_variant	SRP68	ENSGALG00000002062
18	4554137	T	C	0.653	-0.00680012	0.00322092	0.0352378	upstream_gene_variant	-	ENSGALG00000002108
18	4554144	G	A	0.196	0.00415019	0.00372411	0.265628	downstream_gene_variant	SRP68	ENSGALG00000002062
18	4554144	G	A	0.196	0.00415019	0.00372411	0.265628	upstream_gene_variant	-	ENSGALG00000002108
18	4554214	C	T	0.532	-0.00839896	0.00302934	0.00576555	downstream_gene_variant	SRP68	ENSGALG00000002062
18	4554214	C	T	0.532	-0.00839896	0.00302934	0.00576555	upstream_gene_variant	-	ENSGALG00000002108
18	4554217	C	T	0.09	0.0037682	0.00547122	0.491306	downstream_gene_variant	SRP68	ENSGALG00000002062
18	4554217	C	T	0.09	0.0037682	0.00547122	0.491306	upstream_gene_variant	-	ENSGALG00000002108
18	4554244	G	A	0.141	0.0024528	0.00462736	0.596297	downstream_gene_variant	SRP68	ENSGALG00000002062
18	4554244	G	A	0.141	0.0024528	0.00462736	0.596297	upstream_gene_variant	-	ENSGALG00000002108
18	4554260	A	G	0.145	0.00323786	0.00448731	0.470897	downstream_gene_variant	SRP68	ENSGALG00000002062
18	4554260	A	G	0.145	0.00323786	0.00448731	0.470897	upstream_gene_variant	-	ENSGALG00000002108
18	4554261	G	T	0.121	0.0048868	0.00479409	0.308526	downstream_gene_variant	SRP68	ENSGALG00000002062
18	4554261	G	T	0.121	0.0048868	0.00479409	0.308526	upstream_gene_variant	-	ENSGALG00000002108
18	4554320	C	A	0.092	0.00623359	0.00538993	0.248008	downstream_gene_variant	SRP68	ENSGALG00000002062
18	4554320	C	A	0.092	0.00623359	0.00538993	0.248008	upstream_gene_variant	-	ENSGALG00000002108
18	4554394	C	T	0.189	0.00639565	0.00389553	0.10125	downstream_gene_variant	SRP68	ENSGALG00000002062
18	4554394	C	T	0.189	0.00639565	0.00389553	0.10125	upstream_gene_variant	-	ENSGALG00000002108
18	4554443	C	T	0.181	0.00820935	0.0040222	0.0417643	downstream_gene_variant	SRP68	ENSGALG00000002062
18	4554443	C	T	0.181	0.00820935	0.0040222	0.0417643	upstream_gene_variant	-	ENSGALG00000002108
18	4554451	C	A	0.184	0.00743656	0.00395582	0.0606909	downstream_gene_variant	SRP68	ENSGALG00000002062
18	4554451	C	A	0.184	0.00743656	0.00395582	0.0606909	upstream_gene_variant	-	ENSGALG00000002108
18	4554618	A	G	0.648	0.0106435	0.00302037	0.000463502	downstream_gene_variant	SRP68	ENSGALG00000002062
18	4554618	A	G	0.648	0.0106435	0.00302037	0.000463502	upstream_gene_variant	-	ENSGALG00000002108
18	4554663	C	T	0.205	0.0054026	0.00367109	0.14173	downstream_gene_variant	SRP68	ENSGALG00000002062
18	4554663	C	T	0.205	0.0054026	0.00367109	0.14173	upstream_gene_variant	-	ENSGALG00000002108
18	4554690	A	G	0.642	0.0106489	0.00305669	0.000536894	downstream_gene_variant	SRP68	ENSGALG00000002062
18	4554690	A	G	0.642	0.0106489	0.00305669	0.000536894	upstream_gene_variant	-	ENSGALG00000002108
18	4554742	T	G	0.458	0.00931733	0.0030403	0.00229494	downstream_gene_variant	SRP68	ENSGALG00000002062
18	4554742	T	G	0.458	0.00931733	0.0030403	0.00229494	upstream_gene_variant	-	ENSGALG00000002108
18	4554743	C	T	0.458	0.00931733	0.0030403	0.00229494	downstream_gene_variant	SRP68	ENSGALG00000002062
18	4554743	C	T	0.458	0.00931733	0.0030403	0.00229494	upstream_gene_variant	-	ENSGALG00000002108
18	4554863	G	C	0.189	0.00577716	0.00382719	0.13179	downstream_gene_variant	SRP68	ENSGALG00000002062
18	4554863	G	C	0.189	0.00577716	0.00382719	0.13179	upstream_gene_variant	-	ENSGALG00000002108
18	4554873	A	G	0.643	0.0110904	0.00303563	0.00028557	downstream_gene_variant	SRP68	ENSGALG00000002062
18	4554873	A	G	0.643	0.0110904	0.00303563	0.00028557	upstream_gene_variant	-	ENSGALG00000002108
18	4554939	T	A	0.212	0.00499075	0.00361641	0.168183	downstream_gene_variant	SRP68	ENSGALG00000002062
18	4554939	T	A	0.212	0.00499075	0.00361641	0.168183	upstream_gene_variant	-	ENSGALG00000002108
18	4555025	C	G	0.116	0.00152978	0.00510663	0.764629	downstream_gene_variant	SRP68	ENSGALG00000002062
18	4555025	C	G	0.116	0.00152978	0.00510663	0.764629	upstream_gene_variant	-	ENSGALG00000002108
18	4555063	C	T	0.464	0.0061607	0.0030153	0.0415511	downstream_gene_variant	SRP68	ENSGALG00000002062
18	4555063	C	T	0.464	0.0061607	0.0030153	0.0415511	upstream_gene_variant	-	ENSGALG00000002108
18	4555070	G	A	0.462	0.00611384	0.00302643	0.0438902	downstream_gene_variant	SRP68	ENSGALG00000002062
18	4555070	G	A	0.462	0.00611384	0.00302643	0.0438902	upstream_gene_variant	-	ENSGALG00000002108
18	4555073	G	C	0.462	0.00611384	0.00302643	0.0438902	downstream_gene_variant	SRP68	ENSGALG00000002062
18	4555073	G	C	0.462	0.00611384	0.00302643	0.0438902	upstream_gene_variant	-	ENSGALG00000002108
18	4555080	A	G	0.314	0.00548124	0.00319211	0.086564	downstream_gene_variant	SRP68	ENSGALG00000002062
18	4555080	A	G	0.314	0.00548124	0.00319211	0.086564	upstream_gene_variant	-	ENSGALG00000002108
18	4555088	C	T	0.515	0.0088646	0.00295476	0.00283084	downstream_gene_variant	SRP68	ENSGALG00000002062
18	4555088	C	T	0.515	0.0088646	0.00295476	0.00283084	upstream_gene_variant	-	ENSGALG00000002108
18	4555089	A	G	0.515	0.00859267	0.00295093	0.00375026	downstream_gene_variant	SRP68	ENSGALG00000002062
18	4555089	A	G	0.515	0.00859267	0.00295093	0.00375026	upstream_gene_variant	-	ENSGALG00000002108
18	4555090	C	T	0.515	0.00859267	0.00295093	0.00375026	downstream_gene_variant	SRP68	ENSGALG00000002062
18	4555090	C	T	0.515	0.00859267	0.00295093	0.00375026	upstream_gene_variant	-	ENSGALG00000002108
18	4555106	T	C	0.19	0.00674634	0.00389442	0.0838234	downstream_gene_variant	SRP68	ENSGALG00000002062
18	4555106	T	C	0.19	0.00674634	0.00389442	0.0838234	upstream_gene_variant	-	ENSGALG00000002108
18	4555110	C	G	0.19	0.00674634	0.00389442	0.0838234	downstream_gene_variant	SRP68	ENSGALG00000002062
18	4555110	C	G	0.19	0.00674634	0.00389442	0.0838234	upstream_gene_variant	-	ENSGALG00000002108
18	4555150	C	T	0.175	0.00472111	0.0037582	0.209613	downstream_gene_variant	SRP68	ENSGALG00000002062
18	4555150	C	T	0.175	0.00472111	0.0037582	0.209613	upstream_gene_variant	-	ENSGALG00000002108
18	4555191	G	C	0.051	0.000509782	0.00724536	0.943935	downstream_gene_variant	SRP68	ENSGALG00000002062
18	4555191	G	C	0.051	0.000509782	0.00724536	0.943935	upstream_gene_variant	-	ENSGALG00000002108
18	4555220	C	G	0.479	0.00708688	0.00296934	0.0173645	downstream_gene_variant	SRP68	ENSGALG00000002062
18	4555220	C	G	0.479	0.00708688	0.00296934	0.0173645	upstream_gene_variant	-	ENSGALG00000002108
18	4555228	C	T	0.174	0.00500494	0.00380993	0.189553	downstream_gene_variant	SRP68	ENSGALG00000002062
18	4555228	C	T	0.174	0.00500494	0.00380993	0.189553	upstream_gene_variant	-	ENSGALG00000002108
18	4555229	A	G	0.45	0.00493458	0.00306066	0.107524	downstream_gene_variant	SRP68	ENSGALG00000002062
18	4555229	A	G	0.45	0.00493458	0.00306066	0.107524	upstream_gene_variant	-	ENSGALG00000002108
18	4555269	A	G	0.641	0.00864778	0.00303219	0.0045209	downstream_gene_variant	SRP68	ENSGALG00000002062
18	4555269	A	G	0.641	0.00864778	0.00303219	0.0045209	upstream_gene_variant	-	ENSGALG00000002108
18	4555334	G	T	0.459	0.00769439	0.00294799	0.00931909	downstream_gene_variant	SRP68	ENSGALG00000002062
18	4555334	G	T	0.459	0.00769439	0.00294799	0.00931909	upstream_gene_variant	-	ENSGALG00000002108
18	4555419	C	T	0.114	0.00488881	0.00504195	0.332693	downstream_gene_variant	SRP68	ENSGALG00000002062
18	4555419	C	T	0.114	0.00488881	0.00504195	0.332693	upstream_gene_variant	-	ENSGALG00000002108
18	4555426	T	C	0.64	0.00980302	0.00305249	0.00140382	downstream_gene_variant	SRP68	ENSGALG00000002062
18	4555426	T	C	0.64	0.00980302	0.00305249	0.00140382	upstream_gene_variant	-	ENSGALG00000002108
18	4555450	G	A	0.302	0.00370363	0.00321121	0.249309	downstream_gene_variant	SRP68	ENSGALG00000002062
18	4555450	G	A	0.302	0.00370363	0.00321121	0.249309	upstream_gene_variant	-	ENSGALG00000002108
18	4555454	C	T	0.303	0.00371644	0.00321692	0.248517	downstream_gene_variant	SRP68	ENSGALG00000002062
18	4555454	C	T	0.303	0.00371644	0.00321692	0.248517	upstream_gene_variant	-	ENSGALG00000002108
18	4555455	G	A	0.052	0.00223897	0.00701713	0.749802	downstream_gene_variant	SRP68	ENSGALG00000002062
18	4555455	G	A	0.052	0.00223897	0.00701713	0.749802	upstream_gene_variant	-	ENSGALG00000002108
18	4555458	G	T	0.051	0.0013998	0.00722815	0.84652	downstream_gene_variant	SRP68	ENSGALG00000002062
18	4555458	G	T	0.051	0.0013998	0.00722815	0.84652	upstream_gene_variant	-	ENSGALG00000002108
18	4555461	A	C	0.051	0.0013998	0.00722815	0.84652	downstream_gene_variant	SRP68	ENSGALG00000002062
18	4555461	A	C	0.051	0.0013998	0.00722815	0.84652	upstream_gene_variant	-	ENSGALG00000002108
18	4555466	A	T	0.051	0.0013998	0.00722815	0.84652	downstream_gene_variant	SRP68	ENSGALG00000002062
18	4555466	A	T	0.051	0.0013998	0.00722815	0.84652	upstream_gene_variant	-	ENSGALG00000002108
18	4555508	C	A	0.266	0.00874484	0.00335122	0.00933514	downstream_gene_variant	SRP68	ENSGALG00000002062
18	4555508	C	A	0.266	0.00874484	0.00335122	0.00933514	upstream_gene_variant	-	ENSGALG00000002108
18	4555548	G	A	0.181	0.0036624	0.00368606	0.320898	downstream_gene_variant	SRP68	ENSGALG00000002062
18	4555548	G	A	0.181	0.0036624	0.00368606	0.320898	upstream_gene_variant	-	ENSGALG00000002108
18	4555560	T	C	0.185	0.00176407	0.00405081	0.663393	downstream_gene_variant	SRP68	ENSGALG00000002062
18	4555560	T	C	0.185	0.00176407	0.00405081	0.663393	upstream_gene_variant	-	ENSGALG00000002108
18	4555564	A	G	0.641	0.0105878	0.00300339	0.000461124	downstream_gene_variant	SRP68	ENSGALG00000002062
18	4555564	A	G	0.641	0.0105878	0.00300339	0.000461124	upstream_gene_variant	-	ENSGALG00000002108
18	4555603	C	T	0.407	0.00853197	0.00296978	0.00423627	downstream_gene_variant	SRP68	ENSGALG00000002062
18	4555603	C	T	0.407	0.00853197	0.00296978	0.00423627	upstream_gene_variant	-	ENSGALG00000002108
18	4555656	C	A	0.395	0.00899651	0.00299563	0.00280261	downstream_gene_variant	SRP68	ENSGALG00000002062
18	4555656	C	A	0.395	0.00899651	0.00299563	0.00280261	upstream_gene_variant	-	ENSGALG00000002108
18	4555689	C	T	0.176	0.0033467	0.00380031	0.378928	downstream_gene_variant	SRP68	ENSGALG00000002062
18	4555689	C	T	0.176	0.0033467	0.00380031	0.378928	upstream_gene_variant	-	ENSGALG00000002108
18	4555757	T	G	0.451	0.00529659	0.00293655	0.0718716	downstream_gene_variant	SRP68	ENSGALG00000002062
18	4555757	T	G	0.451	0.00529659	0.00293655	0.0718716	upstream_gene_variant	-	ENSGALG00000002108
18	4555802	T	C	0.282	0.00442838	0.00342316	0.196371	downstream_gene_variant	SRP68	ENSGALG00000002062
18	4555802	T	C	0.282	0.00442838	0.00342316	0.196371	upstream_gene_variant	-	ENSGALG00000002108
18	4555814	A	G	0.05	0.00161816	0.00729786	0.824613	downstream_gene_variant	SRP68	ENSGALG00000002062
18	4555814	A	G	0.05	0.00161816	0.00729786	0.824613	upstream_gene_variant	-	ENSGALG00000002108
18	4555911	T	C	0.409	0.00634913	0.00306806	0.0390086	downstream_gene_variant	SRP68	ENSGALG00000002062
18	4555911	T	C	0.409	0.00634913	0.00306806	0.0390086	upstream_gene_variant	-	ENSGALG00000002108
18	4555927	G	A	0.119	0.00488288	0.00495161	0.324543	downstream_gene_variant	SRP68	ENSGALG00000002062
18	4555927	G	A	0.119	0.00488288	0.00495161	0.324543	upstream_gene_variant	-	ENSGALG00000002108
18	4555929	T	C	0.119	0.00488288	0.00495161	0.324543	downstream_gene_variant	SRP68	ENSGALG00000002062
18	4555929	T	C	0.119	0.00488288	0.00495161	0.324543	upstream_gene_variant	-	ENSGALG00000002108
18	4555931	T	C	0.185	0.00367974	0.00408526	0.368154	downstream_gene_variant	SRP68	ENSGALG00000002062
18	4555931	T	C	0.185	0.00367974	0.00408526	0.368154	upstream_gene_variant	-	ENSGALG00000002108
18	4555947	T	A	0.467	0.00682361	0.00298156	0.0225103	downstream_gene_variant	SRP68	ENSGALG00000002062
18	4555947	T	A	0.467	0.00682361	0.00298156	0.0225103	upstream_gene_variant	-	ENSGALG00000002108
18	4555975	G	C	0.188	0.00450914	0.00377709	0.233106	downstream_gene_variant	SRP68	ENSGALG00000002062
18	4555975	G	C	0.188	0.00450914	0.00377709	0.233106	upstream_gene_variant	-	ENSGALG00000002108
18	4556024	G	A	0.241	0.00439018	0.00333834	0.189075	downstream_gene_variant	SRP68	ENSGALG00000002062
18	4556024	G	A	0.241	0.00439018	0.00333834	0.189075	upstream_gene_variant	-	ENSGALG00000002108
18	4556025	T	C	0.241	0.00439018	0.00333834	0.189075	downstream_gene_variant	SRP68	ENSGALG00000002062
18	4556025	T	C	0.241	0.00439018	0.00333834	0.189075	upstream_gene_variant	-	ENSGALG00000002108
18	4556104	C	T	0.116	0.00497646	0.00507827	0.327575	downstream_gene_variant	SRP68	ENSGALG00000002062
18	4556104	C	T	0.116	0.00497646	0.00507827	0.327575	upstream_gene_variant	-	ENSGALG00000002108
18	4556227	G	A	0.188	0.00397693	0.00376891	0.291836	downstream_gene_variant	SRP68	ENSGALG00000002062
18	4556227	G	A	0.188	0.00397693	0.00376891	0.291836	upstream_gene_variant	-	ENSGALG00000002108
18	4556233	C	A	0.349	0.00373778	0.0032089	0.244638	downstream_gene_variant	SRP68	ENSGALG00000002062
18	4556233	C	A	0.349	0.00373778	0.0032089	0.244638	upstream_gene_variant	-	ENSGALG00000002108
18	4556243	C	G	0.284	0.00382002	0.00338129	0.259112	downstream_gene_variant	SRP68	ENSGALG00000002062
18	4556243	C	G	0.284	0.00382002	0.00338129	0.259112	upstream_gene_variant	-	ENSGALG00000002108
18	4556244	A	G	0.284	0.00382002	0.00338129	0.259112	downstream_gene_variant	SRP68	ENSGALG00000002062
18	4556244	A	G	0.284	0.00382002	0.00338129	0.259112	upstream_gene_variant	-	ENSGALG00000002108
18	4556248	G	A	0.054	0.000302215	0.00693826	0.965274	downstream_gene_variant	SRP68	ENSGALG00000002062
18	4556248	G	A	0.054	0.000302215	0.00693826	0.965274	upstream_gene_variant	-	ENSGALG00000002108
18	4556259	G	A	0.179	0.00372249	0.00383525	0.332208	downstream_gene_variant	SRP68	ENSGALG00000002062
18	4556259	G	A	0.179	0.00372249	0.00383525	0.332208	upstream_gene_variant	-	ENSGALG00000002108
18	4556301	T	C	0.107	0.0062894	0.00502169	0.210982	downstream_gene_variant	SRP68	ENSGALG00000002062
18	4556301	T	C	0.107	0.0062894	0.00502169	0.210982	upstream_gene_variant	-	ENSGALG00000002108
18	4556432	T	C	0.318	0.00404737	0.00326334	0.215453	downstream_gene_variant	SRP68	ENSGALG00000002062
18	4556432	T	C	0.318	0.00404737	0.00326334	0.215453	upstream_gene_variant	-	ENSGALG00000002108
18	4556562	G	A	0.116	0.00364844	0.0050089	0.466708	downstream_gene_variant	SRP68	ENSGALG00000002062
18	4556562	G	A	0.116	0.00364844	0.0050089	0.466708	upstream_gene_variant	-	ENSGALG00000002108
18	4556574	T	C	0.347	0.00432823	0.00320223	0.177093	downstream_gene_variant	SRP68	ENSGALG00000002062
18	4556574	T	C	0.347	0.00432823	0.00320223	0.177093	upstream_gene_variant	-	ENSGALG00000002108
18	4556674	C	T	0.24	0.00249445	0.00355589	0.483312	downstream_gene_variant	SRP68	ENSGALG00000002062
18	4556674	C	T	0.24	0.00249445	0.00355589	0.483312	upstream_gene_variant	-	ENSGALG00000002108
18	4556679	T	C	0.392	0.00420999	0.00311157	0.176651	downstream_gene_variant	SRP68	ENSGALG00000002062
18	4556679	T	C	0.392	0.00420999	0.00311157	0.176651	upstream_gene_variant	-	ENSGALG00000002108
18	4556727	T	C	0.469	0.00446313	0.00305055	0.144067	downstream_gene_variant	SRP68	ENSGALG00000002062
18	4556727	T	C	0.469	0.00446313	0.00305055	0.144067	upstream_gene_variant	-	ENSGALG00000002108
18	4556752	C	A	0.117	0.00233973	0.0050872	0.645767	downstream_gene_variant	SRP68	ENSGALG00000002062
18	4556752	C	A	0.117	0.00233973	0.0050872	0.645767	upstream_gene_variant	-	ENSGALG00000002108
18	4556803	G	A	0.118	0.00329104	0.00499897	0.510614	downstream_gene_variant	SRP68	ENSGALG00000002062
18	4556803	G	A	0.118	0.00329104	0.00499897	0.510614	upstream_gene_variant	-	ENSGALG00000002108
18	4556914	C	T	0.105	0.00792236	0.00516272	0.125519	downstream_gene_variant	SRP68	ENSGALG00000002062
18	4556914	C	T	0.105	0.00792236	0.00516272	0.125519	upstream_gene_variant	-	ENSGALG00000002108
18	4556944	T	C	0.496	0.00606726	0.00285624	0.0341326	downstream_gene_variant	SRP68	ENSGALG00000002062
18	4556944	T	C	0.496	0.00606726	0.00285624	0.0341326	upstream_gene_variant	-	ENSGALG00000002108
18	4556959	T	C	0.501	0.00656961	0.00284752	0.0214468	downstream_gene_variant	SRP68	ENSGALG00000002062
18	4556959	T	C	0.501	0.00656961	0.00284752	0.0214468	upstream_gene_variant	-	ENSGALG00000002108
18	4557250	G	A	0.121	0.00632395	0.00409107	0.122775	synonymous_variant	-	ENSGALG00000002108
18	4557470	A	G	0.113	0.00622477	0.00495831	0.209901	intron_variant	-	ENSGALG00000002108
18	4557507	T	C	0.462	0.0102874	0.00299518	0.000641666	intron_variant	-	ENSGALG00000002108
18	4557524	T	C	0.109	0.00231166	0.00478766	0.629418	intron_variant	-	ENSGALG00000002108
18	4557529	G	A	0.151	0.00362327	0.00432147	0.40218	intron_variant	-	ENSGALG00000002108
18	4557539	A	G	0.249	0.00696762	0.00357705	0.051979	intron_variant	-	ENSGALG00000002108
18	4557680	G	A	0.136	0.000379108	0.00464613	0.934999	intron_variant	-	ENSGALG00000002108
18	4557768	A	G	0.497	0.00999755	0.00308174	0.00125538	intron_variant	-	ENSGALG00000002108
18	4557798	C	T	0.29	0.0073287	0.00337952	0.0305773	intron_variant	-	ENSGALG00000002108
18	4557812	A	G	0.168	0.0031933	0.00427385	0.455304	intron_variant	-	ENSGALG00000002108
18	4557819	G	A	0.121	0.00499765	0.00493885	0.312063	intron_variant	-	ENSGALG00000002108
18	4557855	C	A	0.435	0.00940411	0.00309171	0.00247341	intron_variant	-	ENSGALG00000002108
18	4558083	C	T	0.296	0.00603032	0.0033519	0.0725974	intron_variant	-	ENSGALG00000002108
18	4558184	G	C	0.459	0.0109994	0.0030238	0.000303194	intron_variant	-	ENSGALG00000002108
18	4558256	G	T	0.341	0.00778637	0.00321099	0.0156584	intron_variant	-	ENSGALG00000002108
18	4558309	C	A	0.228	0.00619699	0.00371702	0.0960898	intron_variant	-	ENSGALG00000002108
18	4558423	A	G	0.256	0.00523669	0.00361461	0.14802	intron_variant	-	ENSGALG00000002108
18	4558483	C	T	0.438	0.00796489	0.00313575	0.0113801	intron_variant	-	ENSGALG00000002108
18	4558540	G	A	0.49	0.00680779	0.00308035	0.0275439	intron_variant	-	ENSGALG00000002108
18	4558548	C	G	0.095	0.00347985	0.00544731	0.523227	intron_variant	-	ENSGALG00000002108
18	4558572	C	T	0.341	0.00701675	0.00323058	0.0303174	intron_variant	-	ENSGALG00000002108
18	4558632	T	A	0.092	0.00214482	0.00542341	0.692658	intron_variant	-	ENSGALG00000002108
18	4558636	G	A	0.092	0.00214482	0.00542341	0.692658	intron_variant	-	ENSGALG00000002108
18	4558646	C	A	0.096	0.00163854	0.00518549	0.752143	intron_variant	-	ENSGALG00000002108
18	4558726	G	C	0.111	0.00260716	0.0051815	0.615065	intron_variant	-	ENSGALG00000002108
18	4558763	C	T	0.076	0.0107271	0.005896	0.0694395	intron_variant	-	ENSGALG00000002108
18	4558817	C	A	0.208	0.00285572	0.00378243	0.4506	intron_variant	-	ENSGALG00000002108
18	4558829	C	T	0.093	0.00414821	0.00532235	0.436108	intron_variant	-	ENSGALG00000002108
18	4558871	C	T	0.051	0.00132099	0.00734575	0.857357	intron_variant	-	ENSGALG00000002108
18	4558872	G	A	0.117	0.00494314	0.00500576	0.32387	intron_variant	-	ENSGALG00000002108
18	4558890	G	A	0.275	0.00642023	0.00347543	0.0652799	intron_variant	-	ENSGALG00000002108
18	4558898	G	A	0.225	0.00293638	0.0036812	0.425433	intron_variant	-	ENSGALG00000002108
18	4558928	C	T	0.068	-0.00626658	0.00620159	0.312745	intron_variant	-	ENSGALG00000002108
18	4559010	C	T	0.115	0.00321945	0.00511886	0.529671	intron_variant	-	ENSGALG00000002108
18	4559016	G	A	0.115	0.00321945	0.00511886	0.529671	intron_variant	-	ENSGALG00000002108
18	4559051	T	C	0.271	0.00536016	0.00351531	0.127928	intron_variant	-	ENSGALG00000002108
18	4559062	G	C	0.144	0.00672758	0.00425563	0.114529	intron_variant	-	ENSGALG00000002108
18	4559065	T	C	0.271	0.00536016	0.00351531	0.127928	intron_variant	-	ENSGALG00000002108
18	4559119	C	T	0.266	0.00733059	0.00352257	0.037929	intron_variant	-	ENSGALG00000002108
18	4559123	G	C	0.253	0.00846719	0.00356903	0.0180426	intron_variant	-	ENSGALG00000002108
18	4559126	C	T	0.17	0.00523484	0.00436456	0.230931	intron_variant	-	ENSGALG00000002108
18	4559249	G	A	0.178	0.00699383	0.00402002	0.0825064	intron_variant	-	ENSGALG00000002108
18	4559254	C	T	0.125	0.00209725	0.0048945	0.668475	intron_variant	-	ENSGALG00000002108
18	4559270	G	A	0.12	0.00379135	0.00498912	0.447651	intron_variant	-	ENSGALG00000002108
18	4559292	T	C	0.137	0.00612231	0.00428618	0.153794	intron_variant	-	ENSGALG00000002108
18	4559419	A	G	0.132	0.00884318	0.0042462	0.0377847	intron_variant	-	ENSGALG00000002108
18	4559488	A	G	0.144	0.00536225	0.00486776	0.271162	intron_variant	-	ENSGALG00000002108
18	4559493	G	A	0.14	0.0087763	0.00413368	0.0342247	intron_variant	-	ENSGALG00000002108
18	4559496	C	T	0.163	0.00883926	0.00434296	0.0423365	intron_variant	-	ENSGALG00000002108
18	4559549	G	A	0.161	0.00805237	0.00434286	0.0642928	intron_variant	-	ENSGALG00000002108
18	4559567	C	G	0.519	0.0108164	0.00309301	0.000511508	intron_variant	-	ENSGALG00000002108
18	4559666	G	A	0.163	0.00887569	0.00438619	0.0435371	intron_variant	-	ENSGALG00000002108
18	4559693	T	A	0.174	0.00184383	0.00457663	0.687207	intron_variant	-	ENSGALG00000002108
18	4559716	C	A	0.163	0.00987396	0.00447633	0.027842	intron_variant	-	ENSGALG00000002108
18	4559795	T	C	0.669	0.0145247	0.00312249	4.2e-06	intron_variant	-	ENSGALG00000002108
18	4559857	C	T	0.144	0.00598254	0.00415595	0.150619	synonymous_variant	-	ENSGALG00000002108
18	4559987	T	C	0.529	0.0102593	0.00315554	0.00122511	intron_variant	-	ENSGALG00000002108
18	4560009	G	A	0.051	0.00311766	0.00723995	0.666927	intron_variant	-	ENSGALG00000002108
18	4560092	C	T	0.054	0.00211621	0.00690546	0.759384	synonymous_variant	-	ENSGALG00000002108
18	4560152	C	G	0.212	0.000839817	0.00406156	0.83627	synonymous_variant	-	ENSGALG00000002108
18	4560161	C	T	0.306	0.0107613	0.00333316	0.00132427	synonymous_variant	-	ENSGALG00000002108
18	4560200	C	T	0.052	0.000375907	0.00700407	0.957219	synonymous_variant	-	ENSGALG00000002108
18	4560258	T	C	0.357	0.00580769	0.0033374	0.0824298	intron_variant	-	ENSGALG00000002108
18	4560285	T	C	0.524	0.00974985	0.0031577	0.00212736	intron_variant	-	ENSGALG00000002108
18	4560313	T	C	0.357	0.00528349	0.00331238	0.111315	intron_variant	-	ENSGALG00000002108
18	4560439	G	A	0.358	0.00722769	0.00333416	0.030638	intron_variant	-	ENSGALG00000002108
18	4560446	A	G	0.146	0.00660964	0.00416995	0.113571	intron_variant	-	ENSGALG00000002108
18	4560526	A	C	0.527	0.00915053	0.00317081	0.00406875	intron_variant	-	ENSGALG00000002108
18	4560539	T	C	0.523	0.00952506	0.00317501	0.00283168	intron_variant	-	ENSGALG00000002108
18	4560540	G	A	0.173	0.00626519	0.00432862	0.148402	intron_variant	-	ENSGALG00000002108
18	4560542	C	T	0.173	0.00626519	0.00432862	0.148402	intron_variant	-	ENSGALG00000002108
18	4560544	A	G	0.144	0.0085839	0.00407938	0.0358486	intron_variant	-	ENSGALG00000002108
18	4560581	C	T	0.165	0.0107212	0.00449201	0.0173621	intron_variant	-	ENSGALG00000002108
18	4560583	T	C	0.308	0.00981917	0.00338981	0.00393338	intron_variant	-	ENSGALG00000002108
18	4560609	G	C	0.141	0.00782923	0.0042482	0.0659163	intron_variant	-	ENSGALG00000002108
18	4560757	C	T	0.163	0.0107619	0.00450034	0.0171472	synonymous_variant	-	ENSGALG00000002108
18	4560791	T	C	0.164	0.00952367	0.00446913	0.0335676	synonymous_variant	-	ENSGALG00000002108
18	4560823	T	C	0.172	0.00769825	0.00433294	0.0762169	intron_variant	-	ENSGALG00000002108
18	4560827	A	G	0.328	0.00686818	0.00332926	0.0396205	intron_variant	-	ENSGALG00000002108
18	4560834	C	T	0.524	0.010745	0.00321362	0.000887881	intron_variant	-	ENSGALG00000002108
18	4560840	A	C	0.526	0.0104233	0.00320438	0.00121832	intron_variant	-	ENSGALG00000002108
18	4560845	T	C	0.173	0.00762657	0.00429022	0.0760552	intron_variant	-	ENSGALG00000002108
18	4560866	G	A	0.17	0.0101657	0.00439824	0.0212127	intron_variant	-	ENSGALG00000002108
18	4560898	A	G	0.217	0.00326551	0.00412366	0.428789	intron_variant	-	ENSGALG00000002108
18	4561028	A	G	0.524	0.0106024	0.00315442	0.000834471	intron_variant	-	ENSGALG00000002108
18	4561150	C	T	0.168	0.0108714	0.00441869	0.014212	intron_variant	-	ENSGALG00000002108
18	4561167	C	T	0.337	0.00847968	0.00350701	0.015959	intron_variant	-	ENSGALG00000002108
18	4561216	C	G	0.141	0.00721714	0.00424263	0.089534	intron_variant	-	ENSGALG00000002108
18	4561380	T	C	0.297	0.00890961	0.0035408	0.0121663	synonymous_variant	-	ENSGALG00000002108
18	4561442	T	C	0.507	0.01202	0.00306669	0.000100829	intron_variant	-	ENSGALG00000002108
18	4561463	C	T	0.208	0.00394366	0.00353093	0.264568	intron_variant	-	ENSGALG00000002108
18	4561500	C	T	0.141	0.0122439	0.00473528	0.00999499	intron_variant	-	ENSGALG00000002108
18	4561522	A	G	0.221	0.00377273	0.00349981	0.281552	intron_variant	-	ENSGALG00000002108
18	4561572	T	C	0.36	0.00664239	0.00311549	0.0334798	intron_variant	-	ENSGALG00000002108
18	4561613	G	A	0.112	0.00880819	0.0047316	0.0632393	intron_variant	-	ENSGALG00000002108
18	4561714	T	C	0.214	0.00282867	0.00356014	0.427251	intron_variant	-	ENSGALG00000002108
18	4561780	T	C	0.166	0.00454386	0.00457928	0.321539	intron_variant	-	ENSGALG00000002108
18	4561894	T	C	0.157	0.00450448	0.00417554	0.281196	intron_variant	-	ENSGALG00000002108
18	4561909	T	C	0.21	0.00423963	0.00368324	0.250248	intron_variant	-	ENSGALG00000002108
18	4561926	G	C	0.225	0.00369858	0.00356947	0.300614	intron_variant	-	ENSGALG00000002108
18	4562018	T	C	0.373	0.00707447	0.00313705	0.0245482	intron_variant	-	ENSGALG00000002108
18	4562029	G	A	0.36	0.00740066	0.00314599	0.0190311	intron_variant	-	ENSGALG00000002108
18	4562075	T	C	0.375	0.00651524	0.00314902	0.039052	intron_variant	-	ENSGALG00000002108
18	4562097	A	G	0.374	0.00747984	0.00313189	0.0172899	intron_variant	-	ENSGALG00000002108
18	4562245	C	T	0.213	0.00566303	0.00360385	0.116714	splice_region_variant,intron_variant	-	ENSGALG00000002108
18	4562339	C	A	0.051	0.00085224	0.00718372	0.905611	synonymous_variant	-	ENSGALG00000002108
18	4562383	A	G	0.378	0.00742447	0.00318406	0.0201018	synonymous_variant	-	ENSGALG00000002108
18	4563135	T	C	0.073	-0.0045847	0.00602402	0.446967	intron_variant	-	ENSGALG00000002108
18	4563295	A	G	0.358	0.00791162	0.00307661	0.0104071	synonymous_variant	-	ENSGALG00000002108
18	4563355	G	A	0.067	-0.00159101	0.00629644	0.800614	intron_variant	-	ENSGALG00000002108
18	4563369	G	A	0.067	-0.00159101	0.00629644	0.800614	intron_variant	-	ENSGALG00000002108
18	4563395	C	T	0.088	0.00479366	0.00568862	0.399805	intron_variant	-	ENSGALG00000002108
18	4563410	G	T	0.305	0.00723794	0.00332386	0.0298955	intron_variant	-	ENSGALG00000002108
18	4563468	C	T	0.069	-0.000673811	0.00619683	0.913455	intron_variant	-	ENSGALG00000002108
18	4563535	G	T	0.246	0.010089	0.00359051	0.0051458	intron_variant	-	ENSGALG00000002108
18	4563565	G	A	0.071	-0.00488154	0.00609348	0.423442	intron_variant	-	ENSGALG00000002108
18	4563870	C	T	0.315	-0.0148821	0.00317274	3.5e-06	intron_variant	-	ENSGALG00000002108
18	4563940	A	G	0.122	0.00231639	0.00471771	0.623639	intron_variant	-	ENSGALG00000002108
18	4563972	A	G	0.075	-0.00451477	0.00596642	0.449582	intron_variant	-	ENSGALG00000002108
18	4563990	C	G	0.069	-0.00307546	0.00628556	0.624847	intron_variant	-	ENSGALG00000002108
18	4564006	T	C	0.074	-0.00510739	0.00601144	0.395939	missense_variant	-	ENSGALG00000002108
18	4564021	C	A	0.069	-0.00307546	0.00628556	0.624847	missense_variant	-	ENSGALG00000002108
18	4564063	C	T	0.117	0.00292768	0.00486791	0.547824	intron_variant	-	ENSGALG00000002108
18	4564074	T	C	0.368	0.00678044	0.00316278	0.0325192	intron_variant	-	ENSGALG00000002108
18	4564240	G	C	0.316	0.00748743	0.00330086	0.0237265	intron_variant	-	ENSGALG00000002108
18	4564292	A	G	0.24	0.00920715	0.00353885	0.00954486	intron_variant	-	ENSGALG00000002108
18	4564459	C	T	0.052	0.00127389	0.00719679	0.859573	synonymous_variant	-	ENSGALG00000002108
18	4564556	A	G	0.262	0.00668773	0.00346206	0.0539478	intron_variant	-	ENSGALG00000002108
18	4564561	G	A	0.262	0.00668773	0.00346206	0.0539478	intron_variant	-	ENSGALG00000002108
18	4564594	T	C	0.265	0.00658743	0.00349051	0.0596956	intron_variant	-	ENSGALG00000002108
18	4564646	C	T	0.262	0.00685671	0.00348329	0.049557	intron_variant	-	ENSGALG00000002108
18	4564697	C	T	0.1	0.0083317	0.00521202	0.110539	intron_variant	-	ENSGALG00000002108
18	4564796	C	T	0.262	0.00783439	0.00350618	0.025886	intron_variant	-	ENSGALG00000002108
18	4565016	T	G	0.319	0.0069376	0.00321079	0.0311825	intron_variant	-	ENSGALG00000002108
18	4565103	T	C	0.118	0.00506361	0.00485032	0.296992	intron_variant	-	ENSGALG00000002108
18	4565199	T	C	0.317	0.0066103	0.00329458	0.0453393	intron_variant	-	ENSGALG00000002108
18	4565200	G	A	0.106	0.00833513	0.00502876	0.0980349	intron_variant	-	ENSGALG00000002108
18	4565404	A	G	0.264	0.00837824	0.00350146	0.017082	intron_variant	-	ENSGALG00000002108
18	4565414	C	T	0.05	0.010689	0.00738593	0.148452	intron_variant	-	ENSGALG00000002108
18	4565443	A	C	0.36	0.00817715	0.00317902	0.0103868	intron_variant	-	ENSGALG00000002108
18	4565480	G	A	0.05	0.010422	0.00723738	0.150473	intron_variant	-	ENSGALG00000002108
18	4565584	G	C	0.167	0.00653322	0.00435662	0.134335	intron_variant	-	ENSGALG00000002108
18	4565623	T	C	0.226	0.00508862	0.00379562	0.180629	intron_variant	-	ENSGALG00000002108
18	4565706	G	A	0.053	-9.89e-05	0.00717407	0.989005	missense_variant	-	ENSGALG00000002108
18	4565747	C	G	0.12	0.00401376	0.00483056	0.406413	missense_variant	-	ENSGALG00000002108
18	4565950	A	G	0.113	0.00481513	0.00491993	0.328192	synonymous_variant	-	ENSGALG00000002108
18	4566020	T	C	0.1	0.00649609	0.00515293	0.208008	intron_variant	-	ENSGALG00000002108
18	4566131	A	G	0.096	0.00683904	0.00530933	0.198289	intron_variant	-	ENSGALG00000002108
18	4566147	C	G	0.098	0.00755315	0.00522924	0.149239	intron_variant	-	ENSGALG00000002108
18	4566194	T	C	0.099	0.00609702	0.00518103	0.239826	intron_variant	-	ENSGALG00000002108
18	4566202	C	A	0.051	0.00150684	0.00708075	0.831562	intron_variant	-	ENSGALG00000002108
18	4566205	C	T	0.215	0.00606865	0.00389731	0.120058	intron_variant	-	ENSGALG00000002108
18	4566224	G	A	0.117	0.00342877	0.00489615	0.48406	intron_variant	-	ENSGALG00000002108
18	4566324	G	A	0.115	0.00493799	0.00493303	0.317299	intron_variant	-	ENSGALG00000002108
18	4566371	G	A	0.052	0.0014448	0.00719796	0.840995	intron_variant	-	ENSGALG00000002108
18	4566373	G	A	0.1	0.00566981	0.00514393	0.270881	intron_variant	-	ENSGALG00000002108
18	4566382	C	T	0.114	0.00502905	0.00494953	0.310081	intron_variant	-	ENSGALG00000002108
18	4566441	T	C	0.052	-2.87e-07	0.00720562	0.999968	intron_variant	-	ENSGALG00000002108
18	4566560	T	C	0.141	0.00927997	0.00415308	0.0258843	intron_variant	-	ENSGALG00000002108
18	4566566	T	C	0.354	0.00990818	0.00318013	0.00193871	intron_variant	-	ENSGALG00000002108
18	4566665	C	T	0.16	0.00694533	0.00408638	0.0898109	synonymous_variant	-	ENSGALG00000002108
18	4566773	C	T	0.358	0.00864141	0.00316699	0.00658015	synonymous_variant	-	ENSGALG00000002108
18	4566776	G	C	0.053	0.00113361	0.00709958	0.873202	missense_variant,splice_region_variant	-	ENSGALG00000002108
18	4566875	C	T	0.146	0.00729062	0.00419525	0.0828448	intron_variant	-	ENSGALG00000002108
18	4566924	T	C	0.35	0.00920536	0.00319081	0.00408022	intron_variant	-	ENSGALG00000002108
18	4566962	C	T	0.2	0.00335296	0.0037409	0.370516	intron_variant	-	ENSGALG00000002108
18	4566963	T	C	0.348	0.00915567	0.00324726	0.0049969	intron_variant	-	ENSGALG00000002108
18	4566964	G	A	0.154	0.0117214	0.00443834	0.00852135	intron_variant	-	ENSGALG00000002108
18	4566972	G	A	0.147	0.00446503	0.00421584	0.290052	intron_variant	-	ENSGALG00000002108
18	4566990	T	C	0.153	0.0102144	0.00437055	0.0198207	intron_variant	-	ENSGALG00000002108
18	4566993	T	A	0.145	0.00546515	0.00417259	0.190862	intron_variant	-	ENSGALG00000002108
18	4567020	T	C	0.148	0.0128185	0.00460285	0.00555356	intron_variant	-	ENSGALG00000002108
18	4567058	T	A	0.348	0.0100478	0.00323355	0.00199288	intron_variant	-	ENSGALG00000002108
18	4567061	G	A	0.152	0.0115526	0.00458826	0.0121123	intron_variant	-	ENSGALG00000002108
18	4567120	G	A	0.196	0.00480764	0.00372972	0.197979	intron_variant	-	ENSGALG00000002108
18	4567163	A	G	0.199	0.00509166	0.00371804	0.171462	intron_variant	-	ENSGALG00000002108
18	4567174	C	T	0.199	0.00488562	0.0036954	0.186733	intron_variant	-	ENSGALG00000002108
18	4567195	C	T	0.34	0.0085456	0.00322758	0.00835553	splice_region_variant,intron_variant	-	ENSGALG00000002108
18	4567237	C	T	0.054	0.000181655	0.00697734	0.97924	synonymous_variant	-	ENSGALG00000002108
18	4567258	G	A	0.147	0.0105912	0.00464824	0.0231069	synonymous_variant	-	ENSGALG00000002108
18	4567486	C	T	0.247	0.00859962	0.00363648	0.0184124	intron_variant	-	ENSGALG00000002108
18	4567554	T	C	0.242	0.00566961	0.00332193	0.0884822	intron_variant	-	ENSGALG00000002108
18	4567560	T	C	0.144	0.00652513	0.00420568	0.121402	intron_variant	-	ENSGALG00000002108
18	4567652	T	G	0.285	0.00935679	0.00343588	0.00668566	intron_variant	-	ENSGALG00000002108
18	4567944	G	A	0.204	0.0089054	0.00395313	0.0246993	intron_variant	-	ENSGALG00000002108
18	4567956	G	A	0.204	0.0089054	0.00395313	0.0246993	intron_variant	-	ENSGALG00000002108
18	4567981	T	A	0.204	0.00773309	0.00398314	0.0527537	intron_variant	-	ENSGALG00000002108
18	4568447	G	A	0.477	-0.0117278	0.00294933	8.01e-05	synonymous_variant	-	ENSGALG00000002108
18	4568450	C	T	0.055	0.00136277	0.00684615	0.842298	synonymous_variant	-	ENSGALG00000002108
18	4568533	C	T	0.33	-0.0159061	0.00308638	3.66e-07	intron_variant	-	ENSGALG00000002108
18	4568540	G	A	0.149	0.00655149	0.00413211	0.113471	intron_variant	-	ENSGALG00000002108
18	4568562	C	T	0.148	0.00746697	0.00414862	0.0724723	intron_variant	-	ENSGALG00000002108
18	4568592	G	C	0.627	-0.00747519	0.00318486	0.0193016	synonymous_variant	-	ENSGALG00000002108
18	4568601	C	A	0.154	0.00911864	0.00449423	0.0429806	synonymous_variant	-	ENSGALG00000002108
18	4568613	T	C	0.053	-0.0020739	0.00702695	0.768011	synonymous_variant	-	ENSGALG00000002108
18	4568859	C	T	0.149	0.0117414	0.00457138	0.0104985	intron_variant	-	ENSGALG00000002108
18	4568860	G	A	0.331	-0.0169328	0.0030343	3.9e-08	intron_variant	-	ENSGALG00000002108
18	4568870	T	C	0.054	0.00134174	0.00706247	0.849399	intron_variant	-	ENSGALG00000002108
18	4568936	G	A	0.141	0.0100509	0.00465219	0.0312017	intron_variant	-	ENSGALG00000002108
18	4568964	C	T	0.529	-0.0101598	0.00299894	0.000759037	intron_variant	-	ENSGALG00000002108
18	4568996	G	C	0.477	-0.0104402	0.00293058	0.000401766	intron_variant	-	ENSGALG00000002108
18	4569032	A	G	0.48	-0.00977482	0.00292719	0.000901283	intron_variant	-	ENSGALG00000002108
18	4569045	A	G	0.053	0.00269075	0.00725234	0.710778	intron_variant	-	ENSGALG00000002108
18	4569064	C	T	0.53	-0.0107706	0.00290138	0.000228078	intron_variant	-	ENSGALG00000002108
18	4569109	A	G	0.523	-0.0101958	0.0029089	0.000496776	intron_variant	-	ENSGALG00000002108
18	4569164	C	T	0.475	-0.0114996	0.00293515	0.0001015	intron_variant	-	ENSGALG00000002108
18	4569221	A	G	0.145	0.0107839	0.00463172	0.0202877	synonymous_variant	-	ENSGALG00000002108
18	4569300	C	T	0.201	0.00451508	0.00367053	0.219231	intron_variant	-	ENSGALG00000002108
18	4569301	G	A	0.334	-0.0157725	0.00305132	3.38e-07	intron_variant	-	ENSGALG00000002108
18	4569309	G	C	0.053	-0.000606409	0.00692805	0.930285	intron_variant	-	ENSGALG00000002108
18	4569384	C	T	0.486	-0.0127481	0.00296247	2.02e-05	intron_variant	-	ENSGALG00000002108
18	4569403	A	G	0.685	-0.00910557	0.00327824	0.00567829	intron_variant	-	ENSGALG00000002108
18	4569473	C	T	0.053	0.000959226	0.00716944	0.893618	intron_variant	-	ENSGALG00000002108
18	4569482	T	G	0.053	0.000959226	0.00716944	0.893618	intron_variant	-	ENSGALG00000002108
18	4569521	G	A	0.054	-0.0030698	0.00690001	0.656582	intron_variant	-	ENSGALG00000002108
18	4569614	C	T	0.668	-0.00800744	0.00308655	0.00975103	synonymous_variant	-	ENSGALG00000002108
18	4569662	G	A	0.054	-0.000417929	0.00663978	0.949836	synonymous_variant	-	ENSGALG00000002108
18	4569890	C	T	0.333	-0.0174612	0.00308021	2.41e-08	synonymous_variant	-	ENSGALG00000002108
18	4570157	A	G	0.328	0.0101024	0.00319072	0.00163694	synonymous_variant	-	ENSGALG00000002108
18	4570651	A	T	0.052	-0.000886614	0.00705673	0.900066	missense_variant	-	ENSGALG00000002108
18	4570721	C	T	0.145	0.00911662	0.00439395	0.0385049	synonymous_variant	-	ENSGALG00000002108
18	4570751	G	A	0.146	0.0061085	0.00420731	0.147151	synonymous_variant	-	ENSGALG00000002108
18	4570840	T	C	0.683	-0.00791238	0.00322505	0.0144842	missense_variant	-	ENSGALG00000002108
18	4570887	T	C	0.187	0.0119069	0.00411919	0.00400911	synonymous_variant	-	ENSGALG00000002108
18	4570937	G	A	0.347	0.0094057	0.00324112	0.00386838	synonymous_variant	-	ENSGALG00000002108
18	4571066	A	C	0.467	-0.0101703	0.00303594	0.000868053	synonymous_variant	-	ENSGALG00000002108
18	4571135	C	T	0.335	-0.0168541	0.00300271	3.27e-08	synonymous_variant	-	ENSGALG00000002108
18	4571546	A	G	0.664	-0.00529274	0.00312926	0.0913772	synonymous_variant	-	ENSGALG00000002108
18	4571546	A	G	0.664	-0.00529274	0.00312926	0.0913772	downstream_gene_variant	CDK3	ENSGALG00000008462
18	4571759	G	A	0.67	-0.00766088	0.00322028	0.0177293	synonymous_variant	-	ENSGALG00000002108
18	4571759	G	A	0.67	-0.00766088	0.00322028	0.0177293	downstream_gene_variant	CDK3	ENSGALG00000008462
18	4572158	T	C	0.297	0.0114065	0.00341036	0.00088453	synonymous_variant	-	ENSGALG00000002108
18	4572158	T	C	0.297	0.0114065	0.00341036	0.00088453	downstream_gene_variant	CDK3	ENSGALG00000008462
18	4572354	C	T	0.291	0.0114731	0.00340898	0.000821546	missense_variant	-	ENSGALG00000002108
18	4572354	C	T	0.291	0.0114731	0.00340898	0.000821546	downstream_gene_variant	CDK3	ENSGALG00000008462
18	4572398	C	T	0.473	-0.0107419	0.00297148	0.000330189	synonymous_variant	-	ENSGALG00000002108
18	4572398	C	T	0.473	-0.0107419	0.00297148	0.000330189	downstream_gene_variant	CDK3	ENSGALG00000008462
18	4572439	G	A	0.826	-0.00495871	0.00439151	0.259362	missense_variant	-	ENSGALG00000002108
18	4572439	G	A	0.826	-0.00495871	0.00439151	0.259362	downstream_gene_variant	CDK3	ENSGALG00000008462
18	4572452	T	C	0.294	0.0128856	0.00344133	0.000201459	synonymous_variant	-	ENSGALG00000002108
18	4572452	T	C	0.294	0.0128856	0.00344133	0.000201459	downstream_gene_variant	CDK3	ENSGALG00000008462
18	4572863	T	C	0.825	-0.00459049	0.00438337	0.29548	synonymous_variant	-	ENSGALG00000002108
18	4572863	T	C	0.825	-0.00459049	0.00438337	0.29548	downstream_gene_variant	CDK3	ENSGALG00000008462
18	4573075	A	G	0.674	-0.00660688	0.00317172	0.0377433	downstream_gene_variant	-	ENSGALG00000002108
18	4573075	A	G	0.674	-0.00660688	0.00317172	0.0377433	downstream_gene_variant	CDK3	ENSGALG00000008462
18	4573172	C	T	0.134	0.013889	0.00485235	0.00437834	downstream_gene_variant	-	ENSGALG00000002108
18	4573172	C	T	0.134	0.013889	0.00485235	0.00437834	downstream_gene_variant	CDK3	ENSGALG00000008462
18	4573308	C	T	0.284	0.0107439	0.00346129	0.00201509	downstream_gene_variant	-	ENSGALG00000002108
18	4573308	C	T	0.284	0.0107439	0.00346129	0.00201509	downstream_gene_variant	CDK3	ENSGALG00000008462
18	4573354	A	G	0.82	-0.00391508	0.00423446	0.355624	downstream_gene_variant	-	ENSGALG00000002108
18	4573354	A	G	0.82	-0.00391508	0.00423446	0.355624	downstream_gene_variant	CDK3	ENSGALG00000008462
18	4573776	T	C	0.662	-0.00504655	0.00338971	0.137162	downstream_gene_variant	-	ENSGALG00000002108
18	4573776	T	C	0.662	-0.00504655	0.00338971	0.137162	downstream_gene_variant	CDK3	ENSGALG00000008462
18	4573843	C	T	0.158	0.00214333	0.00411957	0.603093	downstream_gene_variant	-	ENSGALG00000002108
18	4573843	C	T	0.158	0.00214333	0.00411957	0.603093	downstream_gene_variant	CDK3	ENSGALG00000008462
18	4573946	T	C	0.144	0.00720269	0.00421081	0.0877775	downstream_gene_variant	-	ENSGALG00000002108
18	4573946	T	C	0.144	0.00720269	0.00421081	0.0877775	downstream_gene_variant	CDK3	ENSGALG00000008462
18	4573949	A	G	0.144	0.00720269	0.00421081	0.0877775	downstream_gene_variant	-	ENSGALG00000002108
18	4573949	A	G	0.144	0.00720269	0.00421081	0.0877775	downstream_gene_variant	CDK3	ENSGALG00000008462
18	4573997	C	T	0.145	0.00627967	0.00420664	0.136108	downstream_gene_variant	-	ENSGALG00000002108
18	4573997	C	T	0.145	0.00627967	0.00420664	0.136108	downstream_gene_variant	CDK3	ENSGALG00000008462
18	4574030	G	C	0.143	0.00523757	0.0042117	0.214227	downstream_gene_variant	-	ENSGALG00000002108
18	4574030	G	C	0.143	0.00523757	0.0042117	0.214227	downstream_gene_variant	CDK3	ENSGALG00000008462
18	4574039	G	A	0.135	0.0150525	0.00489422	0.00221371	downstream_gene_variant	-	ENSGALG00000002108
18	4574039	G	A	0.135	0.0150525	0.00489422	0.00221371	downstream_gene_variant	CDK3	ENSGALG00000008462
18	4574052	T	C	0.149	0.0104119	0.00463996	0.0252626	downstream_gene_variant	-	ENSGALG00000002108
18	4574052	T	C	0.149	0.0104119	0.00463996	0.0252626	downstream_gene_variant	CDK3	ENSGALG00000008462
18	4574077	T	G	0.691	-0.0103334	0.00363207	0.00461908	downstream_gene_variant	-	ENSGALG00000002108
18	4574077	T	G	0.691	-0.0103334	0.00363207	0.00461908	downstream_gene_variant	CDK3	ENSGALG00000008462
18	4574256	C	T	0.824	-0.00439871	0.00435173	0.312593	downstream_gene_variant	-	ENSGALG00000002108
18	4574256	C	T	0.824	-0.00439871	0.00435173	0.312593	downstream_gene_variant	CDK3	ENSGALG00000008462
18	4574342	G	A	0.148	0.0047478	0.00414239	0.252271	downstream_gene_variant	-	ENSGALG00000002108
18	4574342	G	A	0.148	0.0047478	0.00414239	0.252271	downstream_gene_variant	CDK3	ENSGALG00000008462
18	4574428	T	C	0.773	-0.00463832	0.00397179	0.243426	downstream_gene_variant	-	ENSGALG00000002108
18	4574428	T	C	0.773	-0.00463832	0.00397179	0.243426	downstream_gene_variant	CDK3	ENSGALG00000008462
18	4574514	G	C	0.293	0.0115428	0.00344539	0.000867284	downstream_gene_variant	-	ENSGALG00000002108
18	4574514	G	C	0.293	0.0115428	0.00344539	0.000867284	downstream_gene_variant	CDK3	ENSGALG00000008462
18	4574515	T	A	0.293	0.0115428	0.00344539	0.000867284	downstream_gene_variant	-	ENSGALG00000002108
18	4574515	T	A	0.293	0.0115428	0.00344539	0.000867284	downstream_gene_variant	CDK3	ENSGALG00000008462
18	4574584	C	T	0.192	0.011267	0.0039986	0.00502402	downstream_gene_variant	-	ENSGALG00000002108
18	4574584	C	T	0.192	0.011267	0.0039986	0.00502402	downstream_gene_variant	CDK3	ENSGALG00000008462
18	4574666	C	T	0.291	0.0147537	0.00339264	1.65e-05	downstream_gene_variant	-	ENSGALG00000002108
18	4574666	C	T	0.291	0.0147537	0.00339264	1.65e-05	downstream_gene_variant	CDK3	ENSGALG00000008462
18	4574675	A	G	0.053	0.00305244	0.00690806	0.658773	downstream_gene_variant	-	ENSGALG00000002108
18	4574675	A	G	0.053	0.00305244	0.00690806	0.658773	downstream_gene_variant	CDK3	ENSGALG00000008462
18	4574742	G	A	0.521	-0.0118732	0.00321588	0.000246442	downstream_gene_variant	-	ENSGALG00000002108
18	4574742	G	A	0.521	-0.0118732	0.00321588	0.000246442	downstream_gene_variant	CDK3	ENSGALG00000008462
18	4574792	T	C	0.141	0.00773495	0.00440873	0.0799516	downstream_gene_variant	-	ENSGALG00000002108
18	4574792	T	C	0.141	0.00773495	0.00440873	0.0799516	downstream_gene_variant	CDK3	ENSGALG00000008462
18	4574794	T	C	0.295	0.0112579	0.00339645	0.000982974	downstream_gene_variant	-	ENSGALG00000002108
18	4574794	T	C	0.295	0.0112579	0.00339645	0.000982974	downstream_gene_variant	CDK3	ENSGALG00000008462
18	4574805	G	A	0.05	0.00329724	0.00717018	0.645817	downstream_gene_variant	-	ENSGALG00000002108
18	4574805	G	A	0.05	0.00329724	0.00717018	0.645817	downstream_gene_variant	CDK3	ENSGALG00000008462
18	4574848	A	G	0.051	0.0146765	0.0069638	0.0355579	downstream_gene_variant	-	ENSGALG00000002108
18	4574848	A	G	0.051	0.0146765	0.0069638	0.0355579	downstream_gene_variant	CDK3	ENSGALG00000008462
18	4574886	C	A	0.478	-0.0114328	0.00282186	5.88e-05	downstream_gene_variant	-	ENSGALG00000002108
18	4574886	C	A	0.478	-0.0114328	0.00282186	5.88e-05	downstream_gene_variant	CDK3	ENSGALG00000008462
18	4574915	G	A	0.052	0.0157401	0.00670825	0.0193386	downstream_gene_variant	-	ENSGALG00000002108
18	4574915	G	A	0.052	0.0157401	0.00670825	0.0193386	downstream_gene_variant	CDK3	ENSGALG00000008462
18	4574971	G	A	0.609	-0.0110998	0.0031982	0.000563289	downstream_gene_variant	-	ENSGALG00000002108
18	4574971	G	A	0.609	-0.0110998	0.0031982	0.000563289	downstream_gene_variant	CDK3	ENSGALG00000008462
18	4575118	A	G	0.335	-0.0175483	0.00304637	1.45e-08	downstream_gene_variant	-	ENSGALG00000002108
18	4575118	A	G	0.335	-0.0175483	0.00304637	1.45e-08	downstream_gene_variant	CDK3	ENSGALG00000008462
18	4575199	C	G	0.473	-0.0111105	0.00294628	0.000181622	downstream_gene_variant	-	ENSGALG00000002108
18	4575199	C	G	0.473	-0.0111105	0.00294628	0.000181622	downstream_gene_variant	CDK3	ENSGALG00000008462
18	4575251	C	A	0.14	0.0105294	0.00441879	0.0175439	downstream_gene_variant	-	ENSGALG00000002108
18	4575251	C	A	0.14	0.0105294	0.00441879	0.0175439	downstream_gene_variant	CDK3	ENSGALG00000008462
18	4575325	C	T	0.406	-0.0107402	0.00290499	0.000241641	downstream_gene_variant	-	ENSGALG00000002108
18	4575325	C	T	0.406	-0.0107402	0.00290499	0.000241641	downstream_gene_variant	CDK3	ENSGALG00000008462
18	4575384	C	T	0.073	0.010108	0.00622384	0.104978	downstream_gene_variant	-	ENSGALG00000002108
18	4575384	C	T	0.073	0.010108	0.00622384	0.104978	downstream_gene_variant	CDK3	ENSGALG00000008462
18	4575542	T	C	0.207	0.0102208	0.00384519	0.00810529	downstream_gene_variant	-	ENSGALG00000002108
18	4575542	T	C	0.207	0.0102208	0.00384519	0.00810529	downstream_gene_variant	CDK3	ENSGALG00000008462
18	4575553	C	T	0.685	-0.00559526	0.00346003	0.106473	downstream_gene_variant	-	ENSGALG00000002108
18	4575553	C	T	0.685	-0.00559526	0.00346003	0.106473	downstream_gene_variant	CDK3	ENSGALG00000008462
18	4575579	T	C	0.152	0.00764873	0.00416455	0.0668467	downstream_gene_variant	-	ENSGALG00000002108
18	4575579	T	C	0.152	0.00764873	0.00416455	0.0668467	downstream_gene_variant	CDK3	ENSGALG00000008462
18	4575585	C	T	0.072	0.0111351	0.00618136	0.0722296	downstream_gene_variant	-	ENSGALG00000002108
18	4575585	C	T	0.072	0.0111351	0.00618136	0.0722296	downstream_gene_variant	CDK3	ENSGALG00000008462
18	4575762	C	T	0.328	-0.0152692	0.00307012	9e-07	downstream_gene_variant	-	ENSGALG00000002108
18	4575762	C	T	0.328	-0.0152692	0.00307012	9e-07	downstream_gene_variant	CDK3	ENSGALG00000008462
18	4575777	A	C	0.203	0.0116924	0.00386379	0.00260208	downstream_gene_variant	-	ENSGALG00000002108
18	4575777	A	C	0.203	0.0116924	0.00386379	0.00260208	downstream_gene_variant	CDK3	ENSGALG00000008462
18	4575820	A	T	0.052	0.0163281	0.00709502	0.021774	downstream_gene_variant	-	ENSGALG00000002108
18	4575820	A	T	0.052	0.0163281	0.00709502	0.021774	downstream_gene_variant	CDK3	ENSGALG00000008462
18	4575977	A	G	0.329	-0.0158527	0.00309984	4.47e-07	downstream_gene_variant	-	ENSGALG00000002108
18	4575977	A	G	0.329	-0.0158527	0.00309984	4.47e-07	downstream_gene_variant	CDK3	ENSGALG00000008462
18	4575985	G	A	0.671	-0.00674664	0.00337648	0.0462335	downstream_gene_variant	-	ENSGALG00000002108
18	4575985	G	A	0.671	-0.00674664	0.00337648	0.0462335	downstream_gene_variant	CDK3	ENSGALG00000008462
18	4576376	C	T	0.544	-0.0126234	0.00315876	7.38e-05	downstream_gene_variant	-	ENSGALG00000002108
18	4576376	C	T	0.544	-0.0126234	0.00315876	7.38e-05	3_prime_UTR_variant	CDK3	ENSGALG00000008462
18	4576467	T	G	0.67	-0.00492325	0.00315837	0.119665	downstream_gene_variant	-	ENSGALG00000002108
18	4576467	T	G	0.67	-0.00492325	0.00315837	0.119665	3_prime_UTR_variant	CDK3	ENSGALG00000008462
18	4576506	T	C	0.666	-0.00591474	0.00316923	0.0625728	downstream_gene_variant	-	ENSGALG00000002108
18	4576506	T	C	0.666	-0.00591474	0.00316923	0.0625728	3_prime_UTR_variant	CDK3	ENSGALG00000008462
18	4576509	G	A	0.666	-0.00591474	0.00316923	0.0625728	downstream_gene_variant	-	ENSGALG00000002108
18	4576509	G	A	0.666	-0.00591474	0.00316923	0.0625728	3_prime_UTR_variant	CDK3	ENSGALG00000008462
18	4576572	G	A	0.053	0.000959226	0.00716944	0.893618	downstream_gene_variant	-	ENSGALG00000002108
18	4576572	G	A	0.053	0.000959226	0.00716944	0.893618	synonymous_variant	CDK3	ENSGALG00000008462
18	4576758	G	C	0.329	-0.016346	0.0030952	1.9e-07	downstream_gene_variant	-	ENSGALG00000002108
18	4576758	G	C	0.329	-0.016346	0.0030952	1.9e-07	intron_variant	CDK3	ENSGALG00000008462
18	4576759	T	C	0.143	0.00828145	0.00439123	0.0598753	downstream_gene_variant	-	ENSGALG00000002108
18	4576759	T	C	0.143	0.00828145	0.00439123	0.0598753	intron_variant	CDK3	ENSGALG00000008462
18	4576921	T	C	0.052	0.0154804	0.00710626	0.0298317	downstream_gene_variant	-	ENSGALG00000002108
18	4576921	T	C	0.052	0.0154804	0.00710626	0.0298317	intron_variant	CDK3	ENSGALG00000008462
18	4576923	T	C	0.142	0.0066315	0.00423595	0.118079	downstream_gene_variant	-	ENSGALG00000002108
18	4576923	T	C	0.142	0.0066315	0.00423595	0.118079	intron_variant	CDK3	ENSGALG00000008462
18	4576938	C	A	0.335	-0.0162716	0.00300466	9.43e-08	downstream_gene_variant	-	ENSGALG00000002108
18	4576938	C	A	0.335	-0.0162716	0.00300466	9.43e-08	intron_variant	CDK3	ENSGALG00000008462
18	4576978	A	G	0.282	0.0123856	0.00347319	0.0003965	downstream_gene_variant	-	ENSGALG00000002108
18	4576978	A	G	0.282	0.0123856	0.00347319	0.0003965	intron_variant	CDK3	ENSGALG00000008462
18	4577025	G	A	0.128	0.00737105	0.00471186	0.118353	downstream_gene_variant	-	ENSGALG00000002108
18	4577025	G	A	0.128	0.00737105	0.00471186	0.118353	intron_variant	CDK3	ENSGALG00000008462
18	4577163	C	T	0.354	0.00959242	0.0032296	0.00311671	downstream_gene_variant	-	ENSGALG00000002108
18	4577163	C	T	0.354	0.00959242	0.0032296	0.00311671	intron_variant	CDK3	ENSGALG00000008462
18	4577511	C	T	0.133	0.0125441	0.00489069	0.010606	downstream_gene_variant	-	ENSGALG00000002108
18	4577511	C	T	0.133	0.0125441	0.00489069	0.010606	downstream_gene_variant	TEN1	ENSGALG00000002116
18	4577511	C	T	0.133	0.0125441	0.00489069	0.010606	intron_variant	CDK3	ENSGALG00000008462
18	4577521	A	G	0.159	0.0107449	0.0044553	0.0162299	downstream_gene_variant	-	ENSGALG00000002108
18	4577521	A	G	0.159	0.0107449	0.0044553	0.0162299	downstream_gene_variant	TEN1	ENSGALG00000002116
18	4577521	A	G	0.159	0.0107449	0.0044553	0.0162299	intron_variant	CDK3	ENSGALG00000008462
18	4577546	T	C	0.079	0.00792293	0.00578261	0.171249	downstream_gene_variant	-	ENSGALG00000002108
18	4577546	T	C	0.079	0.00792293	0.00578261	0.171249	downstream_gene_variant	TEN1	ENSGALG00000002116
18	4577546	T	C	0.079	0.00792293	0.00578261	0.171249	intron_variant	CDK3	ENSGALG00000008462
18	4577553	T	A	0.093	0.00987608	0.00539949	0.067972	downstream_gene_variant	-	ENSGALG00000002108
18	4577553	T	A	0.093	0.00987608	0.00539949	0.067972	downstream_gene_variant	TEN1	ENSGALG00000002116
18	4577553	T	A	0.093	0.00987608	0.00539949	0.067972	intron_variant	CDK3	ENSGALG00000008462
18	4577584	A	G	0.304	0.0119741	0.00345005	0.000563143	downstream_gene_variant	-	ENSGALG00000002108
18	4577584	A	G	0.304	0.0119741	0.00345005	0.000563143	downstream_gene_variant	TEN1	ENSGALG00000002116
18	4577584	A	G	0.304	0.0119741	0.00345005	0.000563143	intron_variant	CDK3	ENSGALG00000008462
18	4577618	C	T	0.127	0.0139639	0.00502368	0.00564333	downstream_gene_variant	-	ENSGALG00000002108
18	4577618	C	T	0.127	0.0139639	0.00502368	0.00564333	downstream_gene_variant	TEN1	ENSGALG00000002116
18	4577618	C	T	0.127	0.0139639	0.00502368	0.00564333	intron_variant	CDK3	ENSGALG00000008462
18	4577710	T	A	0.438	0.0135452	0.00311444	1.65e-05	downstream_gene_variant	-	ENSGALG00000002108
18	4577710	T	A	0.438	0.0135452	0.00311444	1.65e-05	downstream_gene_variant	TEN1	ENSGALG00000002116
18	4577710	T	A	0.438	0.0135452	0.00311444	1.65e-05	intron_variant	CDK3	ENSGALG00000008462
18	4577737	G	A	0.144	0.00612407	0.00420453	0.145859	downstream_gene_variant	-	ENSGALG00000002108
18	4577737	G	A	0.144	0.00612407	0.00420453	0.145859	downstream_gene_variant	TEN1	ENSGALG00000002116
18	4577737	G	A	0.144	0.00612407	0.00420453	0.145859	intron_variant	CDK3	ENSGALG00000008462
18	4577756	A	G	0.476	-0.0101926	0.00297403	0.00065911	downstream_gene_variant	-	ENSGALG00000002108
18	4577756	A	G	0.476	-0.0101926	0.00297403	0.00065911	downstream_gene_variant	TEN1	ENSGALG00000002116
18	4577756	A	G	0.476	-0.0101926	0.00297403	0.00065911	intron_variant	CDK3	ENSGALG00000008462
18	4577779	G	A	0.073	0.0105169	0.00601751	0.0811143	downstream_gene_variant	-	ENSGALG00000002108
18	4577779	G	A	0.073	0.0105169	0.00601751	0.0811143	downstream_gene_variant	TEN1	ENSGALG00000002116
18	4577779	G	A	0.073	0.0105169	0.00601751	0.0811143	intron_variant	CDK3	ENSGALG00000008462
18	4577780	C	T	0.156	0.00741082	0.00403274	0.0666933	downstream_gene_variant	-	ENSGALG00000002108
18	4577780	C	T	0.156	0.00741082	0.00403274	0.0666933	downstream_gene_variant	TEN1	ENSGALG00000002116
18	4577780	C	T	0.156	0.00741082	0.00403274	0.0666933	intron_variant	CDK3	ENSGALG00000008462
18	4577802	G	A	0.335	-0.0165641	0.00301678	6.32e-08	downstream_gene_variant	-	ENSGALG00000002108
18	4577802	G	A	0.335	-0.0165641	0.00301678	6.32e-08	downstream_gene_variant	TEN1	ENSGALG00000002116
18	4577802	G	A	0.335	-0.0165641	0.00301678	6.32e-08	intron_variant	CDK3	ENSGALG00000008462
18	4577809	T	C	0.071	0.0100139	0.00609008	0.10073	downstream_gene_variant	-	ENSGALG00000002108
18	4577809	T	C	0.071	0.0100139	0.00609008	0.10073	downstream_gene_variant	TEN1	ENSGALG00000002116
18	4577809	T	C	0.071	0.0100139	0.00609008	0.10073	intron_variant	CDK3	ENSGALG00000008462
18	4577825	A	G	0.773	-0.00569158	0.00397252	0.152546	downstream_gene_variant	-	ENSGALG00000002108
18	4577825	A	G	0.773	-0.00569158	0.00397252	0.152546	downstream_gene_variant	TEN1	ENSGALG00000002116
18	4577825	A	G	0.773	-0.00569158	0.00397252	0.152546	intron_variant	CDK3	ENSGALG00000008462
18	4577913	T	C	0.056	0.0123455	0.00699415	0.0781415	downstream_gene_variant	-	ENSGALG00000002108
18	4577913	T	C	0.056	0.0123455	0.00699415	0.0781415	downstream_gene_variant	TEN1	ENSGALG00000002116
18	4577913	T	C	0.056	0.0123455	0.00699415	0.0781415	intron_variant	CDK3	ENSGALG00000008462
18	4577931	A	G	0.695	-0.00591605	0.00349554	0.0911698	downstream_gene_variant	-	ENSGALG00000002108
18	4577931	A	G	0.695	-0.00591605	0.00349554	0.0911698	downstream_gene_variant	TEN1	ENSGALG00000002116
18	4577931	A	G	0.695	-0.00591605	0.00349554	0.0911698	intron_variant	CDK3	ENSGALG00000008462
18	4578108	C	A	0.075	0.0109464	0.00600213	0.0687739	downstream_gene_variant	TEN1	ENSGALG00000002116
18	4578108	C	A	0.075	0.0109464	0.00600213	0.0687739	intron_variant	CDK3	ENSGALG00000008462
18	4578290	A	T	0.076	0.00984759	0.00598693	0.100617	downstream_gene_variant	TEN1	ENSGALG00000002116
18	4578290	A	T	0.076	0.00984759	0.00598693	0.100617	intron_variant	CDK3	ENSGALG00000008462
18	4578311	A	G	0.089	0.00573332	0.00558301	0.304944	downstream_gene_variant	TEN1	ENSGALG00000002116
18	4578311	A	G	0.089	0.00573332	0.00558301	0.304944	intron_variant	CDK3	ENSGALG00000008462
18	4578503	G	A	0.766	-0.00144487	0.00386916	0.708983	downstream_gene_variant	TEN1	ENSGALG00000002116
18	4578503	G	A	0.766	-0.00144487	0.00386916	0.708983	intron_variant	CDK3	ENSGALG00000008462
18	4578529	C	T	0.147	0.00725459	0.00415667	0.0815372	downstream_gene_variant	TEN1	ENSGALG00000002116
18	4578529	C	T	0.147	0.00725459	0.00415667	0.0815372	intron_variant	CDK3	ENSGALG00000008462
18	4578607	G	A	0.145	0.00511389	0.004205	0.224493	downstream_gene_variant	TEN1	ENSGALG00000002116
18	4578607	G	A	0.145	0.00511389	0.004205	0.224493	intron_variant	CDK3	ENSGALG00000008462
18	4578710	G	A	0.068	0.014548	0.00620165	0.0193667	downstream_gene_variant	TEN1	ENSGALG00000002116
18	4578710	G	A	0.068	0.014548	0.00620165	0.0193667	synonymous_variant	CDK3	ENSGALG00000008462
18	4578912	C	T	0.191	0.00662207	0.00406164	0.103636	downstream_gene_variant	TEN1	ENSGALG00000002116
18	4578912	C	T	0.191	0.00662207	0.00406164	0.103636	intron_variant	CDK3	ENSGALG00000008462
18	4578952	A	G	0.811	-0.00613501	0.00417607	0.142426	downstream_gene_variant	TEN1	ENSGALG00000002116
18	4578952	A	G	0.811	-0.00613501	0.00417607	0.142426	intron_variant	CDK3	ENSGALG00000008462
18	4579093	G	A	0.056	0.0139079	0.0068785	0.0437046	downstream_gene_variant	TEN1	ENSGALG00000002116
18	4579093	G	A	0.056	0.0139079	0.0068785	0.0437046	intron_variant	CDK3	ENSGALG00000008462
18	4579208	A	G	0.056	0.015186	0.0068571	0.0272265	downstream_gene_variant	TEN1	ENSGALG00000002116
18	4579208	A	G	0.056	0.015186	0.0068571	0.0272265	intron_variant	CDK3	ENSGALG00000008462
18	4579264	C	G	0.445	-0.0108635	0.00308895	0.000475568	downstream_gene_variant	TEN1	ENSGALG00000002116
18	4579264	C	G	0.445	-0.0108635	0.00308895	0.000475568	intron_variant	CDK3	ENSGALG00000008462
18	4579279	A	G	0.445	-0.0108635	0.00308895	0.000475568	downstream_gene_variant	TEN1	ENSGALG00000002116
18	4579279	A	G	0.445	-0.0108635	0.00308895	0.000475568	intron_variant	CDK3	ENSGALG00000008462
18	4579307	C	T	0.052	-0.000537648	0.00717879	0.940329	downstream_gene_variant	TEN1	ENSGALG00000002116
18	4579307	C	T	0.052	-0.000537648	0.00717879	0.940329	intron_variant	CDK3	ENSGALG00000008462
18	4579553	C	T	0.062	0.00383034	0.00604254	0.526433	downstream_gene_variant	TEN1	ENSGALG00000002116
18	4579553	C	T	0.062	0.00383034	0.00604254	0.526433	intron_variant	CDK3	ENSGALG00000008462
18	4579710	C	T	0.061	0.00161081	0.00636366	0.800273	downstream_gene_variant	TEN1	ENSGALG00000002116
18	4579710	C	T	0.061	0.00161081	0.00636366	0.800273	intron_variant	CDK3	ENSGALG00000008462
18	4579777	T	C	0.136	0.0070005	0.00462864	0.131044	downstream_gene_variant	TEN1	ENSGALG00000002116
18	4579777	T	C	0.136	0.0070005	0.00462864	0.131044	intron_variant	CDK3	ENSGALG00000008462
18	4579890	C	A	0.136	0.00709002	0.00449002	0.114942	downstream_gene_variant	TEN1	ENSGALG00000002116
18	4579890	C	A	0.136	0.00709002	0.00449002	0.114942	splice_region_variant,synonymous_variant	CDK3	ENSGALG00000008462
18	4579904	G	A	0.325	-0.0159374	0.00304893	2.51e-07	downstream_gene_variant	TEN1	ENSGALG00000002116
18	4579904	G	A	0.325	-0.0159374	0.00304893	2.51e-07	intron_variant	CDK3	ENSGALG00000008462
18	4579949	G	A	0.812	-0.00107286	0.00394137	0.785575	downstream_gene_variant	TEN1	ENSGALG00000002116
18	4579949	G	A	0.812	-0.00107286	0.00394137	0.785575	intron_variant	CDK3	ENSGALG00000008462
18	4580118	G	A	0.056	0.00939356	0.0058875	0.111218	downstream_gene_variant	TEN1	ENSGALG00000002116
18	4580118	G	A	0.056	0.00939356	0.0058875	0.111218	intron_variant	CDK3	ENSGALG00000008462
18	4580165	G	A	0.351	0.00832118	0.00287668	0.00398355	downstream_gene_variant	TEN1	ENSGALG00000002116
18	4580165	G	A	0.351	0.00832118	0.00287668	0.00398355	intron_variant	CDK3	ENSGALG00000008462
18	4580220	C	T	0.707	-0.00633915	0.00342671	0.0649032	downstream_gene_variant	TEN1	ENSGALG00000002116
18	4580220	C	T	0.707	-0.00633915	0.00342671	0.0649032	intron_variant	CDK3	ENSGALG00000008462
18	4580373	G	A	0.827	-0.0047971	0.00440631	0.276806	downstream_gene_variant	TEN1	ENSGALG00000002116
18	4580373	G	A	0.827	-0.0047971	0.00440631	0.276806	intron_variant	CDK3	ENSGALG00000008462
18	4580382	A	G	0.333	-0.0158993	0.00295342	1.12e-07	downstream_gene_variant	TEN1	ENSGALG00000002116
18	4580382	A	G	0.333	-0.0158993	0.00295342	1.12e-07	intron_variant	CDK3	ENSGALG00000008462
18	4580442	G	A	0.767	-0.00410409	0.0038953	0.292565	downstream_gene_variant	TEN1	ENSGALG00000002116
18	4580442	G	A	0.767	-0.00410409	0.0038953	0.292565	intron_variant	CDK3	ENSGALG00000008462
18	4580460	T	C	0.766	-0.00429859	0.00385335	0.265141	downstream_gene_variant	TEN1	ENSGALG00000002116
18	4580460	T	C	0.766	-0.00429859	0.00385335	0.265141	intron_variant	CDK3	ENSGALG00000008462
18	4580497	C	T	0.15	0.00645753	0.00408806	0.114816	downstream_gene_variant	TEN1	ENSGALG00000002116
18	4580497	C	T	0.15	0.00645753	0.00408806	0.114816	intron_variant	CDK3	ENSGALG00000008462
18	4580550	C	T	0.601	-0.00965069	0.00308974	0.00188895	downstream_gene_variant	TEN1	ENSGALG00000002116
18	4580550	C	T	0.601	-0.00965069	0.00308974	0.00188895	synonymous_variant	CDK3	ENSGALG00000008462
18	4580832	G	A	0.085	0.00642914	0.00564863	0.255581	downstream_gene_variant	TEN1	ENSGALG00000002116
18	4580832	G	A	0.085	0.00642914	0.00564863	0.255581	upstream_gene_variant	CDK3	ENSGALG00000008462
18	4580923	G	A	0.14	0.0081688	0.004591	0.0757853	downstream_gene_variant	TEN1	ENSGALG00000002116
18	4580923	G	A	0.14	0.0081688	0.004591	0.0757853	upstream_gene_variant	CDK3	ENSGALG00000008462
18	4581071	A	C	0.085	0.00534099	0.00563386	0.34357	downstream_gene_variant	TEN1	ENSGALG00000002116
18	4581071	A	C	0.085	0.00534099	0.00563386	0.34357	upstream_gene_variant	CDK3	ENSGALG00000008462
18	4581111	C	T	0.141	0.00639574	0.00418777	0.12732	downstream_gene_variant	TEN1	ENSGALG00000002116
18	4581111	C	T	0.141	0.00639574	0.00418777	0.12732	upstream_gene_variant	CDK3	ENSGALG00000008462
18	4581146	G	A	0.196	0.00737207	0.00368141	0.0457585	downstream_gene_variant	TEN1	ENSGALG00000002116
18	4581146	G	A	0.196	0.00737207	0.00368141	0.0457585	upstream_gene_variant	CDK3	ENSGALG00000008462
18	4581238	C	T	0.244	0.0118164	0.00371286	0.00154888	downstream_gene_variant	TEN1	ENSGALG00000002116
18	4581238	C	T	0.244	0.0118164	0.00371286	0.00154888	upstream_gene_variant	CDK3	ENSGALG00000008462
18	4581239	C	G	0.244	0.0118164	0.00371286	0.00154888	downstream_gene_variant	TEN1	ENSGALG00000002116
18	4581239	C	G	0.244	0.0118164	0.00371286	0.00154888	upstream_gene_variant	CDK3	ENSGALG00000008462
18	4581325	A	G	0.246	0.0101248	0.00364836	0.00572015	downstream_gene_variant	TEN1	ENSGALG00000002116
18	4581325	A	G	0.246	0.0101248	0.00364836	0.00572015	upstream_gene_variant	ACOX1	ENSGALG00000002159
18	4581325	A	G	0.246	0.0101248	0.00364836	0.00572015	upstream_gene_variant	CDK3	ENSGALG00000008462
18	4581451	T	C	0.087	0.00699614	0.00549048	0.203162	downstream_gene_variant	TEN1	ENSGALG00000002116
18	4581451	T	C	0.087	0.00699614	0.00549048	0.203162	upstream_gene_variant	ACOX1	ENSGALG00000002159
18	4581451	T	C	0.087	0.00699614	0.00549048	0.203162	upstream_gene_variant	CDK3	ENSGALG00000008462
18	4581719	A	G	0.153	0.0111378	0.004535	0.0143835	downstream_gene_variant	TEN1	ENSGALG00000002116
18	4581719	A	G	0.153	0.0111378	0.004535	0.0143835	upstream_gene_variant	ACOX1	ENSGALG00000002159
18	4581719	A	G	0.153	0.0111378	0.004535	0.0143835	upstream_gene_variant	CDK3	ENSGALG00000008462
18	4581763	C	T	0.141	0.0115824	0.00478181	0.0157756	downstream_gene_variant	TEN1	ENSGALG00000002116
18	4581763	C	T	0.141	0.0115824	0.00478181	0.0157756	upstream_gene_variant	ACOX1	ENSGALG00000002159
18	4581763	C	T	0.141	0.0115824	0.00478181	0.0157756	upstream_gene_variant	CDK3	ENSGALG00000008462
18	4581849	G	A	0.143	0.0109154	0.00471979	0.021137	downstream_gene_variant	TEN1	ENSGALG00000002116
18	4581849	G	A	0.143	0.0109154	0.00471979	0.021137	upstream_gene_variant	ACOX1	ENSGALG00000002159
18	4581849	G	A	0.143	0.0109154	0.00471979	0.021137	upstream_gene_variant	CDK3	ENSGALG00000008462
18	4581873	T	C	0.337	0.0110813	0.00334646	0.000994306	downstream_gene_variant	TEN1	ENSGALG00000002116
18	4581873	T	C	0.337	0.0110813	0.00334646	0.000994306	upstream_gene_variant	ACOX1	ENSGALG00000002159
18	4581873	T	C	0.337	0.0110813	0.00334646	0.000994306	upstream_gene_variant	CDK3	ENSGALG00000008462
18	4581958	A	G	0.19	0.00815234	0.00406235	0.0452976	downstream_gene_variant	TEN1	ENSGALG00000002116
18	4581958	A	G	0.19	0.00815234	0.00406235	0.0452976	upstream_gene_variant	ACOX1	ENSGALG00000002159
18	4581958	A	G	0.19	0.00815234	0.00406235	0.0452976	upstream_gene_variant	CDK3	ENSGALG00000008462
18	4581959	A	G	0.19	0.00815234	0.00406235	0.0452976	downstream_gene_variant	TEN1	ENSGALG00000002116
18	4581959	A	G	0.19	0.00815234	0.00406235	0.0452976	upstream_gene_variant	ACOX1	ENSGALG00000002159
18	4581959	A	G	0.19	0.00815234	0.00406235	0.0452976	upstream_gene_variant	CDK3	ENSGALG00000008462
18	4581988	A	G	0.194	0.0079113	0.00400269	0.0486368	downstream_gene_variant	TEN1	ENSGALG00000002116
18	4581988	A	G	0.194	0.0079113	0.00400269	0.0486368	upstream_gene_variant	ACOX1	ENSGALG00000002159
18	4581988	A	G	0.194	0.0079113	0.00400269	0.0486368	upstream_gene_variant	CDK3	ENSGALG00000008462
18	4581989	A	T	0.194	0.0079113	0.00400269	0.0486368	downstream_gene_variant	TEN1	ENSGALG00000002116
18	4581989	A	T	0.194	0.0079113	0.00400269	0.0486368	upstream_gene_variant	ACOX1	ENSGALG00000002159
18	4581989	A	T	0.194	0.0079113	0.00400269	0.0486368	upstream_gene_variant	CDK3	ENSGALG00000008462
18	4582015	C	T	0.051	0.000337167	0.0072501	0.962926	downstream_gene_variant	TEN1	ENSGALG00000002116
18	4582015	C	T	0.051	0.000337167	0.0072501	0.962926	upstream_gene_variant	ACOX1	ENSGALG00000002159
18	4582015	C	T	0.051	0.000337167	0.0072501	0.962926	upstream_gene_variant	CDK3	ENSGALG00000008462
18	4582118	C	T	0.397	0.0102975	0.00296467	0.000557609	downstream_gene_variant	TEN1	ENSGALG00000002116
18	4582118	C	T	0.397	0.0102975	0.00296467	0.000557609	upstream_gene_variant	ACOX1	ENSGALG00000002159
18	4582118	C	T	0.397	0.0102975	0.00296467	0.000557609	upstream_gene_variant	CDK3	ENSGALG00000008462
18	4582360	T	A	0.14	0.00762251	0.00453873	0.0936797	3_prime_UTR_variant	TEN1	ENSGALG00000002116
18	4582360	T	A	0.14	0.00762251	0.00453873	0.0936797	upstream_gene_variant	ACOX1	ENSGALG00000002159
18	4582360	T	A	0.14	0.00762251	0.00453873	0.0936797	upstream_gene_variant	CDK3	ENSGALG00000008462
18	4582484	C	T	0.123	0.00753103	0.00495744	0.129348	3_prime_UTR_variant	TEN1	ENSGALG00000002116
18	4582484	C	T	0.123	0.00753103	0.00495744	0.129348	upstream_gene_variant	ACOX1	ENSGALG00000002159
18	4582484	C	T	0.123	0.00753103	0.00495744	0.129348	upstream_gene_variant	CDK3	ENSGALG00000008462
18	4582748	C	T	0.511	0.0123152	0.00297304	4.02e-05	3_prime_UTR_variant	TEN1	ENSGALG00000002116
18	4582748	C	T	0.511	0.0123152	0.00297304	4.02e-05	upstream_gene_variant	ACOX1	ENSGALG00000002159
18	4582748	C	T	0.511	0.0123152	0.00297304	4.02e-05	upstream_gene_variant	CDK3	ENSGALG00000008462
18	4582752	G	A	0.127	0.00565494	0.0049113	0.250101	3_prime_UTR_variant	TEN1	ENSGALG00000002116
18	4582752	G	A	0.127	0.00565494	0.0049113	0.250101	upstream_gene_variant	ACOX1	ENSGALG00000002159
18	4582752	G	A	0.127	0.00565494	0.0049113	0.250101	upstream_gene_variant	CDK3	ENSGALG00000008462
18	4582795	C	G	0.51	0.011261	0.00298793	0.000183188	3_prime_UTR_variant	TEN1	ENSGALG00000002116
18	4582795	C	G	0.51	0.011261	0.00298793	0.000183188	upstream_gene_variant	ACOX1	ENSGALG00000002159
18	4582795	C	G	0.51	0.011261	0.00298793	0.000183188	upstream_gene_variant	CDK3	ENSGALG00000008462
18	4582826	G	A	0.14	0.00712735	0.00462236	0.123711	3_prime_UTR_variant	TEN1	ENSGALG00000002116
18	4582826	G	A	0.14	0.00712735	0.00462236	0.123711	upstream_gene_variant	ACOX1	ENSGALG00000002159
18	4582826	G	A	0.14	0.00712735	0.00462236	0.123711	upstream_gene_variant	CDK3	ENSGALG00000008462
18	4582836	C	T	0.141	0.00742524	0.00458484	0.105953	3_prime_UTR_variant	TEN1	ENSGALG00000002116
18	4582836	C	T	0.141	0.00742524	0.00458484	0.105953	upstream_gene_variant	ACOX1	ENSGALG00000002159
18	4582836	C	T	0.141	0.00742524	0.00458484	0.105953	upstream_gene_variant	CDK3	ENSGALG00000008462
18	4582848	A	G	0.14	0.00784764	0.00463897	0.0913181	3_prime_UTR_variant	TEN1	ENSGALG00000002116
18	4582848	A	G	0.14	0.00784764	0.00463897	0.0913181	upstream_gene_variant	ACOX1	ENSGALG00000002159
18	4582848	A	G	0.14	0.00784764	0.00463897	0.0913181	upstream_gene_variant	CDK3	ENSGALG00000008462
18	4582851	G	A	0.14	0.00784764	0.00463897	0.0913181	3_prime_UTR_variant	TEN1	ENSGALG00000002116
18	4582851	G	A	0.14	0.00784764	0.00463897	0.0913181	upstream_gene_variant	ACOX1	ENSGALG00000002159
18	4582851	G	A	0.14	0.00784764	0.00463897	0.0913181	upstream_gene_variant	CDK3	ENSGALG00000008462
18	4582937	A	G	0.14	0.00766099	0.00462392	0.0981716	3_prime_UTR_variant	TEN1	ENSGALG00000002116
18	4582937	A	G	0.14	0.00766099	0.00462392	0.0981716	upstream_gene_variant	ACOX1	ENSGALG00000002159
18	4582937	A	G	0.14	0.00766099	0.00462392	0.0981716	upstream_gene_variant	CDK3	ENSGALG00000008462
18	4582991	C	T	0.125	0.00765755	0.00484425	0.114555	3_prime_UTR_variant	TEN1	ENSGALG00000002116
18	4582991	C	T	0.125	0.00765755	0.00484425	0.114555	upstream_gene_variant	ACOX1	ENSGALG00000002159
18	4582991	C	T	0.125	0.00765755	0.00484425	0.114555	upstream_gene_variant	CDK3	ENSGALG00000008462
18	4583075	C	T	0.138	0.00887705	0.0044976	0.048952	missense_variant	TEN1	ENSGALG00000002116
18	4583075	C	T	0.138	0.00887705	0.0044976	0.048952	upstream_gene_variant	ACOX1	ENSGALG00000002159
18	4583075	C	T	0.138	0.00887705	0.0044976	0.048952	upstream_gene_variant	CDK3	ENSGALG00000008462
18	4583152	G	A	0.083	0.0114266	0.00557645	0.0409658	synonymous_variant	TEN1	ENSGALG00000002116
18	4583152	G	A	0.083	0.0114266	0.00557645	0.0409658	upstream_gene_variant	ACOX1	ENSGALG00000002159
18	4583152	G	A	0.083	0.0114266	0.00557645	0.0409658	upstream_gene_variant	CDK3	ENSGALG00000008462
18	4583310	C	G	0.052	0.0159897	0.00712405	0.0252301	intron_variant	TEN1	ENSGALG00000002116
18	4583310	C	G	0.052	0.0159897	0.00712405	0.0252301	upstream_gene_variant	ACOX1	ENSGALG00000002159
18	4583310	C	G	0.052	0.0159897	0.00712405	0.0252301	upstream_gene_variant	CDK3	ENSGALG00000008462
18	4583489	C	T	0.143	0.00301418	0.00459078	0.511752	intron_variant	TEN1	ENSGALG00000002116
18	4583489	C	T	0.143	0.00301418	0.00459078	0.511752	upstream_gene_variant	ACOX1	ENSGALG00000002159
18	4583489	C	T	0.143	0.00301418	0.00459078	0.511752	upstream_gene_variant	CDK3	ENSGALG00000008462
18	4583506	T	G	0.235	0.0071049	0.00390476	0.0694135	intron_variant	TEN1	ENSGALG00000002116
18	4583506	T	G	0.235	0.0071049	0.00390476	0.0694135	upstream_gene_variant	ACOX1	ENSGALG00000002159
18	4583506	T	G	0.235	0.0071049	0.00390476	0.0694135	upstream_gene_variant	CDK3	ENSGALG00000008462
18	4583621	C	T	0.14	0.00603193	0.00463544	0.193756	intron_variant	TEN1	ENSGALG00000002116
18	4583621	C	T	0.14	0.00603193	0.00463544	0.193756	upstream_gene_variant	ACOX1	ENSGALG00000002159
18	4583621	C	T	0.14	0.00603193	0.00463544	0.193756	upstream_gene_variant	CDK3	ENSGALG00000008462
18	4583625	C	G	0.141	0.00570776	0.00463509	0.218732	intron_variant	TEN1	ENSGALG00000002116
18	4583625	C	G	0.141	0.00570776	0.00463509	0.218732	upstream_gene_variant	ACOX1	ENSGALG00000002159
18	4583625	C	G	0.141	0.00570776	0.00463509	0.218732	upstream_gene_variant	CDK3	ENSGALG00000008462
18	4583626	A	C	0.141	0.00570776	0.00463509	0.218732	intron_variant	TEN1	ENSGALG00000002116
18	4583626	A	C	0.141	0.00570776	0.00463509	0.218732	upstream_gene_variant	ACOX1	ENSGALG00000002159
18	4583626	A	C	0.141	0.00570776	0.00463509	0.218732	upstream_gene_variant	CDK3	ENSGALG00000008462
18	4583729	C	T	0.126	0.00630065	0.00494372	0.203075	intron_variant	TEN1	ENSGALG00000002116
18	4583729	C	T	0.126	0.00630065	0.00494372	0.203075	upstream_gene_variant	ACOX1	ENSGALG00000002159
18	4583729	C	T	0.126	0.00630065	0.00494372	0.203075	upstream_gene_variant	CDK3	ENSGALG00000008462
18	4583737	A	G	0.182	0.00771985	0.00435124	0.0766312	intron_variant	TEN1	ENSGALG00000002116
18	4583737	A	G	0.182	0.00771985	0.00435124	0.0766312	upstream_gene_variant	ACOX1	ENSGALG00000002159
18	4583737	A	G	0.182	0.00771985	0.00435124	0.0766312	upstream_gene_variant	CDK3	ENSGALG00000008462
18	4583761	G	A	0.511	0.0120242	0.00294079	5.04e-05	intron_variant	TEN1	ENSGALG00000002116
18	4583761	G	A	0.511	0.0120242	0.00294079	5.04e-05	upstream_gene_variant	ACOX1	ENSGALG00000002159
18	4583761	G	A	0.511	0.0120242	0.00294079	5.04e-05	upstream_gene_variant	CDK3	ENSGALG00000008462
18	4583894	T	C	0.181	0.00620865	0.00425522	0.145163	intron_variant	TEN1	ENSGALG00000002116
18	4583894	T	C	0.181	0.00620865	0.00425522	0.145163	upstream_gene_variant	ACOX1	ENSGALG00000002159
18	4583894	T	C	0.181	0.00620865	0.00425522	0.145163	upstream_gene_variant	CDK3	ENSGALG00000008462
18	4583929	C	T	0.145	0.00536075	0.00421132	0.20362	intron_variant	TEN1	ENSGALG00000002116
18	4583929	C	T	0.145	0.00536075	0.00421132	0.20362	upstream_gene_variant	ACOX1	ENSGALG00000002159
18	4583929	C	T	0.145	0.00536075	0.00421132	0.20362	upstream_gene_variant	CDK3	ENSGALG00000008462
18	4583930	A	G	0.199	0.00871501	0.00364079	0.017039	intron_variant	TEN1	ENSGALG00000002116
18	4583930	A	G	0.199	0.00871501	0.00364079	0.017039	upstream_gene_variant	ACOX1	ENSGALG00000002159
18	4583930	A	G	0.199	0.00871501	0.00364079	0.017039	upstream_gene_variant	CDK3	ENSGALG00000008462
18	4584010	G	A	0.143	0.00650764	0.00443526	0.142924	intron_variant	TEN1	ENSGALG00000002116
18	4584010	G	A	0.143	0.00650764	0.00443526	0.142924	upstream_gene_variant	ACOX1	ENSGALG00000002159
18	4584010	G	A	0.143	0.00650764	0.00443526	0.142924	upstream_gene_variant	CDK3	ENSGALG00000008462
18	4584032	G	A	0.279	0.00613031	0.00351615	0.0818534	intron_variant	TEN1	ENSGALG00000002116
18	4584032	G	A	0.279	0.00613031	0.00351615	0.0818534	upstream_gene_variant	ACOX1	ENSGALG00000002159
18	4584032	G	A	0.279	0.00613031	0.00351615	0.0818534	upstream_gene_variant	CDK3	ENSGALG00000008462
18	4584088	A	G	0.512	0.0111334	0.00290211	0.000140547	intron_variant	TEN1	ENSGALG00000002116
18	4584088	A	G	0.512	0.0111334	0.00290211	0.000140547	upstream_gene_variant	ACOX1	ENSGALG00000002159
18	4584088	A	G	0.512	0.0111334	0.00290211	0.000140547	upstream_gene_variant	CDK3	ENSGALG00000008462
18	4584152	G	A	0.052	0.0148043	0.00710389	0.0376603	intron_variant	TEN1	ENSGALG00000002116
18	4584152	G	A	0.052	0.0148043	0.00710389	0.0376603	upstream_gene_variant	ACOX1	ENSGALG00000002159
18	4584152	G	A	0.052	0.0148043	0.00710389	0.0376603	upstream_gene_variant	CDK3	ENSGALG00000008462
18	4584214	G	C	0.053	0.0149795	0.00718653	0.037622	intron_variant	TEN1	ENSGALG00000002116
18	4584214	G	C	0.053	0.0149795	0.00718653	0.037622	upstream_gene_variant	ACOX1	ENSGALG00000002159
18	4584214	G	C	0.053	0.0149795	0.00718653	0.037622	upstream_gene_variant	CDK3	ENSGALG00000008462
18	4584275	C	T	0.194	0.00679403	0.00404427	0.0935868	intron_variant	TEN1	ENSGALG00000002116
18	4584275	C	T	0.194	0.00679403	0.00404427	0.0935868	upstream_gene_variant	ACOX1	ENSGALG00000002159
18	4584275	C	T	0.194	0.00679403	0.00404427	0.0935868	upstream_gene_variant	CDK3	ENSGALG00000008462
18	4584309	T	C	0.311	0.00438569	0.00344543	0.203633	intron_variant	TEN1	ENSGALG00000002116
18	4584309	T	C	0.311	0.00438569	0.00344543	0.203633	upstream_gene_variant	ACOX1	ENSGALG00000002159
18	4584309	T	C	0.311	0.00438569	0.00344543	0.203633	upstream_gene_variant	CDK3	ENSGALG00000008462
18	4584350	G	T	0.15	0.00926277	0.00428103	0.0309527	intron_variant	TEN1	ENSGALG00000002116
18	4584350	G	T	0.15	0.00926277	0.00428103	0.0309527	upstream_gene_variant	ACOX1	ENSGALG00000002159
18	4584350	G	T	0.15	0.00926277	0.00428103	0.0309527	upstream_gene_variant	CDK3	ENSGALG00000008462
18	4584407	A	G	0.152	0.0111381	0.00433096	0.0104006	intron_variant	TEN1	ENSGALG00000002116
18	4584407	A	G	0.152	0.0111381	0.00433096	0.0104006	upstream_gene_variant	ACOX1	ENSGALG00000002159
18	4584407	A	G	0.152	0.0111381	0.00433096	0.0104006	upstream_gene_variant	CDK3	ENSGALG00000008462
18	4584429	C	G	0.357	0.00773445	0.00338671	0.0227955	intron_variant	TEN1	ENSGALG00000002116
18	4584429	C	G	0.357	0.00773445	0.00338671	0.0227955	upstream_gene_variant	ACOX1	ENSGALG00000002159
18	4584429	C	G	0.357	0.00773445	0.00338671	0.0227955	upstream_gene_variant	CDK3	ENSGALG00000008462
18	4584432	G	T	0.357	0.00773445	0.00338671	0.0227955	intron_variant	TEN1	ENSGALG00000002116
18	4584432	G	T	0.357	0.00773445	0.00338671	0.0227955	upstream_gene_variant	ACOX1	ENSGALG00000002159
18	4584432	G	T	0.357	0.00773445	0.00338671	0.0227955	upstream_gene_variant	CDK3	ENSGALG00000008462
18	4584473	C	T	0.323	0.00531481	0.00345409	0.124497	intron_variant	TEN1	ENSGALG00000002116
18	4584473	C	T	0.323	0.00531481	0.00345409	0.124497	upstream_gene_variant	ACOX1	ENSGALG00000002159
18	4584473	C	T	0.323	0.00531481	0.00345409	0.124497	upstream_gene_variant	CDK3	ENSGALG00000008462
18	4584490	G	T	0.321	0.00580161	0.00344323	0.0926136	intron_variant	TEN1	ENSGALG00000002116
18	4584490	G	T	0.321	0.00580161	0.00344323	0.0926136	upstream_gene_variant	ACOX1	ENSGALG00000002159
18	4584490	G	T	0.321	0.00580161	0.00344323	0.0926136	upstream_gene_variant	CDK3	ENSGALG00000008462
18	4584539	G	A	0.304	0.00399901	0.00342444	0.243438	intron_variant	TEN1	ENSGALG00000002116
18	4584539	G	A	0.304	0.00399901	0.00342444	0.243438	upstream_gene_variant	ACOX1	ENSGALG00000002159
18	4584539	G	A	0.304	0.00399901	0.00342444	0.243438	upstream_gene_variant	CDK3	ENSGALG00000008462
18	4584570	C	T	0.141	0.0100329	0.00455855	0.0281903	synonymous_variant	TEN1	ENSGALG00000002116
18	4584570	C	T	0.141	0.0100329	0.00455855	0.0281903	upstream_gene_variant	ACOX1	ENSGALG00000002159
18	4584570	C	T	0.141	0.0100329	0.00455855	0.0281903	upstream_gene_variant	CDK3	ENSGALG00000008462
18	4584585	A	G	0.505	0.0108398	0.00292594	0.000234726	synonymous_variant	TEN1	ENSGALG00000002116
18	4584585	A	G	0.505	0.0108398	0.00292594	0.000234726	upstream_gene_variant	ACOX1	ENSGALG00000002159
18	4584585	A	G	0.505	0.0108398	0.00292594	0.000234726	upstream_gene_variant	CDK3	ENSGALG00000008462
18	4584779	C	T	0.567	-0.00951962	0.00315517	0.00267908	intron_variant	TEN1	ENSGALG00000002116
18	4584779	C	T	0.567	-0.00951962	0.00315517	0.00267908	upstream_gene_variant	ACOX1	ENSGALG00000002159
18	4584779	C	T	0.567	-0.00951962	0.00315517	0.00267908	upstream_gene_variant	CDK3	ENSGALG00000008462
18	4584780	A	G	0.842	-0.00491339	0.00407907	0.228941	intron_variant	TEN1	ENSGALG00000002116
18	4584780	A	G	0.842	-0.00491339	0.00407907	0.228941	upstream_gene_variant	ACOX1	ENSGALG00000002159
18	4584780	A	G	0.842	-0.00491339	0.00407907	0.228941	upstream_gene_variant	CDK3	ENSGALG00000008462
18	4584794	T	G	0.675	-0.00671527	0.00346261	0.0530081	intron_variant	TEN1	ENSGALG00000002116
18	4584794	T	G	0.675	-0.00671527	0.00346261	0.0530081	upstream_gene_variant	ACOX1	ENSGALG00000002159
18	4584794	T	G	0.675	-0.00671527	0.00346261	0.0530081	upstream_gene_variant	CDK3	ENSGALG00000008462
18	4585031	A	G	0.155	0.0101774	0.00426655	0.0174251	intron_variant	TEN1	ENSGALG00000002116
18	4585031	A	G	0.155	0.0101774	0.00426655	0.0174251	upstream_gene_variant	ACOX1	ENSGALG00000002159
18	4585031	A	G	0.155	0.0101774	0.00426655	0.0174251	upstream_gene_variant	CDK3	ENSGALG00000008462
18	4585039	A	G	0.127	0.00852309	0.00486284	0.080255	intron_variant	TEN1	ENSGALG00000002116
18	4585039	A	G	0.127	0.00852309	0.00486284	0.080255	upstream_gene_variant	ACOX1	ENSGALG00000002159
18	4585039	A	G	0.127	0.00852309	0.00486284	0.080255	upstream_gene_variant	CDK3	ENSGALG00000008462
18	4585088	C	T	0.387	-0.0130486	0.00306881	2.52e-05	intron_variant	TEN1	ENSGALG00000002116
18	4585088	C	T	0.387	-0.0130486	0.00306881	2.52e-05	upstream_gene_variant	ACOX1	ENSGALG00000002159
18	4585088	C	T	0.387	-0.0130486	0.00306881	2.52e-05	upstream_gene_variant	CDK3	ENSGALG00000008462
18	4585120	A	G	0.418	-0.012663	0.00303223	3.49e-05	intron_variant	TEN1	ENSGALG00000002116
18	4585120	A	G	0.418	-0.012663	0.00303223	3.49e-05	upstream_gene_variant	ACOX1	ENSGALG00000002159
18	4585120	A	G	0.418	-0.012663	0.00303223	3.49e-05	upstream_gene_variant	CDK3	ENSGALG00000008462
18	4585248	T	C	0.139	0.00966746	0.00466593	0.0387745	intron_variant	TEN1	ENSGALG00000002116
18	4585248	T	C	0.139	0.00966746	0.00466593	0.0387745	upstream_gene_variant	ACOX1	ENSGALG00000002159
18	4585248	T	C	0.139	0.00966746	0.00466593	0.0387745	upstream_gene_variant	CDK3	ENSGALG00000008462
18	4585316	A	G	0.705	-0.00770326	0.00336885	0.0226273	intron_variant	TEN1	ENSGALG00000002116
18	4585316	A	G	0.705	-0.00770326	0.00336885	0.0226273	upstream_gene_variant	ACOX1	ENSGALG00000002159
18	4585316	A	G	0.705	-0.00770326	0.00336885	0.0226273	upstream_gene_variant	CDK3	ENSGALG00000008462
18	4585346	C	T	0.386	-0.0131753	0.0031126	2.74e-05	intron_variant	TEN1	ENSGALG00000002116
18	4585346	C	T	0.386	-0.0131753	0.0031126	2.74e-05	upstream_gene_variant	ACOX1	ENSGALG00000002159
18	4585346	C	T	0.386	-0.0131753	0.0031126	2.74e-05	upstream_gene_variant	CDK3	ENSGALG00000008462
18	4585450	C	T	0.855	-0.00510945	0.00445758	0.252234	intron_variant	TEN1	ENSGALG00000002116
18	4585450	C	T	0.855	-0.00510945	0.00445758	0.252234	upstream_gene_variant	ACOX1	ENSGALG00000002159
18	4585450	C	T	0.855	-0.00510945	0.00445758	0.252234	upstream_gene_variant	CDK3	ENSGALG00000008462
18	4585622	C	T	0.141	0.00867449	0.00454122	0.0566721	intron_variant	TEN1	ENSGALG00000002116
18	4585622	C	T	0.141	0.00867449	0.00454122	0.0566721	upstream_gene_variant	ACOX1	ENSGALG00000002159
18	4585622	C	T	0.141	0.00867449	0.00454122	0.0566721	upstream_gene_variant	CDK3	ENSGALG00000008462
18	4585647	T	C	0.471	0.00998969	0.00308484	0.00128069	intron_variant	TEN1	ENSGALG00000002116
18	4585647	T	C	0.471	0.00998969	0.00308484	0.00128069	upstream_gene_variant	ACOX1	ENSGALG00000002159
18	4585674	G	A	0.128	0.00649407	0.0048846	0.184277	intron_variant	TEN1	ENSGALG00000002116
18	4585674	G	A	0.128	0.00649407	0.0048846	0.184277	upstream_gene_variant	ACOX1	ENSGALG00000002159
18	4585974	T	C	0.129	0.00730455	0.00485625	0.133161	intron_variant	TEN1	ENSGALG00000002116
18	4585974	T	C	0.129	0.00730455	0.00485625	0.133161	upstream_gene_variant	ACOX1	ENSGALG00000002159
18	4586019	G	A	0.287	0.00975133	0.00332561	0.00351702	intron_variant	TEN1	ENSGALG00000002116
18	4586019	G	A	0.287	0.00975133	0.00332561	0.00351702	upstream_gene_variant	ACOX1	ENSGALG00000002159
18	4586078	T	G	0.287	0.0081182	0.00326159	0.0131271	intron_variant	TEN1	ENSGALG00000002116
18	4586078	T	G	0.287	0.0081182	0.00326159	0.0131271	upstream_gene_variant	ACOX1	ENSGALG00000002159
18	4586159	A	G	0.672	-0.00558624	0.00330981	0.0920646	intron_variant	TEN1	ENSGALG00000002116
18	4586159	A	G	0.672	-0.00558624	0.00330981	0.0920646	upstream_gene_variant	ACOX1	ENSGALG00000002159
18	4586185	C	A	0.126	0.0117602	0.0046635	0.0119808	intron_variant	TEN1	ENSGALG00000002116
18	4586185	C	A	0.126	0.0117602	0.0046635	0.0119808	upstream_gene_variant	ACOX1	ENSGALG00000002159
18	4586189	A	G	0.126	0.0117602	0.0046635	0.0119808	intron_variant	TEN1	ENSGALG00000002116
18	4586189	A	G	0.126	0.0117602	0.0046635	0.0119808	upstream_gene_variant	ACOX1	ENSGALG00000002159
18	4586568	A	G	0.27	0.00953391	0.00330301	0.00406162	upstream_gene_variant	TEN1	ENSGALG00000002116
18	4586568	A	G	0.27	0.00953391	0.00330301	0.00406162	intron_variant	ACOX1	ENSGALG00000002159
18	4586635	G	A	0.171	0.00120838	0.00445649	0.786385	upstream_gene_variant	TEN1	ENSGALG00000002116
18	4586635	G	A	0.171	0.00120838	0.00445649	0.786385	intron_variant	ACOX1	ENSGALG00000002159
18	4586645	G	T	0.198	0.0011743	0.00416474	0.778087	upstream_gene_variant	TEN1	ENSGALG00000002116
18	4586645	G	T	0.198	0.0011743	0.00416474	0.778087	intron_variant	ACOX1	ENSGALG00000002159
18	4586756	G	C	0.056	0.0144401	0.00707858	0.0418673	upstream_gene_variant	TEN1	ENSGALG00000002116
18	4586756	G	C	0.056	0.0144401	0.00707858	0.0418673	intron_variant	ACOX1	ENSGALG00000002159
18	4586831	C	T	0.143	0.0058698	0.00426974	0.169815	upstream_gene_variant	TEN1	ENSGALG00000002116
18	4586831	C	T	0.143	0.0058698	0.00426974	0.169815	intron_variant	ACOX1	ENSGALG00000002159
18	4586837	C	T	0.143	0.0058698	0.00426974	0.169815	upstream_gene_variant	TEN1	ENSGALG00000002116
18	4586837	C	T	0.143	0.0058698	0.00426974	0.169815	intron_variant	ACOX1	ENSGALG00000002159
18	4586899	T	G	0.14	0.00920204	0.00455285	0.0437852	upstream_gene_variant	TEN1	ENSGALG00000002116
18	4586899	T	G	0.14	0.00920204	0.00455285	0.0437852	intron_variant	ACOX1	ENSGALG00000002159
18	4586922	A	G	0.681	-0.00690657	0.00326255	0.0347497	upstream_gene_variant	TEN1	ENSGALG00000002116
18	4586922	A	G	0.681	-0.00690657	0.00326255	0.0347497	intron_variant	ACOX1	ENSGALG00000002159
18	4586971	T	G	0.144	0.00431736	0.00420983	0.305594	upstream_gene_variant	TEN1	ENSGALG00000002116
18	4586971	T	G	0.144	0.00431736	0.00420983	0.305594	intron_variant	ACOX1	ENSGALG00000002159
18	4586974	A	T	0.501	-0.00998274	0.00303228	0.00106313	upstream_gene_variant	TEN1	ENSGALG00000002116
18	4586974	A	T	0.501	-0.00998274	0.00303228	0.00106313	intron_variant	ACOX1	ENSGALG00000002159
18	4587058	T	C	0.807	-0.00145285	0.00421934	0.73074	upstream_gene_variant	TEN1	ENSGALG00000002116
18	4587058	T	C	0.807	-0.00145285	0.00421934	0.73074	intron_variant	ACOX1	ENSGALG00000002159
18	4587071	A	G	0.141	0.00710798	0.00422223	0.092897	upstream_gene_variant	TEN1	ENSGALG00000002116
18	4587071	A	G	0.141	0.00710798	0.00422223	0.092897	intron_variant	ACOX1	ENSGALG00000002159
18	4587133	C	T	0.143	0.0060552	0.00422117	0.152047	upstream_gene_variant	TEN1	ENSGALG00000002116
18	4587133	C	T	0.143	0.0060552	0.00422117	0.152047	intron_variant	ACOX1	ENSGALG00000002159
18	4587134	A	G	0.143	0.0060552	0.00422117	0.152047	upstream_gene_variant	TEN1	ENSGALG00000002116
18	4587134	A	G	0.143	0.0060552	0.00422117	0.152047	intron_variant	ACOX1	ENSGALG00000002159
18	4587185	A	G	0.31	0.00784154	0.00322416	0.0153538	upstream_gene_variant	TEN1	ENSGALG00000002116
18	4587185	A	G	0.31	0.00784154	0.00322416	0.0153538	intron_variant	ACOX1	ENSGALG00000002159
18	4587233	C	A	0.506	-0.00968429	0.00294147	0.00106248	upstream_gene_variant	TEN1	ENSGALG00000002116
18	4587233	C	A	0.506	-0.00968429	0.00294147	0.00106248	intron_variant	ACOX1	ENSGALG00000002159
18	4587287	C	T	0.314	0.00634699	0.00342909	0.0647583	upstream_gene_variant	TEN1	ENSGALG00000002116
18	4587287	C	T	0.314	0.00634699	0.00342909	0.0647583	intron_variant	ACOX1	ENSGALG00000002159
18	4587318	C	T	0.15	0.00548059	0.00426246	0.199103	upstream_gene_variant	TEN1	ENSGALG00000002116
18	4587318	C	T	0.15	0.00548059	0.00426246	0.199103	intron_variant	ACOX1	ENSGALG00000002159
18	4587434	G	A	0.305	0.00771723	0.00345024	0.0257358	upstream_gene_variant	TEN1	ENSGALG00000002116
18	4587434	G	A	0.305	0.00771723	0.00345024	0.0257358	intron_variant	ACOX1	ENSGALG00000002159
18	4588208	G	A	0.136	0.0108267	0.0046122	0.0192856	upstream_gene_variant	TEN1	ENSGALG00000002116
18	4588208	G	A	0.136	0.0108267	0.0046122	0.0192856	intron_variant	ACOX1	ENSGALG00000002159
18	4588262	C	T	0.472	-0.0119305	0.00295956	6.4e-05	upstream_gene_variant	TEN1	ENSGALG00000002116
18	4588262	C	T	0.472	-0.0119305	0.00295956	6.4e-05	intron_variant	ACOX1	ENSGALG00000002159
18	4588288	T	C	0.137	0.0111357	0.00459481	0.0157168	upstream_gene_variant	TEN1	ENSGALG00000002116
18	4588288	T	C	0.137	0.0111357	0.00459481	0.0157168	intron_variant	ACOX1	ENSGALG00000002159
18	4588407	G	A	0.352	0.0104704	0.00333675	0.00180006	upstream_gene_variant	TEN1	ENSGALG00000002116
18	4588407	G	A	0.352	0.0104704	0.00333675	0.00180006	intron_variant	ACOX1	ENSGALG00000002159
18	4588616	A	G	0.182	0.0100359	0.00415162	0.0159842	upstream_gene_variant	TEN1	ENSGALG00000002116
18	4588616	A	G	0.182	0.0100359	0.00415162	0.0159842	intron_variant	ACOX1	ENSGALG00000002159
18	4588647	G	A	0.792	-0.00485138	0.0039753	0.222884	upstream_gene_variant	TEN1	ENSGALG00000002116
18	4588647	G	A	0.792	-0.00485138	0.0039753	0.222884	intron_variant	ACOX1	ENSGALG00000002159
18	4588664	C	T	0.477	-0.0102553	0.00293787	0.000523497	upstream_gene_variant	TEN1	ENSGALG00000002116
18	4588664	C	T	0.477	-0.0102553	0.00293787	0.000523497	intron_variant	ACOX1	ENSGALG00000002159
18	4588699	G	A	0.495	0.0117871	0.00289989	5.57e-05	upstream_gene_variant	TEN1	ENSGALG00000002116
18	4588699	G	A	0.495	0.0117871	0.00289989	5.57e-05	intron_variant	ACOX1	ENSGALG00000002159
18	4588764	C	T	0.479	-0.0120015	0.00291536	4.48e-05	upstream_gene_variant	TEN1	ENSGALG00000002116
18	4588764	C	T	0.479	-0.0120015	0.00291536	4.48e-05	intron_variant	ACOX1	ENSGALG00000002159
18	4588822	A	C	0.133	0.00965329	0.00446833	0.0312083	upstream_gene_variant	TEN1	ENSGALG00000002116
18	4588822	A	C	0.133	0.00965329	0.00446833	0.0312083	intron_variant	ACOX1	ENSGALG00000002159
18	4589014	C	T	0.493	-0.00972927	0.00290345	0.000865102	upstream_gene_variant	TEN1	ENSGALG00000002116
18	4589014	C	T	0.493	-0.00972927	0.00290345	0.000865102	intron_variant	ACOX1	ENSGALG00000002159
18	4589069	C	T	0.515	0.0108729	0.00303384	0.000371049	upstream_gene_variant	TEN1	ENSGALG00000002116
18	4589069	C	T	0.515	0.0108729	0.00303384	0.000371049	intron_variant	ACOX1	ENSGALG00000002159
18	4589070	A	G	0.515	0.0108729	0.00303384	0.000371049	upstream_gene_variant	TEN1	ENSGALG00000002116
18	4589070	A	G	0.515	0.0108729	0.00303384	0.000371049	intron_variant	ACOX1	ENSGALG00000002159
18	4589083	A	T	0.518	0.0103402	0.00301105	0.000642963	upstream_gene_variant	TEN1	ENSGALG00000002116
18	4589083	A	T	0.518	0.0103402	0.00301105	0.000642963	intron_variant	ACOX1	ENSGALG00000002159
18	4589099	C	T	0.472	-0.0101493	0.00301046	0.000804761	upstream_gene_variant	TEN1	ENSGALG00000002116
18	4589099	C	T	0.472	-0.0101493	0.00301046	0.000804761	intron_variant	ACOX1	ENSGALG00000002159
18	4589114	C	T	0.475	-0.0103177	0.00305055	0.000774211	upstream_gene_variant	TEN1	ENSGALG00000002116
18	4589114	C	T	0.475	-0.0103177	0.00305055	0.000774211	intron_variant	ACOX1	ENSGALG00000002159
18	4589122	T	A	0.466	0.0104951	0.00312343	0.000837444	upstream_gene_variant	TEN1	ENSGALG00000002116
18	4589122	T	A	0.466	0.0104951	0.00312343	0.000837444	intron_variant	ACOX1	ENSGALG00000002159
18	4589281	T	C	0.437	0.0131286	0.00312936	3.21e-05	upstream_gene_variant	TEN1	ENSGALG00000002116
18	4589281	T	C	0.437	0.0131286	0.00312936	3.21e-05	intron_variant	ACOX1	ENSGALG00000002159
18	4589446	C	G	0.67	-0.00972252	0.003401	0.00442752	upstream_gene_variant	TEN1	ENSGALG00000002116
18	4589446	C	G	0.67	-0.00972252	0.003401	0.00442752	intron_variant	ACOX1	ENSGALG00000002159
18	4589616	G	A	0.523	-0.0131321	0.00315756	3.75e-05	upstream_gene_variant	TEN1	ENSGALG00000002116
18	4589616	G	A	0.523	-0.0131321	0.00315756	3.75e-05	intron_variant	ACOX1	ENSGALG00000002159
18	4589785	T	C	0.943	-0.00416251	0.00690819	0.547078	upstream_gene_variant	TEN1	ENSGALG00000002116
18	4589785	T	C	0.943	-0.00416251	0.00690819	0.547078	intron_variant	ACOX1	ENSGALG00000002159
18	4589964	C	A	0.144	0.00545358	0.00422843	0.197725	upstream_gene_variant	TEN1	ENSGALG00000002116
18	4589964	C	A	0.144	0.00545358	0.00422843	0.197725	intron_variant	ACOX1	ENSGALG00000002159
18	4590033	C	T	0.465	-0.011659	0.00308042	0.000172062	upstream_gene_variant	TEN1	ENSGALG00000002116
18	4590033	C	T	0.465	-0.011659	0.00308042	0.000172062	intron_variant	ACOX1	ENSGALG00000002159
18	4590198	A	T	0.303	0.00986791	0.00346445	0.00457235	upstream_gene_variant	TEN1	ENSGALG00000002116
18	4590198	A	T	0.303	0.00986791	0.00346445	0.00457235	intron_variant	ACOX1	ENSGALG00000002159
18	4590245	G	A	0.182	0.0032026	0.00430315	0.457071	upstream_gene_variant	TEN1	ENSGALG00000002116
18	4590245	G	A	0.182	0.0032026	0.00430315	0.457071	intron_variant	ACOX1	ENSGALG00000002159
18	4590357	G	A	0.055	0.0024116	0.00682163	0.723843	upstream_gene_variant	TEN1	ENSGALG00000002116
18	4590357	G	A	0.055	0.0024116	0.00682163	0.723843	intron_variant	ACOX1	ENSGALG00000002159
18	4590358	C	T	0.771	-0.00412323	0.00394096	0.295942	upstream_gene_variant	TEN1	ENSGALG00000002116
18	4590358	C	T	0.771	-0.00412323	0.00394096	0.295942	intron_variant	ACOX1	ENSGALG00000002159
18	4590359	G	A	0.758	-0.00287633	0.00385859	0.456353	upstream_gene_variant	TEN1	ENSGALG00000002116
18	4590359	G	A	0.758	-0.00287633	0.00385859	0.456353	intron_variant	ACOX1	ENSGALG00000002159
18	4590478	G	A	0.355	0.00739622	0.00333562	0.0270396	upstream_gene_variant	TEN1	ENSGALG00000002116
18	4590478	G	A	0.355	0.00739622	0.00333562	0.0270396	intron_variant	ACOX1	ENSGALG00000002159
18	4590557	A	T	0.306	0.0111036	0.00351179	0.00166119	upstream_gene_variant	TEN1	ENSGALG00000002116
18	4590557	A	T	0.306	0.0111036	0.00351179	0.00166119	intron_variant	ACOX1	ENSGALG00000002159
18	4590637	G	A	0.492	0.0119652	0.00315532	0.000167286	upstream_gene_variant	TEN1	ENSGALG00000002116
18	4590637	G	A	0.492	0.0119652	0.00315532	0.000167286	intron_variant	ACOX1	ENSGALG00000002159
18	4590648	A	G	0.054	-2.62e-05	0.00690181	0.996975	upstream_gene_variant	TEN1	ENSGALG00000002116
18	4590648	A	G	0.054	-2.62e-05	0.00690181	0.996975	intron_variant	ACOX1	ENSGALG00000002159
18	4590679	C	T	0.145	0.00662578	0.0041828	0.113802	upstream_gene_variant	TEN1	ENSGALG00000002116
18	4590679	C	T	0.145	0.00662578	0.0041828	0.113802	intron_variant	ACOX1	ENSGALG00000002159
18	4590737	T	G	0.848	-0.00694054	0.00410338	0.091368	upstream_gene_variant	TEN1	ENSGALG00000002116
18	4590737	T	G	0.848	-0.00694054	0.00410338	0.091368	intron_variant	ACOX1	ENSGALG00000002159
18	4590766	G	A	0.168	0.00396168	0.00448293	0.377261	upstream_gene_variant	TEN1	ENSGALG00000002116
18	4590766	G	A	0.168	0.00396168	0.00448293	0.377261	intron_variant	ACOX1	ENSGALG00000002159
18	4590905	T	C	0.786	-0.00696377	0.00346029	0.0446945	upstream_gene_variant	TEN1	ENSGALG00000002116
18	4590905	T	C	0.786	-0.00696377	0.00346029	0.0446945	intron_variant	ACOX1	ENSGALG00000002159
18	4591044	G	T	0.143	0.00940479	0.00423193	0.0266982	upstream_gene_variant	TEN1	ENSGALG00000002116
18	4591044	G	T	0.143	0.00940479	0.00423193	0.0266982	intron_variant	ACOX1	ENSGALG00000002159
18	4591072	T	G	0.141	0.0126835	0.00472151	0.00745987	upstream_gene_variant	TEN1	ENSGALG00000002116
18	4591072	T	G	0.141	0.0126835	0.00472151	0.00745987	intron_variant	ACOX1	ENSGALG00000002159
18	4591108	T	C	0.649	0.0148081	0.00302819	1.35e-06	upstream_gene_variant	TEN1	ENSGALG00000002116
18	4591108	T	C	0.649	0.0148081	0.00302819	1.35e-06	intron_variant	ACOX1	ENSGALG00000002159
18	4591248	C	T	0.293	0.0119497	0.00338939	0.000460584	upstream_gene_variant	TEN1	ENSGALG00000002116
18	4591248	C	T	0.293	0.0119497	0.00338939	0.000460584	intron_variant	ACOX1	ENSGALG00000002159
18	4591267	T	C	0.28	0.0133397	0.00345522	0.000127571	intron_variant	ACOX1	ENSGALG00000002159
18	4591700	C	T	0.14	0.00793943	0.00444962	0.0749703	intron_variant	ACOX1	ENSGALG00000002159
18	4591801	C	T	0.692	-0.0109118	0.00336316	0.00125373	intron_variant	ACOX1	ENSGALG00000002159
18	4591826	G	A	0.195	0.00566897	0.00369761	0.12586	intron_variant	ACOX1	ENSGALG00000002159
18	4592009	T	C	0.329	-0.0163224	0.00303892	1.19e-07	intron_variant	ACOX1	ENSGALG00000002159
18	4592065	G	A	0.672	-0.0131497	0.00337807	0.000112313	intron_variant	ACOX1	ENSGALG00000002159
18	4592345	G	A	0.143	0.00675935	0.00420657	0.108706	intron_variant	ACOX1	ENSGALG00000002159
18	4592723	C	T	0.347	-0.0173386	0.00305445	2.31e-08	intron_variant	ACOX1	ENSGALG00000002159
18	4592728	T	C	0.347	-0.0173386	0.00305445	2.31e-08	intron_variant	ACOX1	ENSGALG00000002159
18	4592830	T	C	0.338	-0.0169278	0.00308226	6.28e-08	intron_variant	ACOX1	ENSGALG00000002159
18	4592951	A	C	0.804	-0.00691151	0.00403069	0.0870042	intron_variant	ACOX1	ENSGALG00000002159
18	4593040	A	G	0.293	0.00798552	0.00328365	0.015363	intron_variant	ACOX1	ENSGALG00000002159
18	4593394	A	T	0.484	0.0115831	0.00313516	0.000244045	intron_variant	ACOX1	ENSGALG00000002159
18	4593573	C	T	0.05	0.0050579	0.00718846	0.481994	intron_variant	ACOX1	ENSGALG00000002159
18	4593584	A	G	0.051	0.00477085	0.00716815	0.505992	intron_variant	ACOX1	ENSGALG00000002159
18	4593688	A	C	0.056	0.0140705	0.00640026	0.0283676	intron_variant	ACOX1	ENSGALG00000002159
18	4593689	T	C	0.072	0.00686165	0.00589009	0.244585	intron_variant	ACOX1	ENSGALG00000002159
18	4593716	A	G	0.143	0.00799558	0.00407554	0.0503242	intron_variant	ACOX1	ENSGALG00000002159
18	4593780	C	A	0.178	0.00619484	0.00433468	0.153579	intron_variant	ACOX1	ENSGALG00000002159
18	4593851	C	G	0.07	0.00998869	0.00611313	0.102882	intron_variant	ACOX1	ENSGALG00000002159
18	4593881	G	A	0.138	0.00910069	0.00440794	0.0394647	intron_variant	ACOX1	ENSGALG00000002159
18	4593936	A	G	0.052	0.00252051	0.00690086	0.715079	intron_variant	ACOX1	ENSGALG00000002159
18	4593937	A	G	0.052	0.00252051	0.00690086	0.715079	intron_variant	ACOX1	ENSGALG00000002159
18	4594076	G	A	0.072	0.00946031	0.0062465	0.130519	intron_variant	ACOX1	ENSGALG00000002159
18	4594097	C	T	0.051	0.00109074	0.00713253	0.878518	intron_variant	ACOX1	ENSGALG00000002159
18	4594105	T	A	0.398	-0.0112148	0.00292455	0.000141448	intron_variant	ACOX1	ENSGALG00000002159
18	4594124	T	C	0.123	0.0143331	0.00495169	0.00395922	intron_variant	ACOX1	ENSGALG00000002159
18	4594136	C	T	0.379	-0.0146678	0.00305347	2.05e-06	intron_variant	ACOX1	ENSGALG00000002159
18	4594137	C	T	0.379	-0.0146678	0.00305347	2.05e-06	intron_variant	ACOX1	ENSGALG00000002159
18	4594141	A	G	0.05	0.00205215	0.00719778	0.775677	intron_variant	ACOX1	ENSGALG00000002159
18	4594299	T	C	0.05	0.0171996	0.00697725	0.014026	intron_variant	ACOX1	ENSGALG00000002159
18	4594327	A	G	0.362	0.00980885	0.00332638	0.00333643	intron_variant	ACOX1	ENSGALG00000002159
18	4594765	G	T	0.164	0.00254058	0.00457958	0.5793	intron_variant	ACOX1	ENSGALG00000002159
18	4594827	T	C	0.329	-0.0158821	0.0030666	3.22e-07	intron_variant	ACOX1	ENSGALG00000002159
18	4594864	A	C	0.054	-0.00208997	0.00683906	0.760039	intron_variant	ACOX1	ENSGALG00000002159
18	4594914	C	G	0.711	-0.00767056	0.00336001	0.0228468	intron_variant	ACOX1	ENSGALG00000002159
18	4594975	A	G	0.056	0.016149	0.00685179	0.0188051	intron_variant	ACOX1	ENSGALG00000002159
18	4595019	G	A	0.372	0.00879373	0.00326166	0.00724782	intron_variant	ACOX1	ENSGALG00000002159
18	4595059	A	C	0.54	-0.0108107	0.00302696	0.000388606	intron_variant	ACOX1	ENSGALG00000002159
18	4595228	A	G	0.244	0.00184959	0.00370568	0.617907	intron_variant	ACOX1	ENSGALG00000002159
18	4595275	T	G	0.191	0.00499598	0.0038856	0.199108	intron_variant	ACOX1	ENSGALG00000002159
18	4595304	C	T	0.373	-0.014872	0.00293755	5.78e-07	intron_variant	ACOX1	ENSGALG00000002159
18	4595319	G	A	0.276	0.00541455	0.00335205	0.106865	intron_variant	ACOX1	ENSGALG00000002159
18	4595340	C	T	0.632	-0.00942573	0.0029534	0.00150266	intron_variant	ACOX1	ENSGALG00000002159
18	4595408	G	A	0.443	-0.0112011	0.00284943	9.63e-05	intron_variant	ACOX1	ENSGALG00000002159
18	4595439	G	A	0.321	-0.015716	0.00303518	3.23e-07	intron_variant	ACOX1	ENSGALG00000002159
18	4595523	T	G	0.4	-0.0117172	0.00291417	6.68e-05	intron_variant	ACOX1	ENSGALG00000002159
18	4595642	A	C	0.648	-0.0103836	0.00311051	0.000904719	intron_variant	ACOX1	ENSGALG00000002159
18	4595652	A	G	0.333	-0.0151392	0.00305541	9.86e-07	intron_variant	ACOX1	ENSGALG00000002159
18	4595711	C	A	0.074	0.00763165	0.00610667	0.211974	intron_variant	ACOX1	ENSGALG00000002159
18	4595726	C	A	0.438	-0.0122849	0.00297156	4.16e-05	intron_variant	ACOX1	ENSGALG00000002159
18	4595730	G	T	0.356	-0.0135476	0.00303602	9.99e-06	intron_variant	ACOX1	ENSGALG00000002159
18	4595907	G	A	0.546	-0.0134228	0.00306279	1.43e-05	intron_variant	ACOX1	ENSGALG00000002159
18	4595969	G	C	0.074	0.0100633	0.00610868	0.100097	intron_variant	ACOX1	ENSGALG00000002159
18	4596084	C	T	0.652	-0.0109202	0.00311752	0.000500751	intron_variant	ACOX1	ENSGALG00000002159
18	4596571	A	G	0.775	-0.0088365	0.00364752	0.015757	intron_variant	ACOX1	ENSGALG00000002159
18	4596623	T	C	0.267	0.00687309	0.00357108	0.0548289	intron_variant	ACOX1	ENSGALG00000002159
18	4596677	C	T	0.14	0.00875612	0.00422999	0.0389541	intron_variant	ACOX1	ENSGALG00000002159
18	4596715	T	G	0.701	-0.0117265	0.00336019	0.00052521	intron_variant	ACOX1	ENSGALG00000002159
18	4596748	T	C	0.155	0.00688171	0.00412542	0.0959054	intron_variant	ACOX1	ENSGALG00000002159
18	4596833	C	T	0.157	0.00806946	0.00398619	0.0434543	intron_variant	ACOX1	ENSGALG00000002159
18	4596867	G	A	0.155	0.00588865	0.0040848	0.150029	intron_variant	ACOX1	ENSGALG00000002159
18	4596876	T	C	0.138	0.0162919	0.00467756	0.000538481	intron_variant	ACOX1	ENSGALG00000002159
18	4596891	A	G	0.137	0.0162379	0.0047815	0.000737167	intron_variant	ACOX1	ENSGALG00000002159
18	4596949	G	T	0.549	-0.0136968	0.00303456	7.92e-06	intron_variant	ACOX1	ENSGALG00000002159
18	4596961	A	C	0.551	-0.0133553	0.00305448	1.49e-05	intron_variant	ACOX1	ENSGALG00000002159
18	4596975	T	G	0.554	-0.0131589	0.00306066	2.05e-05	intron_variant	ACOX1	ENSGALG00000002159
18	4597008	A	C	0.15	0.00484291	0.00413393	0.241944	intron_variant	ACOX1	ENSGALG00000002159
18	4597199	A	G	0.052	0.0150522	0.00701866	0.0324574	intron_variant	ACOX1	ENSGALG00000002159
18	4597282	G	A	0.558	-0.0136093	0.0030838	1.24e-05	intron_variant	ACOX1	ENSGALG00000002159
18	4597370	T	C	0.478	-0.00998567	0.00299177	0.000906414	intron_variant	ACOX1	ENSGALG00000002159
18	4597458	C	T	0.596	-0.00981868	0.00301974	0.00122392	intron_variant	ACOX1	ENSGALG00000002159
18	4597531	G	T	0.166	0.00479985	0.00440914	0.276838	intron_variant	ACOX1	ENSGALG00000002159
18	4597603	A	G	0.167	0.0060716	0.00449248	0.177133	intron_variant	ACOX1	ENSGALG00000002159
18	4597620	C	T	0.457	-0.0115473	0.00292961	9.22e-05	intron_variant	ACOX1	ENSGALG00000002159
18	4597643	A	G	0.849	-0.00755735	0.00431658	0.0805861	intron_variant	ACOX1	ENSGALG00000002159
18	4597649	C	T	0.798	-0.00517581	0.00394004	0.189557	intron_variant	ACOX1	ENSGALG00000002159
18	4597724	T	C	0.058	0.00899151	0.00656053	0.17112	splice_region_variant,intron_variant	ACOX1	ENSGALG00000002159
18	4597748	T	C	0.437	0.00947789	0.00303659	0.00190308	synonymous_variant	ACOX1	ENSGALG00000002159
18	4597886	G	A	0.207	0.00634633	0.00361607	0.079854	intron_variant	ACOX1	ENSGALG00000002159
18	4597928	C	T	0.055	0.00250066	0.00684652	0.715079	intron_variant	ACOX1	ENSGALG00000002159
18	4597931	C	T	0.193	0.00649335	0.00375304	0.0842066	intron_variant	ACOX1	ENSGALG00000002159
18	4597955	T	A	0.055	0.0140755	0.00704805	0.0463471	intron_variant	ACOX1	ENSGALG00000002159
18	4597999	A	G	0.126	0.0150102	0.00503554	0.00301173	intron_variant	ACOX1	ENSGALG00000002159
18	4598173	C	T	0.512	-0.0110743	0.00301013	0.000259025	synonymous_variant	ACOX1	ENSGALG00000002159
18	4598261	C	T	0.637	-0.00931616	0.00303391	0.00224965	intron_variant	ACOX1	ENSGALG00000002159
18	4598360	C	T	0.571	-0.00971987	0.00285507	0.000715267	intron_variant	ACOX1	ENSGALG00000002159
18	4598373	T	C	0.771	-0.00574296	0.00352583	0.103968	intron_variant	ACOX1	ENSGALG00000002159
18	4598375	A	G	0.771	-0.00574296	0.00352583	0.103968	intron_variant	ACOX1	ENSGALG00000002159
18	4598507	G	A	0.85	-0.00701086	0.00434304	0.107086	intron_variant	ACOX1	ENSGALG00000002159
18	4598527	A	G	0.156	0.0101888	0.00407239	0.0126646	intron_variant	ACOX1	ENSGALG00000002159
18	4598779	C	T	0.167	0.00522275	0.00446187	0.242334	intron_variant	ACOX1	ENSGALG00000002159
18	4598780	G	A	0.557	-0.0103006	0.00300923	0.000669172	intron_variant	ACOX1	ENSGALG00000002159
18	4598862	A	G	0.553	-0.00911647	0.00291937	0.00189344	intron_variant	ACOX1	ENSGALG00000002159
18	4598889	G	T	0.73	-0.00703396	0.00327348	0.0321226	intron_variant	ACOX1	ENSGALG00000002159
18	4598892	T	C	0.731	-0.00698325	0.00326603	0.0329797	intron_variant	ACOX1	ENSGALG00000002159
18	4598897	A	C	0.729	-0.00743024	0.00324068	0.0222655	intron_variant	ACOX1	ENSGALG00000002159
18	4598898	C	A	0.73	-0.00732237	0.00325986	0.0251169	intron_variant	ACOX1	ENSGALG00000002159
18	4598951	T	C	0.724	-0.0070731	0.00319061	0.0270739	intron_variant	ACOX1	ENSGALG00000002159
18	4598982	C	T	0.552	-0.0103639	0.00289531	0.000377068	intron_variant	ACOX1	ENSGALG00000002159
18	4599007	A	G	0.086	0.00890908	0.00551891	0.107085	intron_variant	ACOX1	ENSGALG00000002159
18	4599040	C	T	0.848	-0.00591028	0.00417814	0.157804	intron_variant	ACOX1	ENSGALG00000002159
18	4599075	A	G	0.172	0.00887608	0.00415339	0.0330677	intron_variant	ACOX1	ENSGALG00000002159
18	4599201	A	G	0.054	0.000669254	0.00697305	0.923576	intron_variant	ACOX1	ENSGALG00000002159
18	4599247	G	A	0.053	0.0113223	0.00699853	0.106322	intron_variant	ACOX1	ENSGALG00000002159
18	4599362	C	T	0.471	-0.0101493	0.00298088	0.00071425	intron_variant	ACOX1	ENSGALG00000002159
18	4599408	C	G	0.136	0.00890359	0.00429424	0.0386384	intron_variant	ACOX1	ENSGALG00000002159
18	4599417	A	G	0.053	-0.00214726	0.00711178	0.762828	splice_region_variant,intron_variant	ACOX1	ENSGALG00000002159
18	4599616	T	C	0.345	0.00929751	0.00336772	0.00597422	splice_region_variant,intron_variant	ACOX1	ENSGALG00000002159
18	4599628	C	T	0.214	0.00399149	0.00406181	0.326227	intron_variant	ACOX1	ENSGALG00000002159
18	4599732	C	T	0.166	0.00380974	0.00440166	0.387159	intron_variant	ACOX1	ENSGALG00000002159
18	4599733	A	G	0.054	0.0153178	0.00712676	0.0320779	intron_variant	ACOX1	ENSGALG00000002159
18	4599744	A	G	0.466	-0.0102755	0.00291038	0.000452129	intron_variant	ACOX1	ENSGALG00000002159
18	4599775	G	A	0.167	0.00352842	0.00439572	0.422525	intron_variant	ACOX1	ENSGALG00000002159
18	4599784	C	G	0.167	0.00380998	0.00438251	0.38506	intron_variant	ACOX1	ENSGALG00000002159
18	4599831	A	G	0.288	0.0101486	0.0035638	0.0045815	splice_region_variant,synonymous_variant	ACOX1	ENSGALG00000002159
18	4599918	C	T	0.167	0.00525098	0.00448354	0.242078	synonymous_variant	ACOX1	ENSGALG00000002159
18	4599933	C	T	0.14	0.015378	0.00474879	0.00128072	synonymous_variant	ACOX1	ENSGALG00000002159
18	4600095	A	C	0.055	0.0137307	0.00699393	0.0501619	intron_variant	ACOX1	ENSGALG00000002159
18	4600116	G	A	0.19	0.0049058	0.00421823	0.245373	intron_variant	ACOX1	ENSGALG00000002159
18	4600118	C	T	0.242	0.0079337	0.00385983	0.040344	intron_variant	ACOX1	ENSGALG00000002159
18	4600129	T	A	0.076	0.0133317	0.00590592	0.024409	intron_variant	ACOX1	ENSGALG00000002159
18	4600182	A	C	0.167	0.00375371	0.00450999	0.405623	intron_variant	ACOX1	ENSGALG00000002159
18	4600186	A	G	0.167	0.00375371	0.00450999	0.405623	intron_variant	ACOX1	ENSGALG00000002159
18	4600237	A	G	0.162	0.00527884	0.00444276	0.235312	intron_variant	ACOX1	ENSGALG00000002159
18	4600320	A	C	0.283	0.00969318	0.00352364	0.0061545	intron_variant	ACOX1	ENSGALG00000002159
18	4600331	G	A	0.16	0.00679486	0.00455702	0.13656	intron_variant	ACOX1	ENSGALG00000002159
18	4600332	A	G	0.283	0.00975632	0.00351141	0.005663	intron_variant	ACOX1	ENSGALG00000002159
18	4600353	T	A	0.159	0.0067452	0.00453673	0.137686	intron_variant	ACOX1	ENSGALG00000002159
18	4600368	T	C	0.156	0.00547621	0.00451061	0.225282	intron_variant	ACOX1	ENSGALG00000002159
18	4600380	G	A	0.154	0.00643239	0.00449892	0.153397	intron_variant	ACOX1	ENSGALG00000002159
18	4600399	C	T	0.28	0.00988314	0.00343779	0.004211	intron_variant	ACOX1	ENSGALG00000002159
18	4600426	A	G	0.056	0.0120374	0.00682235	0.0782634	intron_variant	ACOX1	ENSGALG00000002159
18	4600438	A	G	0.158	0.00535407	0.00442057	0.22639	intron_variant	ACOX1	ENSGALG00000002159
18	4600440	C	G	0.286	0.0104117	0.0034776	0.00288784	intron_variant	ACOX1	ENSGALG00000002159
18	4600510	T	A	0.157	0.00546807	0.004498	0.224674	intron_variant	ACOX1	ENSGALG00000002159
18	4600526	T	C	0.072	0.0100517	0.00609636	0.099803	intron_variant	ACOX1	ENSGALG00000002159
18	4600646	A	T	0.053	-0.00014893	0.00692539	0.982851	missense_variant	ACOX1	ENSGALG00000002159
18	4600660	G	A	0.164	0.00503608	0.00450675	0.264326	missense_variant	ACOX1	ENSGALG00000002159
18	4600716	C	G	0.247	0.00649804	0.00370705	0.0802222	intron_variant	ACOX1	ENSGALG00000002159
18	4600833	G	T	0.337	-0.0167627	0.00307125	7.53e-08	missense_variant	ACOX1	ENSGALG00000002159
18	4600850	G	A	0.181	0.00606205	0.00435166	0.164213	missense_variant	ACOX1	ENSGALG00000002159
18	4600931	T	G	0.181	0.00863579	0.00434795	0.0475489	intron_variant	ACOX1	ENSGALG00000002159
18	4600944	A	C	0.846	-0.00666562	0.00419137	0.112382	intron_variant	ACOX1	ENSGALG00000002159
18	4601002	A	G	0.36	-0.0161867	0.00305507	1.74e-07	intron_variant	ACOX1	ENSGALG00000002159
18	4601036	T	C	0.36	-0.0163227	0.00307004	1.58e-07	intron_variant	ACOX1	ENSGALG00000002159
18	4601040	A	G	0.108	0.0068007	0.00481572	0.158504	intron_variant	ACOX1	ENSGALG00000002159
18	4601056	G	C	0.359	-0.0160556	0.0031092	3.47e-07	intron_variant	ACOX1	ENSGALG00000002159
18	4601061	C	A	0.359	-0.0160556	0.0031092	3.47e-07	intron_variant	ACOX1	ENSGALG00000002159
18	4601098	A	C	0.332	-0.0158716	0.00308777	3.92e-07	intron_variant	ACOX1	ENSGALG00000002159
18	4601103	G	A	0.36	-0.0156407	0.00308656	5.65e-07	intron_variant	ACOX1	ENSGALG00000002159
18	4601110	C	G	0.36	-0.0156407	0.00308656	5.65e-07	intron_variant	ACOX1	ENSGALG00000002159
18	4601169	T	C	0.339	-0.0157947	0.00306384	3.63e-07	intron_variant	ACOX1	ENSGALG00000002159
18	4601212	T	C	0.846	-0.00663607	0.00422315	0.116721	intron_variant	ACOX1	ENSGALG00000002159
18	4601249	T	C	0.847	-0.00775056	0.00426258	0.0696078	intron_variant	ACOX1	ENSGALG00000002159
18	4601312	G	A	0.678	-0.00819738	0.00324461	0.0118233	intron_variant	ACOX1	ENSGALG00000002159
18	4601355	C	T	0.341	0.0100388	0.00334782	0.00284467	synonymous_variant	ACOX1	ENSGALG00000002159
18	4601575	G	C	0.167	0.00488899	0.00450016	0.277814	intron_variant	ACOX1	ENSGALG00000002159
18	4601622	G	T	0.215	0.0069555	0.00407616	0.0885449	intron_variant	ACOX1	ENSGALG00000002159
18	4601622	G	T	0.215	0.0069555	0.00407616	0.0885449	upstream_gene_variant	FBF1	ENSGALG00000002179
18	4601622	G	T	0.215	0.0069555	0.00407616	0.0885449	upstream_gene_variant	FBF1	ENSGALG00000002179
18	4601647	A	G	0.382	0.00771709	0.00323105	0.0172838	intron_variant	ACOX1	ENSGALG00000002159
18	4601647	A	G	0.382	0.00771709	0.00323105	0.0172838	upstream_gene_variant	FBF1	ENSGALG00000002179
18	4601647	A	G	0.382	0.00771709	0.00323105	0.0172838	upstream_gene_variant	FBF1	ENSGALG00000002179
18	4601686	T	C	0.383	0.00859911	0.00324481	0.00829633	intron_variant	ACOX1	ENSGALG00000002159
18	4601686	T	C	0.383	0.00859911	0.00324481	0.00829633	upstream_gene_variant	FBF1	ENSGALG00000002179
18	4601686	T	C	0.383	0.00859911	0.00324481	0.00829633	upstream_gene_variant	FBF1	ENSGALG00000002179
18	4601709	A	T	0.238	0.00680801	0.00390646	0.0819785	intron_variant	ACOX1	ENSGALG00000002159
18	4601709	A	T	0.238	0.00680801	0.00390646	0.0819785	upstream_gene_variant	FBF1	ENSGALG00000002179
18	4601709	A	T	0.238	0.00680801	0.00390646	0.0819785	upstream_gene_variant	FBF1	ENSGALG00000002179
18	4601721	C	T	0.225	0.0055399	0.00401283	0.168023	intron_variant	ACOX1	ENSGALG00000002159
18	4601721	C	T	0.225	0.0055399	0.00401283	0.168023	upstream_gene_variant	FBF1	ENSGALG00000002179
18	4601721	C	T	0.225	0.0055399	0.00401283	0.168023	upstream_gene_variant	FBF1	ENSGALG00000002179
18	4601732	T	C	0.253	0.005178	0.00380184	0.173808	intron_variant	ACOX1	ENSGALG00000002159
18	4601732	T	C	0.253	0.005178	0.00380184	0.173808	upstream_gene_variant	FBF1	ENSGALG00000002179
18	4601732	T	C	0.253	0.005178	0.00380184	0.173808	upstream_gene_variant	FBF1	ENSGALG00000002179
18	4601733	G	A	0.225	0.00597164	0.00399349	0.135443	intron_variant	ACOX1	ENSGALG00000002159
18	4601733	G	A	0.225	0.00597164	0.00399349	0.135443	upstream_gene_variant	FBF1	ENSGALG00000002179
18	4601733	G	A	0.225	0.00597164	0.00399349	0.135443	upstream_gene_variant	FBF1	ENSGALG00000002179
18	4601776	A	G	0.227	0.00638297	0.00391794	0.103896	intron_variant	ACOX1	ENSGALG00000002159
18	4601776	A	G	0.227	0.00638297	0.00391794	0.103896	upstream_gene_variant	FBF1	ENSGALG00000002179
18	4601776	A	G	0.227	0.00638297	0.00391794	0.103896	upstream_gene_variant	FBF1	ENSGALG00000002179
18	4601777	G	C	0.139	0.00819436	0.00426646	0.0553339	intron_variant	ACOX1	ENSGALG00000002159
18	4601777	G	C	0.139	0.00819436	0.00426646	0.0553339	upstream_gene_variant	FBF1	ENSGALG00000002179
18	4601777	G	C	0.139	0.00819436	0.00426646	0.0553339	upstream_gene_variant	FBF1	ENSGALG00000002179
18	4601778	T	G	0.227	0.00638297	0.00391794	0.103896	intron_variant	ACOX1	ENSGALG00000002159
18	4601778	T	G	0.227	0.00638297	0.00391794	0.103896	upstream_gene_variant	FBF1	ENSGALG00000002179
18	4601778	T	G	0.227	0.00638297	0.00391794	0.103896	upstream_gene_variant	FBF1	ENSGALG00000002179
18	4601816	G	A	0.171	0.00470399	0.00443588	0.289445	intron_variant	ACOX1	ENSGALG00000002159
18	4601816	G	A	0.171	0.00470399	0.00443588	0.289445	upstream_gene_variant	FBF1	ENSGALG00000002179
18	4601816	G	A	0.171	0.00470399	0.00443588	0.289445	upstream_gene_variant	FBF1	ENSGALG00000002179
18	4601898	C	T	0.053	0.0112445	0.00694185	0.105892	intron_variant	ACOX1	ENSGALG00000002159
18	4601898	C	T	0.053	0.0112445	0.00694185	0.105892	upstream_gene_variant	FBF1	ENSGALG00000002179
18	4601898	C	T	0.053	0.0112445	0.00694185	0.105892	upstream_gene_variant	FBF1	ENSGALG00000002179
18	4601904	C	T	0.348	0.00862891	0.00336939	0.0107246	intron_variant	ACOX1	ENSGALG00000002159
18	4601904	C	T	0.348	0.00862891	0.00336939	0.0107246	upstream_gene_variant	FBF1	ENSGALG00000002179
18	4601904	C	T	0.348	0.00862891	0.00336939	0.0107246	upstream_gene_variant	FBF1	ENSGALG00000002179
18	4601948	G	A	0.488	0.0132271	0.00309879	2.35e-05	intron_variant	ACOX1	ENSGALG00000002159
18	4601948	G	A	0.488	0.0132271	0.00309879	2.35e-05	upstream_gene_variant	FBF1	ENSGALG00000002179
18	4601948	G	A	0.488	0.0132271	0.00309879	2.35e-05	upstream_gene_variant	FBF1	ENSGALG00000002179
18	4602089	C	T	0.127	0.0068401	0.004799	0.154677	intron_variant	ACOX1	ENSGALG00000002159
18	4602089	C	T	0.127	0.0068401	0.004799	0.154677	upstream_gene_variant	FBF1	ENSGALG00000002179
18	4602089	C	T	0.127	0.0068401	0.004799	0.154677	upstream_gene_variant	FBF1	ENSGALG00000002179
18	4602221	C	T	0.468	-0.00982217	0.00293781	0.000888522	intron_variant	ACOX1	ENSGALG00000002159
18	4602221	C	T	0.468	-0.00982217	0.00293781	0.000888522	upstream_gene_variant	FBF1	ENSGALG00000002179
18	4602221	C	T	0.468	-0.00982217	0.00293781	0.000888522	upstream_gene_variant	FBF1	ENSGALG00000002179
18	4602331	A	G	0.133	0.00918257	0.0042994	0.0331729	intron_variant	ACOX1	ENSGALG00000002159
18	4602331	A	G	0.133	0.00918257	0.0042994	0.0331729	upstream_gene_variant	FBF1	ENSGALG00000002179
18	4602331	A	G	0.133	0.00918257	0.0042994	0.0331729	upstream_gene_variant	FBF1	ENSGALG00000002179
18	4602350	T	C	0.524	-0.00805891	0.00299413	0.00734532	intron_variant	ACOX1	ENSGALG00000002159
18	4602350	T	C	0.524	-0.00805891	0.00299413	0.00734532	upstream_gene_variant	FBF1	ENSGALG00000002179
18	4602350	T	C	0.524	-0.00805891	0.00299413	0.00734532	upstream_gene_variant	FBF1	ENSGALG00000002179
18	4602351	G	A	0.524	-0.00805891	0.00299413	0.00734532	intron_variant	ACOX1	ENSGALG00000002159
18	4602351	G	A	0.524	-0.00805891	0.00299413	0.00734532	upstream_gene_variant	FBF1	ENSGALG00000002179
18	4602351	G	A	0.524	-0.00805891	0.00299413	0.00734532	upstream_gene_variant	FBF1	ENSGALG00000002179
18	4602610	C	A	0.853	-0.00765091	0.00431943	0.077112	3_prime_UTR_variant	ACOX1	ENSGALG00000002159
18	4602610	C	A	0.853	-0.00765091	0.00431943	0.077112	upstream_gene_variant	FBF1	ENSGALG00000002179
18	4602610	C	A	0.853	-0.00765091	0.00431943	0.077112	upstream_gene_variant	FBF1	ENSGALG00000002179
18	4602617	A	G	0.349	-0.0148112	0.0030023	1.1e-06	3_prime_UTR_variant	ACOX1	ENSGALG00000002159
18	4602617	A	G	0.349	-0.0148112	0.0030023	1.1e-06	upstream_gene_variant	FBF1	ENSGALG00000002179
18	4602617	A	G	0.349	-0.0148112	0.0030023	1.1e-06	upstream_gene_variant	FBF1	ENSGALG00000002179
18	4602701	A	G	0.35	-0.0134069	0.00303609	1.23e-05	3_prime_UTR_variant	ACOX1	ENSGALG00000002159
18	4602701	A	G	0.35	-0.0134069	0.00303609	1.23e-05	upstream_gene_variant	FBF1	ENSGALG00000002179
18	4602701	A	G	0.35	-0.0134069	0.00303609	1.23e-05	upstream_gene_variant	FBF1	ENSGALG00000002179
18	4603081	A	G	0.094	0.00794985	0.00556705	0.153899	3_prime_UTR_variant	ACOX1	ENSGALG00000002159
18	4603081	A	G	0.094	0.00794985	0.00556705	0.153899	upstream_gene_variant	FBF1	ENSGALG00000002179
18	4603081	A	G	0.094	0.00794985	0.00556705	0.153899	upstream_gene_variant	FBF1	ENSGALG00000002179
18	4603408	C	T	0.226	0.00902224	0.00373654	0.0161036	3_prime_UTR_variant	ACOX1	ENSGALG00000002159
18	4603408	C	T	0.226	0.00902224	0.00373654	0.0161036	upstream_gene_variant	FBF1	ENSGALG00000002179
18	4603408	C	T	0.226	0.00902224	0.00373654	0.0161036	upstream_gene_variant	FBF1	ENSGALG00000002179
18	4603659	G	A	0.491	-0.011416	0.0029851	0.000147358	3_prime_UTR_variant	ACOX1	ENSGALG00000002159
18	4603659	G	A	0.491	-0.011416	0.0029851	0.000147358	upstream_gene_variant	FBF1	ENSGALG00000002179
18	4603659	G	A	0.491	-0.011416	0.0029851	0.000147358	upstream_gene_variant	FBF1	ENSGALG00000002179
18	4603701	A	G	0.339	-0.0158928	0.00305671	2.9e-07	3_prime_UTR_variant	ACOX1	ENSGALG00000002159
18	4603701	A	G	0.339	-0.0158928	0.00305671	2.9e-07	upstream_gene_variant	FBF1	ENSGALG00000002179
18	4603701	A	G	0.339	-0.0158928	0.00305671	2.9e-07	upstream_gene_variant	FBF1	ENSGALG00000002179
18	4603795	A	G	0.129	0.00657568	0.00449949	0.144514	3_prime_UTR_variant	ACOX1	ENSGALG00000002159
18	4603795	A	G	0.129	0.00657568	0.00449949	0.144514	upstream_gene_variant	FBF1	ENSGALG00000002179
18	4603795	A	G	0.129	0.00657568	0.00449949	0.144514	upstream_gene_variant	FBF1	ENSGALG00000002179
18	4603808	T	C	0.848	-0.00605359	0.00416721	0.14693	3_prime_UTR_variant	ACOX1	ENSGALG00000002159
18	4603808	T	C	0.848	-0.00605359	0.00416721	0.14693	upstream_gene_variant	FBF1	ENSGALG00000002179
18	4603808	T	C	0.848	-0.00605359	0.00416721	0.14693	upstream_gene_variant	FBF1	ENSGALG00000002179
18	4603874	T	C	0.466	-0.0104841	0.0028883	0.000312179	3_prime_UTR_variant	ACOX1	ENSGALG00000002159
18	4603874	T	C	0.466	-0.0104841	0.0028883	0.000312179	upstream_gene_variant	FBF1	ENSGALG00000002179
18	4603874	T	C	0.466	-0.0104841	0.0028883	0.000312179	upstream_gene_variant	FBF1	ENSGALG00000002179
18	4603910	A	G	0.221	0.00768717	0.00386475	0.0472298	3_prime_UTR_variant	ACOX1	ENSGALG00000002159
18	4603910	A	G	0.221	0.00768717	0.00386475	0.0472298	upstream_gene_variant	FBF1	ENSGALG00000002179
18	4603910	A	G	0.221	0.00768717	0.00386475	0.0472298	upstream_gene_variant	FBF1	ENSGALG00000002179
18	4603925	G	A	0.853	-0.00669801	0.00432787	0.122327	3_prime_UTR_variant	ACOX1	ENSGALG00000002159
18	4603925	G	A	0.853	-0.00669801	0.00432787	0.122327	upstream_gene_variant	FBF1	ENSGALG00000002179
18	4603925	G	A	0.853	-0.00669801	0.00432787	0.122327	upstream_gene_variant	FBF1	ENSGALG00000002179
18	4604090	A	G	0.562	-0.0108703	0.00316042	0.000630534	3_prime_UTR_variant	ACOX1	ENSGALG00000002159
18	4604090	A	G	0.562	-0.0108703	0.00316042	0.000630534	upstream_gene_variant	FBF1	ENSGALG00000002179
18	4604090	A	G	0.562	-0.0108703	0.00316042	0.000630534	upstream_gene_variant	FBF1	ENSGALG00000002179
18	4604306	T	G	0.566	-0.0105917	0.00314658	0.000819898	downstream_gene_variant	ACOX1	ENSGALG00000002159
18	4604306	T	G	0.566	-0.0105917	0.00314658	0.000819898	upstream_gene_variant	FBF1	ENSGALG00000002179
18	4604306	T	G	0.566	-0.0105917	0.00314658	0.000819898	upstream_gene_variant	FBF1	ENSGALG00000002179
18	4604361	G	A	0.076	0.00776807	0.00591819	0.189917	downstream_gene_variant	ACOX1	ENSGALG00000002159
18	4604361	G	A	0.076	0.00776807	0.00591819	0.189917	upstream_gene_variant	FBF1	ENSGALG00000002179
18	4604361	G	A	0.076	0.00776807	0.00591819	0.189917	upstream_gene_variant	FBF1	ENSGALG00000002179
18	4604366	A	G	0.641	-0.010769	0.00324852	0.000981437	downstream_gene_variant	ACOX1	ENSGALG00000002159
18	4604366	A	G	0.641	-0.010769	0.00324852	0.000981437	upstream_gene_variant	FBF1	ENSGALG00000002179
18	4604366	A	G	0.641	-0.010769	0.00324852	0.000981437	upstream_gene_variant	FBF1	ENSGALG00000002179
18	4604373	T	G	0.645	-0.0114241	0.0032383	0.00045688	downstream_gene_variant	ACOX1	ENSGALG00000002159
18	4604373	T	G	0.645	-0.0114241	0.0032383	0.00045688	upstream_gene_variant	FBF1	ENSGALG00000002179
18	4604373	T	G	0.645	-0.0114241	0.0032383	0.00045688	upstream_gene_variant	FBF1	ENSGALG00000002179
18	4604416	G	A	0.566	-0.0103334	0.00315956	0.001146	downstream_gene_variant	ACOX1	ENSGALG00000002159
18	4604416	G	A	0.566	-0.0103334	0.00315956	0.001146	upstream_gene_variant	FBF1	ENSGALG00000002179
18	4604416	G	A	0.566	-0.0103334	0.00315956	0.001146	upstream_gene_variant	FBF1	ENSGALG00000002179
18	4604421	T	C	0.7	-0.00619806	0.00335358	0.0651532	downstream_gene_variant	ACOX1	ENSGALG00000002159
18	4604421	T	C	0.7	-0.00619806	0.00335358	0.0651532	upstream_gene_variant	FBF1	ENSGALG00000002179
18	4604421	T	C	0.7	-0.00619806	0.00335358	0.0651532	upstream_gene_variant	FBF1	ENSGALG00000002179
18	4604441	C	G	0.563	-0.0104326	0.00317302	0.00107898	downstream_gene_variant	ACOX1	ENSGALG00000002159
18	4604441	C	G	0.563	-0.0104326	0.00317302	0.00107898	upstream_gene_variant	FBF1	ENSGALG00000002179
18	4604441	C	G	0.563	-0.0104326	0.00317302	0.00107898	upstream_gene_variant	FBF1	ENSGALG00000002179
18	4604459	G	T	0.621	-0.0106999	0.00319047	0.00085672	downstream_gene_variant	ACOX1	ENSGALG00000002159
18	4604459	G	T	0.621	-0.0106999	0.00319047	0.00085672	upstream_gene_variant	FBF1	ENSGALG00000002179
18	4604459	G	T	0.621	-0.0106999	0.00319047	0.00085672	upstream_gene_variant	FBF1	ENSGALG00000002179
18	4604562	C	T	0.079	0.00283655	0.00560744	0.613177	downstream_gene_variant	ACOX1	ENSGALG00000002159
18	4604562	C	T	0.079	0.00283655	0.00560744	0.613177	upstream_gene_variant	FBF1	ENSGALG00000002179
18	4604562	C	T	0.079	0.00283655	0.00560744	0.613177	upstream_gene_variant	FBF1	ENSGALG00000002179
18	4604567	T	A	0.079	0.00283655	0.00560744	0.613177	downstream_gene_variant	ACOX1	ENSGALG00000002159
18	4604567	T	A	0.079	0.00283655	0.00560744	0.613177	upstream_gene_variant	FBF1	ENSGALG00000002179
18	4604567	T	A	0.079	0.00283655	0.00560744	0.613177	upstream_gene_variant	FBF1	ENSGALG00000002179
18	4604588	C	T	0.079	0.00283655	0.00560744	0.613177	downstream_gene_variant	ACOX1	ENSGALG00000002159
18	4604588	C	T	0.079	0.00283655	0.00560744	0.613177	upstream_gene_variant	FBF1	ENSGALG00000002179
18	4604588	C	T	0.079	0.00283655	0.00560744	0.613177	upstream_gene_variant	FBF1	ENSGALG00000002179
18	4604646	G	A	0.078	-0.000229905	0.00553582	0.966889	downstream_gene_variant	ACOX1	ENSGALG00000002159
18	4604646	G	A	0.078	-0.000229905	0.00553582	0.966889	upstream_gene_variant	FBF1	ENSGALG00000002179
18	4604646	G	A	0.078	-0.000229905	0.00553582	0.966889	upstream_gene_variant	FBF1	ENSGALG00000002179
18	4604745	T	C	0.694	-0.00921272	0.00335176	0.00619669	downstream_gene_variant	ACOX1	ENSGALG00000002159
18	4604745	T	C	0.694	-0.00921272	0.00335176	0.00619669	upstream_gene_variant	FBF1	ENSGALG00000002179
18	4604745	T	C	0.694	-0.00921272	0.00335176	0.00619669	upstream_gene_variant	FBF1	ENSGALG00000002179
18	4604788	G	A	0.106	0.0145493	0.00531303	0.0063895	downstream_gene_variant	ACOX1	ENSGALG00000002159
18	4604788	G	A	0.106	0.0145493	0.00531303	0.0063895	upstream_gene_variant	FBF1	ENSGALG00000002179
18	4604788	G	A	0.106	0.0145493	0.00531303	0.0063895	upstream_gene_variant	FBF1	ENSGALG00000002179
18	4604820	C	G	0.136	0.00617047	0.00429734	0.151649	downstream_gene_variant	ACOX1	ENSGALG00000002159
18	4604820	C	G	0.136	0.00617047	0.00429734	0.151649	upstream_gene_variant	FBF1	ENSGALG00000002179
18	4604820	C	G	0.136	0.00617047	0.00429734	0.151649	upstream_gene_variant	FBF1	ENSGALG00000002179
18	4604868	A	G	0.891	-0.0029846	0.00483704	0.537489	downstream_gene_variant	ACOX1	ENSGALG00000002159
18	4604868	A	G	0.891	-0.0029846	0.00483704	0.537489	upstream_gene_variant	FBF1	ENSGALG00000002179
18	4604868	A	G	0.891	-0.0029846	0.00483704	0.537489	upstream_gene_variant	FBF1	ENSGALG00000002179
18	4604881	G	C	0.561	-0.00960556	0.00316584	0.00253531	downstream_gene_variant	ACOX1	ENSGALG00000002159
18	4604881	G	C	0.561	-0.00960556	0.00316584	0.00253531	upstream_gene_variant	FBF1	ENSGALG00000002179
18	4604881	G	C	0.561	-0.00960556	0.00316584	0.00253531	upstream_gene_variant	FBF1	ENSGALG00000002179
18	4604889	C	A	0.56	-0.00955408	0.00315686	0.00259947	downstream_gene_variant	ACOX1	ENSGALG00000002159
18	4604889	C	A	0.56	-0.00955408	0.00315686	0.00259947	upstream_gene_variant	FBF1	ENSGALG00000002179
18	4604889	C	A	0.56	-0.00955408	0.00315686	0.00259947	upstream_gene_variant	FBF1	ENSGALG00000002179
18	4604913	C	G	0.137	0.00690384	0.00418824	0.0998887	downstream_gene_variant	ACOX1	ENSGALG00000002159
18	4604913	C	G	0.137	0.00690384	0.00418824	0.0998887	upstream_gene_variant	FBF1	ENSGALG00000002179
18	4604913	C	G	0.137	0.00690384	0.00418824	0.0998887	upstream_gene_variant	FBF1	ENSGALG00000002179
18	4604918	A	C	0.61	-0.0110815	0.00311423	0.000408057	downstream_gene_variant	ACOX1	ENSGALG00000002159
18	4604918	A	C	0.61	-0.0110815	0.00311423	0.000408057	upstream_gene_variant	FBF1	ENSGALG00000002179
18	4604918	A	C	0.61	-0.0110815	0.00311423	0.000408057	upstream_gene_variant	FBF1	ENSGALG00000002179
18	4605065	C	T	0.139	0.00594397	0.00419634	0.15725	downstream_gene_variant	ACOX1	ENSGALG00000002159
18	4605065	C	T	0.139	0.00594397	0.00419634	0.15725	upstream_gene_variant	FBF1	ENSGALG00000002179
18	4605065	C	T	0.139	0.00594397	0.00419634	0.15725	upstream_gene_variant	FBF1	ENSGALG00000002179
18	4605072	A	G	0.776	-0.00784677	0.00365127	0.0321004	downstream_gene_variant	ACOX1	ENSGALG00000002159
18	4605072	A	G	0.776	-0.00784677	0.00365127	0.0321004	upstream_gene_variant	FBF1	ENSGALG00000002179
18	4605072	A	G	0.776	-0.00784677	0.00365127	0.0321004	upstream_gene_variant	FBF1	ENSGALG00000002179
18	4605083	G	A	0.138	0.00559089	0.00425705	0.189664	downstream_gene_variant	ACOX1	ENSGALG00000002159
18	4605083	G	A	0.138	0.00559089	0.00425705	0.189664	upstream_gene_variant	FBF1	ENSGALG00000002179
18	4605083	G	A	0.138	0.00559089	0.00425705	0.189664	upstream_gene_variant	FBF1	ENSGALG00000002179
18	4605224	A	G	0.571	-0.010113	0.00320407	0.00169236	downstream_gene_variant	ACOX1	ENSGALG00000002159
18	4605224	A	G	0.571	-0.010113	0.00320407	0.00169236	upstream_gene_variant	FBF1	ENSGALG00000002179
18	4605224	A	G	0.571	-0.010113	0.00320407	0.00169236	upstream_gene_variant	FBF1	ENSGALG00000002179
18	4605241	G	A	0.745	-0.00550987	0.00355025	0.121291	downstream_gene_variant	ACOX1	ENSGALG00000002159
18	4605241	G	A	0.745	-0.00550987	0.00355025	0.121291	upstream_gene_variant	FBF1	ENSGALG00000002179
18	4605241	G	A	0.745	-0.00550987	0.00355025	0.121291	upstream_gene_variant	FBF1	ENSGALG00000002179
18	4605282	G	A	0.4	0.00859821	0.00314153	0.00641769	downstream_gene_variant	ACOX1	ENSGALG00000002159
18	4605282	G	A	0.4	0.00859821	0.00314153	0.00641769	upstream_gene_variant	FBF1	ENSGALG00000002179
18	4605282	G	A	0.4	0.00859821	0.00314153	0.00641769	upstream_gene_variant	FBF1	ENSGALG00000002179
18	4605393	C	T	0.334	0.0123536	0.00328713	0.000190936	downstream_gene_variant	ACOX1	ENSGALG00000002159
18	4605393	C	T	0.334	0.0123536	0.00328713	0.000190936	upstream_gene_variant	FBF1	ENSGALG00000002179
18	4605393	C	T	0.334	0.0123536	0.00328713	0.000190936	upstream_gene_variant	FBF1	ENSGALG00000002179
18	4605527	C	T	0.052	0.0151729	0.00712274	0.0336325	downstream_gene_variant	ACOX1	ENSGALG00000002159
18	4605527	C	T	0.052	0.0151729	0.00712274	0.0336325	upstream_gene_variant	FBF1	ENSGALG00000002179
18	4605527	C	T	0.052	0.0151729	0.00712274	0.0336325	upstream_gene_variant	FBF1	ENSGALG00000002179
18	4605534	C	T	0.136	0.00521384	0.00428518	0.224275	downstream_gene_variant	ACOX1	ENSGALG00000002159
18	4605534	C	T	0.136	0.00521384	0.00428518	0.224275	upstream_gene_variant	FBF1	ENSGALG00000002179
18	4605534	C	T	0.136	0.00521384	0.00428518	0.224275	upstream_gene_variant	FBF1	ENSGALG00000002179
18	4605608	T	G	0.051	0.0140829	0.00721087	0.0513643	downstream_gene_variant	ACOX1	ENSGALG00000002159
18	4605608	T	G	0.051	0.0140829	0.00721087	0.0513643	upstream_gene_variant	FBF1	ENSGALG00000002179
18	4605608	T	G	0.051	0.0140829	0.00721087	0.0513643	upstream_gene_variant	FBF1	ENSGALG00000002179
18	4605618	G	A	0.335	0.00661721	0.00320292	0.0393333	downstream_gene_variant	ACOX1	ENSGALG00000002159
18	4605618	G	A	0.335	0.00661721	0.00320292	0.0393333	upstream_gene_variant	FBF1	ENSGALG00000002179
18	4605618	G	A	0.335	0.00661721	0.00320292	0.0393333	upstream_gene_variant	FBF1	ENSGALG00000002179
18	4605719	G	T	0.296	0.00701518	0.0034201	0.0407615	downstream_gene_variant	ACOX1	ENSGALG00000002159
18	4605719	G	T	0.296	0.00701518	0.0034201	0.0407615	upstream_gene_variant	FBF1	ENSGALG00000002179
18	4605719	G	T	0.296	0.00701518	0.0034201	0.0407615	upstream_gene_variant	FBF1	ENSGALG00000002179
18	4605736	C	T	0.431	-0.0174746	0.00307159	2.15e-08	downstream_gene_variant	ACOX1	ENSGALG00000002159
18	4605736	C	T	0.431	-0.0174746	0.00307159	2.15e-08	upstream_gene_variant	FBF1	ENSGALG00000002179
18	4605736	C	T	0.431	-0.0174746	0.00307159	2.15e-08	upstream_gene_variant	FBF1	ENSGALG00000002179
18	4605774	C	G	0.105	0.00693454	0.00492675	0.15988	downstream_gene_variant	ACOX1	ENSGALG00000002159
18	4605774	C	G	0.105	0.00693454	0.00492675	0.15988	upstream_gene_variant	FBF1	ENSGALG00000002179
18	4605774	C	G	0.105	0.00693454	0.00492675	0.15988	upstream_gene_variant	FBF1	ENSGALG00000002179
18	4605775	G	T	0.295	0.00813487	0.00338896	0.0167344	downstream_gene_variant	ACOX1	ENSGALG00000002159
18	4605775	G	T	0.295	0.00813487	0.00338896	0.0167344	upstream_gene_variant	FBF1	ENSGALG00000002179
18	4605775	G	T	0.295	0.00813487	0.00338896	0.0167344	upstream_gene_variant	FBF1	ENSGALG00000002179
18	4605813	C	T	0.138	0.0138611	0.00437251	0.00161563	downstream_gene_variant	ACOX1	ENSGALG00000002159
18	4605813	C	T	0.138	0.0138611	0.00437251	0.00161563	upstream_gene_variant	FBF1	ENSGALG00000002179
18	4605813	C	T	0.138	0.0138611	0.00437251	0.00161563	upstream_gene_variant	FBF1	ENSGALG00000002179
18	4605836	G	A	0.346	0.0105314	0.00301605	0.000521438	downstream_gene_variant	ACOX1	ENSGALG00000002159
18	4605836	G	A	0.346	0.0105314	0.00301605	0.000521438	upstream_gene_variant	FBF1	ENSGALG00000002179
18	4605836	G	A	0.346	0.0105314	0.00301605	0.000521438	upstream_gene_variant	FBF1	ENSGALG00000002179
18	4605840	G	C	0.346	0.0105314	0.00301605	0.000521438	downstream_gene_variant	ACOX1	ENSGALG00000002159
18	4605840	G	C	0.346	0.0105314	0.00301605	0.000521438	upstream_gene_variant	FBF1	ENSGALG00000002179
18	4605840	G	C	0.346	0.0105314	0.00301605	0.000521438	upstream_gene_variant	FBF1	ENSGALG00000002179
18	4606159	T	C	0.571	0.0152668	0.00293369	2.83e-07	downstream_gene_variant	ACOX1	ENSGALG00000002159
18	4606159	T	C	0.571	0.0152668	0.00293369	2.83e-07	upstream_gene_variant	FBF1	ENSGALG00000002179
18	4606159	T	C	0.571	0.0152668	0.00293369	2.83e-07	upstream_gene_variant	FBF1	ENSGALG00000002179
18	4606168	C	T	0.315	0.0128618	0.00313966	4.88e-05	downstream_gene_variant	ACOX1	ENSGALG00000002159
18	4606168	C	T	0.315	0.0128618	0.00313966	4.88e-05	upstream_gene_variant	FBF1	ENSGALG00000002179
18	4606168	C	T	0.315	0.0128618	0.00313966	4.88e-05	upstream_gene_variant	FBF1	ENSGALG00000002179
18	4606182	G	A	0.108	0.00448243	0.00482992	0.353818	downstream_gene_variant	ACOX1	ENSGALG00000002159
18	4606182	G	A	0.108	0.00448243	0.00482992	0.353818	upstream_gene_variant	FBF1	ENSGALG00000002179
18	4606182	G	A	0.108	0.00448243	0.00482992	0.353818	upstream_gene_variant	FBF1	ENSGALG00000002179
18	4606196	T	C	0.128	0.00595803	0.00428561	0.165062	downstream_gene_variant	ACOX1	ENSGALG00000002159
18	4606196	T	C	0.128	0.00595803	0.00428561	0.165062	upstream_gene_variant	FBF1	ENSGALG00000002179
18	4606196	T	C	0.128	0.00595803	0.00428561	0.165062	upstream_gene_variant	FBF1	ENSGALG00000002179
18	4606301	A	G	0.273	0.014556	0.00344893	2.89e-05	downstream_gene_variant	ACOX1	ENSGALG00000002159
18	4606301	A	G	0.273	0.014556	0.00344893	2.89e-05	upstream_gene_variant	FBF1	ENSGALG00000002179
18	4606301	A	G	0.273	0.014556	0.00344893	2.89e-05	upstream_gene_variant	FBF1	ENSGALG00000002179
18	4606322	C	T	0.273	0.0149921	0.00345673	1.74e-05	downstream_gene_variant	ACOX1	ENSGALG00000002159
18	4606322	C	T	0.273	0.0149921	0.00345673	1.74e-05	upstream_gene_variant	FBF1	ENSGALG00000002179
18	4606322	C	T	0.273	0.0149921	0.00345673	1.74e-05	upstream_gene_variant	FBF1	ENSGALG00000002179
18	4606333	C	G	0.326	0.0162425	0.00330657	1.22e-06	downstream_gene_variant	ACOX1	ENSGALG00000002159
18	4606333	C	G	0.326	0.0162425	0.00330657	1.22e-06	upstream_gene_variant	FBF1	ENSGALG00000002179
18	4606333	C	G	0.326	0.0162425	0.00330657	1.22e-06	upstream_gene_variant	FBF1	ENSGALG00000002179
18	4606454	G	A	0.384	0.0135978	0.0033019	4.45e-05	downstream_gene_variant	ACOX1	ENSGALG00000002159
18	4606454	G	A	0.384	0.0135978	0.0033019	4.45e-05	upstream_gene_variant	FBF1	ENSGALG00000002179
18	4606454	G	A	0.384	0.0135978	0.0033019	4.45e-05	upstream_gene_variant	FBF1	ENSGALG00000002179
18	4606746	A	G	0.148	0.015175	0.00442951	0.000662243	downstream_gene_variant	ACOX1	ENSGALG00000002159
18	4606746	A	G	0.148	0.015175	0.00442951	0.000662243	intron_variant	FBF1	ENSGALG00000002179
18	4606746	A	G	0.148	0.015175	0.00442951	0.000662243	intron_variant	FBF1	ENSGALG00000002179
18	4606748	A	G	0.524	0.0175858	0.00326614	1.11e-07	downstream_gene_variant	ACOX1	ENSGALG00000002159
18	4606748	A	G	0.524	0.0175858	0.00326614	1.11e-07	intron_variant	FBF1	ENSGALG00000002179
18	4606748	A	G	0.524	0.0175858	0.00326614	1.11e-07	intron_variant	FBF1	ENSGALG00000002179
18	4606851	A	G	0.067	-0.00309416	0.00627743	0.622293	downstream_gene_variant	ACOX1	ENSGALG00000002159
18	4606851	A	G	0.067	-0.00309416	0.00627743	0.622293	intron_variant	FBF1	ENSGALG00000002179
18	4606851	A	G	0.067	-0.00309416	0.00627743	0.622293	intron_variant	FBF1	ENSGALG00000002179
18	4606852	G	A	0.151	0.0134141	0.00438243	0.00232317	downstream_gene_variant	ACOX1	ENSGALG00000002159
18	4606852	G	A	0.151	0.0134141	0.00438243	0.00232317	intron_variant	FBF1	ENSGALG00000002179
18	4606852	G	A	0.151	0.0134141	0.00438243	0.00232317	intron_variant	FBF1	ENSGALG00000002179
18	4606869	A	G	0.236	0.00897805	0.00391818	0.0223481	downstream_gene_variant	ACOX1	ENSGALG00000002159
18	4606869	A	G	0.236	0.00897805	0.00391818	0.0223481	intron_variant	FBF1	ENSGALG00000002179
18	4606869	A	G	0.236	0.00897805	0.00391818	0.0223481	intron_variant	FBF1	ENSGALG00000002179
18	4606897	G	A	0.295	0.0124895	0.00343165	0.000301021	downstream_gene_variant	ACOX1	ENSGALG00000002159
18	4606897	G	A	0.295	0.0124895	0.00343165	0.000301021	intron_variant	FBF1	ENSGALG00000002179
18	4606897	G	A	0.295	0.0124895	0.00343165	0.000301021	intron_variant	FBF1	ENSGALG00000002179
18	4606898	A	T	0.147	0.0138852	0.0044264	0.00180603	downstream_gene_variant	ACOX1	ENSGALG00000002159
18	4606898	A	T	0.147	0.0138852	0.0044264	0.00180603	intron_variant	FBF1	ENSGALG00000002179
18	4606898	A	T	0.147	0.0138852	0.0044264	0.00180603	intron_variant	FBF1	ENSGALG00000002179
18	4606904	G	A	0.054	0.000214038	0.00699413	0.975599	downstream_gene_variant	ACOX1	ENSGALG00000002159
18	4606904	G	A	0.054	0.000214038	0.00699413	0.975599	intron_variant	FBF1	ENSGALG00000002179
18	4606904	G	A	0.054	0.000214038	0.00699413	0.975599	intron_variant	FBF1	ENSGALG00000002179
18	4606914	G	A	0.291	0.00757072	0.00352624	0.0322666	downstream_gene_variant	ACOX1	ENSGALG00000002159
18	4606914	G	A	0.291	0.00757072	0.00352624	0.0322666	intron_variant	FBF1	ENSGALG00000002179
18	4606914	G	A	0.291	0.00757072	0.00352624	0.0322666	intron_variant	FBF1	ENSGALG00000002179
18	4606919	C	T	0.381	0.010459	0.00327932	0.00151337	downstream_gene_variant	ACOX1	ENSGALG00000002159
18	4606919	C	T	0.381	0.010459	0.00327932	0.00151337	intron_variant	FBF1	ENSGALG00000002179
18	4606919	C	T	0.381	0.010459	0.00327932	0.00151337	intron_variant	FBF1	ENSGALG00000002179
18	4606993	C	T	0.234	0.00773162	0.00394621	0.0506276	downstream_gene_variant	ACOX1	ENSGALG00000002159
18	4606993	C	T	0.234	0.00773162	0.00394621	0.0506276	missense_variant	FBF1	ENSGALG00000002179
18	4606993	C	T	0.234	0.00773162	0.00394621	0.0506276	missense_variant	FBF1	ENSGALG00000002179
18	4607055	A	G	0.36	0.0137782	0.00326591	2.91e-05	downstream_gene_variant	ACOX1	ENSGALG00000002159
18	4607055	A	G	0.36	0.0137782	0.00326591	2.91e-05	intron_variant	FBF1	ENSGALG00000002179
18	4607055	A	G	0.36	0.0137782	0.00326591	2.91e-05	intron_variant	FBF1	ENSGALG00000002179
18	4607163	T	C	0.135	0.00585879	0.00432548	0.176182	downstream_gene_variant	ACOX1	ENSGALG00000002159
18	4607163	T	C	0.135	0.00585879	0.00432548	0.176182	intron_variant	FBF1	ENSGALG00000002179
18	4607163	T	C	0.135	0.00585879	0.00432548	0.176182	intron_variant	FBF1	ENSGALG00000002179
18	4607189	C	T	0.583	0.0186698	0.0031814	7.93e-09	downstream_gene_variant	ACOX1	ENSGALG00000002159
18	4607189	C	T	0.583	0.0186698	0.0031814	7.93e-09	intron_variant	FBF1	ENSGALG00000002179
18	4607189	C	T	0.583	0.0186698	0.0031814	7.93e-09	intron_variant	FBF1	ENSGALG00000002179
18	4607298	G	A	0.163	0.0120522	0.00423676	0.00462433	downstream_gene_variant	ACOX1	ENSGALG00000002159
18	4607298	G	A	0.163	0.0120522	0.00423676	0.00462433	intron_variant	FBF1	ENSGALG00000002179
18	4607298	G	A	0.163	0.0120522	0.00423676	0.00462433	intron_variant	FBF1	ENSGALG00000002179
18	4607371	G	A	0.213	0.010211	0.00381373	0.00765794	downstream_gene_variant	ACOX1	ENSGALG00000002159
18	4607371	G	A	0.213	0.010211	0.00381373	0.00765794	intron_variant	FBF1	ENSGALG00000002179
18	4607371	G	A	0.213	0.010211	0.00381373	0.00765794	intron_variant	FBF1	ENSGALG00000002179
18	4607463	A	T	0.133	0.00769161	0.00431626	0.0753433	downstream_gene_variant	ACOX1	ENSGALG00000002159
18	4607463	A	T	0.133	0.00769161	0.00431626	0.0753433	intron_variant	FBF1	ENSGALG00000002179
18	4607463	A	T	0.133	0.00769161	0.00431626	0.0753433	intron_variant	FBF1	ENSGALG00000002179
18	4607471	G	A	0.276	0.00574519	0.00363784	0.11489	downstream_gene_variant	ACOX1	ENSGALG00000002159
18	4607471	G	A	0.276	0.00574519	0.00363784	0.11489	intron_variant	FBF1	ENSGALG00000002179
18	4607471	G	A	0.276	0.00574519	0.00363784	0.11489	intron_variant	FBF1	ENSGALG00000002179
18	4607498	A	T	0.279	0.00733194	0.00365147	0.0451763	downstream_gene_variant	ACOX1	ENSGALG00000002159
18	4607498	A	T	0.279	0.00733194	0.00365147	0.0451763	intron_variant	FBF1	ENSGALG00000002179
18	4607498	A	T	0.279	0.00733194	0.00365147	0.0451763	intron_variant	FBF1	ENSGALG00000002179
18	4607590	C	G	0.269	0.00793464	0.00364679	0.0300294	downstream_gene_variant	ACOX1	ENSGALG00000002159
18	4607590	C	G	0.269	0.00793464	0.00364679	0.0300294	intron_variant	FBF1	ENSGALG00000002179
18	4607590	C	G	0.269	0.00793464	0.00364679	0.0300294	intron_variant	FBF1	ENSGALG00000002179
18	4607631	G	A	0.274	0.00864802	0.00362386	0.0173774	downstream_gene_variant	ACOX1	ENSGALG00000002159
18	4607631	G	A	0.274	0.00864802	0.00362386	0.0173774	missense_variant	FBF1	ENSGALG00000002179
18	4607631	G	A	0.274	0.00864802	0.00362386	0.0173774	missense_variant	FBF1	ENSGALG00000002179
18	4607645	C	T	0.16	0.00968561	0.00423325	0.0225467	downstream_gene_variant	ACOX1	ENSGALG00000002159
18	4607645	C	T	0.16	0.00968561	0.00423325	0.0225467	synonymous_variant	FBF1	ENSGALG00000002179
18	4607645	C	T	0.16	0.00968561	0.00423325	0.0225467	synonymous_variant	FBF1	ENSGALG00000002179
18	4607667	C	T	0.291	0.0117493	0.00345276	0.000719238	downstream_gene_variant	ACOX1	ENSGALG00000002159
18	4607667	C	T	0.291	0.0117493	0.00345276	0.000719238	intron_variant	FBF1	ENSGALG00000002179
18	4607667	C	T	0.291	0.0117493	0.00345276	0.000719238	intron_variant	FBF1	ENSGALG00000002179
18	4607668	A	G	0.524	0.0192418	0.00323652	5.13e-09	downstream_gene_variant	ACOX1	ENSGALG00000002159
18	4607668	A	G	0.524	0.0192418	0.00323652	5.13e-09	intron_variant	FBF1	ENSGALG00000002179
18	4607668	A	G	0.524	0.0192418	0.00323652	5.13e-09	intron_variant	FBF1	ENSGALG00000002179
18	4607724	A	G	0.548	0.0149001	0.00317828	3.54e-06	downstream_gene_variant	ACOX1	ENSGALG00000002159
18	4607724	A	G	0.548	0.0149001	0.00317828	3.54e-06	intron_variant	FBF1	ENSGALG00000002179
18	4607724	A	G	0.548	0.0149001	0.00317828	3.54e-06	intron_variant	FBF1	ENSGALG00000002179
18	4607736	A	T	0.551	0.0159954	0.00317034	6.31e-07	downstream_gene_variant	ACOX1	ENSGALG00000002159
18	4607736	A	T	0.551	0.0159954	0.00317034	6.31e-07	intron_variant	FBF1	ENSGALG00000002179
18	4607736	A	T	0.551	0.0159954	0.00317034	6.31e-07	intron_variant	FBF1	ENSGALG00000002179
18	4607858	A	G	0.516	0.0185107	0.00317381	9.71e-09	downstream_gene_variant	ACOX1	ENSGALG00000002159
18	4607858	A	G	0.516	0.0185107	0.00317381	9.71e-09	intron_variant	FBF1	ENSGALG00000002179
18	4607858	A	G	0.516	0.0185107	0.00317381	9.71e-09	intron_variant	FBF1	ENSGALG00000002179
18	4607899	T	C	0.22	0.00768003	0.0040866	0.0607703	downstream_gene_variant	ACOX1	ENSGALG00000002159
18	4607899	T	C	0.22	0.00768003	0.0040866	0.0607703	intron_variant	FBF1	ENSGALG00000002179
18	4607899	T	C	0.22	0.00768003	0.0040866	0.0607703	intron_variant	FBF1	ENSGALG00000002179
18	4607900	G	A	0.291	0.0127554	0.00352534	0.000326211	downstream_gene_variant	ACOX1	ENSGALG00000002159
18	4607900	G	A	0.291	0.0127554	0.00352534	0.000326211	intron_variant	FBF1	ENSGALG00000002179
18	4607900	G	A	0.291	0.0127554	0.00352534	0.000326211	intron_variant	FBF1	ENSGALG00000002179
18	4608000	G	A	0.506	0.0162671	0.003274	9.22e-07	downstream_gene_variant	ACOX1	ENSGALG00000002159
18	4608000	G	A	0.506	0.0162671	0.003274	9.22e-07	synonymous_variant	FBF1	ENSGALG00000002179
18	4608000	G	A	0.506	0.0162671	0.003274	9.22e-07	synonymous_variant	FBF1	ENSGALG00000002179
18	4608006	T	C	0.508	0.0167055	0.00329038	5.38e-07	downstream_gene_variant	ACOX1	ENSGALG00000002159
18	4608006	T	C	0.508	0.0167055	0.00329038	5.38e-07	synonymous_variant	FBF1	ENSGALG00000002179
18	4608006	T	C	0.508	0.0167055	0.00329038	5.38e-07	synonymous_variant	FBF1	ENSGALG00000002179
18	4608018	T	G	0.574	0.0170372	0.00318686	1.36e-07	downstream_gene_variant	ACOX1	ENSGALG00000002159
18	4608018	T	G	0.574	0.0170372	0.00318686	1.36e-07	synonymous_variant	FBF1	ENSGALG00000002179
18	4608018	T	G	0.574	0.0170372	0.00318686	1.36e-07	synonymous_variant	FBF1	ENSGALG00000002179
18	4608124	A	T	0.353	0.00885441	0.00334324	0.00833671	downstream_gene_variant	ACOX1	ENSGALG00000002159
18	4608124	A	T	0.353	0.00885441	0.00334324	0.00833671	intron_variant	FBF1	ENSGALG00000002179
18	4608124	A	T	0.353	0.00885441	0.00334324	0.00833671	intron_variant	FBF1	ENSGALG00000002179
18	4608140	C	T	0.224	0.00863474	0.00404618	0.0333151	downstream_gene_variant	ACOX1	ENSGALG00000002159
18	4608140	C	T	0.224	0.00863474	0.00404618	0.0333151	intron_variant	FBF1	ENSGALG00000002179
18	4608140	C	T	0.224	0.00863474	0.00404618	0.0333151	intron_variant	FBF1	ENSGALG00000002179
18	4608148	C	T	0.573	0.0167996	0.00321785	2.6e-07	downstream_gene_variant	ACOX1	ENSGALG00000002159
18	4608148	C	T	0.573	0.0167996	0.00321785	2.6e-07	intron_variant	FBF1	ENSGALG00000002179
18	4608148	C	T	0.573	0.0167996	0.00321785	2.6e-07	intron_variant	FBF1	ENSGALG00000002179
18	4608156	G	A	0.515	0.0174898	0.00322169	8.79e-08	downstream_gene_variant	ACOX1	ENSGALG00000002159
18	4608156	G	A	0.515	0.0174898	0.00322169	8.79e-08	intron_variant	FBF1	ENSGALG00000002179
18	4608156	G	A	0.515	0.0174898	0.00322169	8.79e-08	intron_variant	FBF1	ENSGALG00000002179
18	4608221	C	G	0.287	0.0119067	0.00345513	0.000615704	downstream_gene_variant	ACOX1	ENSGALG00000002159
18	4608221	C	G	0.287	0.0119067	0.00345513	0.000615704	intron_variant	FBF1	ENSGALG00000002179
18	4608221	C	G	0.287	0.0119067	0.00345513	0.000615704	intron_variant	FBF1	ENSGALG00000002179
18	4608473	C	T	0.513	0.017528	0.00314329	3.99e-08	downstream_gene_variant	ACOX1	ENSGALG00000002159
18	4608473	C	T	0.513	0.017528	0.00314329	3.99e-08	intron_variant	FBF1	ENSGALG00000002179
18	4608473	C	T	0.513	0.017528	0.00314329	3.99e-08	intron_variant	FBF1	ENSGALG00000002179
18	4608500	C	T	0.13	0.00654546	0.00436991	0.134791	downstream_gene_variant	ACOX1	ENSGALG00000002159
18	4608500	C	T	0.13	0.00654546	0.00436991	0.134791	intron_variant	FBF1	ENSGALG00000002179
18	4608500	C	T	0.13	0.00654546	0.00436991	0.134791	intron_variant	FBF1	ENSGALG00000002179
18	4608559	A	G	0.495	0.0169893	0.00323392	2.2e-07	downstream_gene_variant	ACOX1	ENSGALG00000002159
18	4608559	A	G	0.495	0.0169893	0.00323392	2.2e-07	intron_variant	FBF1	ENSGALG00000002179
18	4608559	A	G	0.495	0.0169893	0.00323392	2.2e-07	intron_variant	FBF1	ENSGALG00000002179
18	4608564	G	A	0.495	0.0169893	0.00323392	2.2e-07	downstream_gene_variant	ACOX1	ENSGALG00000002159
18	4608564	G	A	0.495	0.0169893	0.00323392	2.2e-07	intron_variant	FBF1	ENSGALG00000002179
18	4608564	G	A	0.495	0.0169893	0.00323392	2.2e-07	intron_variant	FBF1	ENSGALG00000002179
18	4608596	C	T	0.052	0.00136381	0.00712887	0.84836	downstream_gene_variant	ACOX1	ENSGALG00000002159
18	4608596	C	T	0.052	0.00136381	0.00712887	0.84836	intron_variant	FBF1	ENSGALG00000002179
18	4608596	C	T	0.052	0.00136381	0.00712887	0.84836	intron_variant	FBF1	ENSGALG00000002179
18	4608655	A	T	0.559	0.0160695	0.00319285	6.71e-07	downstream_gene_variant	ACOX1	ENSGALG00000002159
18	4608655	A	T	0.559	0.0160695	0.00319285	6.71e-07	intron_variant	FBF1	ENSGALG00000002179
18	4608655	A	T	0.559	0.0160695	0.00319285	6.71e-07	intron_variant	FBF1	ENSGALG00000002179
18	4608677	C	T	0.508	0.0160961	0.0032651	1.12e-06	downstream_gene_variant	ACOX1	ENSGALG00000002159
18	4608677	C	T	0.508	0.0160961	0.0032651	1.12e-06	intron_variant	FBF1	ENSGALG00000002179
18	4608677	C	T	0.508	0.0160961	0.0032651	1.12e-06	intron_variant	FBF1	ENSGALG00000002179
18	4608756	A	C	0.572	0.0172963	0.00314973	6.3e-08	downstream_gene_variant	ACOX1	ENSGALG00000002159
18	4608756	A	C	0.572	0.0172963	0.00314973	6.3e-08	intron_variant	FBF1	ENSGALG00000002179
18	4608756	A	C	0.572	0.0172963	0.00314973	6.3e-08	intron_variant	FBF1	ENSGALG00000002179
18	4608767	G	A	0.554	0.017253	0.00319596	1.03e-07	downstream_gene_variant	ACOX1	ENSGALG00000002159
18	4608767	G	A	0.554	0.017253	0.00319596	1.03e-07	intron_variant	FBF1	ENSGALG00000002179
18	4608767	G	A	0.554	0.017253	0.00319596	1.03e-07	intron_variant	FBF1	ENSGALG00000002179
18	4608768	A	G	0.555	0.0169375	0.00320229	1.83e-07	downstream_gene_variant	ACOX1	ENSGALG00000002159
18	4608768	A	G	0.555	0.0169375	0.00320229	1.83e-07	intron_variant	FBF1	ENSGALG00000002179
18	4608768	A	G	0.555	0.0169375	0.00320229	1.83e-07	intron_variant	FBF1	ENSGALG00000002179
18	4608771	G	T	0.555	0.0169375	0.00320229	1.83e-07	downstream_gene_variant	ACOX1	ENSGALG00000002159
18	4608771	G	T	0.555	0.0169375	0.00320229	1.83e-07	intron_variant	FBF1	ENSGALG00000002179
18	4608771	G	T	0.555	0.0169375	0.00320229	1.83e-07	intron_variant	FBF1	ENSGALG00000002179
18	4608900	G	C	0.559	0.016201	0.00324345	8.09e-07	downstream_gene_variant	ACOX1	ENSGALG00000002159
18	4608900	G	C	0.559	0.016201	0.00324345	8.09e-07	intron_variant	FBF1	ENSGALG00000002179
18	4608900	G	C	0.559	0.016201	0.00324345	8.09e-07	intron_variant	FBF1	ENSGALG00000002179
18	4608978	G	T	0.052	0.0017356	0.00718753	0.809285	downstream_gene_variant	ACOX1	ENSGALG00000002159
18	4608978	G	T	0.052	0.0017356	0.00718753	0.809285	intron_variant	FBF1	ENSGALG00000002179
18	4608978	G	T	0.052	0.0017356	0.00718753	0.809285	intron_variant	FBF1	ENSGALG00000002179
18	4609032	C	T	0.159	0.012563	0.00429297	0.00358179	downstream_gene_variant	ACOX1	ENSGALG00000002159
18	4609032	C	T	0.159	0.012563	0.00429297	0.00358179	synonymous_variant	FBF1	ENSGALG00000002179
18	4609032	C	T	0.159	0.012563	0.00429297	0.00358179	synonymous_variant	FBF1	ENSGALG00000002179
18	4609144	A	C	0.053	-0.00331381	0.0070544	0.638733	downstream_gene_variant	ACOX1	ENSGALG00000002159
18	4609144	A	C	0.053	-0.00331381	0.0070544	0.638733	intron_variant	FBF1	ENSGALG00000002179
18	4609144	A	C	0.053	-0.00331381	0.0070544	0.638733	intron_variant	FBF1	ENSGALG00000002179
18	4609145	G	T	0.053	-0.00331381	0.0070544	0.638733	downstream_gene_variant	ACOX1	ENSGALG00000002159
18	4609145	G	T	0.053	-0.00331381	0.0070544	0.638733	intron_variant	FBF1	ENSGALG00000002179
18	4609145	G	T	0.053	-0.00331381	0.0070544	0.638733	intron_variant	FBF1	ENSGALG00000002179
18	4609157	A	G	0.164	0.0133666	0.00420436	0.00156643	downstream_gene_variant	ACOX1	ENSGALG00000002159
18	4609157	A	G	0.164	0.0133666	0.00420436	0.00156643	intron_variant	FBF1	ENSGALG00000002179
18	4609157	A	G	0.164	0.0133666	0.00420436	0.00156643	intron_variant	FBF1	ENSGALG00000002179
18	4609197	A	G	0.578	0.0197249	0.00317904	1.13e-09	downstream_gene_variant	ACOX1	ENSGALG00000002159
18	4609197	A	G	0.578	0.0197249	0.00317904	1.13e-09	intron_variant	FBF1	ENSGALG00000002179
18	4609197	A	G	0.578	0.0197249	0.00317904	1.13e-09	intron_variant	FBF1	ENSGALG00000002179
18	4609246	G	T	0.126	0.00705304	0.00436838	0.107023	downstream_gene_variant	ACOX1	ENSGALG00000002159
18	4609246	G	T	0.126	0.00705304	0.00436838	0.107023	intron_variant	FBF1	ENSGALG00000002179
18	4609246	G	T	0.126	0.00705304	0.00436838	0.107023	intron_variant	FBF1	ENSGALG00000002179
18	4609248	A	G	0.126	0.00705304	0.00436838	0.107023	downstream_gene_variant	ACOX1	ENSGALG00000002159
18	4609248	A	G	0.126	0.00705304	0.00436838	0.107023	intron_variant	FBF1	ENSGALG00000002179
18	4609248	A	G	0.126	0.00705304	0.00436838	0.107023	intron_variant	FBF1	ENSGALG00000002179
18	4609273	G	A	0.053	0.00230802	0.00711289	0.745705	downstream_gene_variant	ACOX1	ENSGALG00000002159
18	4609273	G	A	0.053	0.00230802	0.00711289	0.745705	intron_variant	FBF1	ENSGALG00000002179
18	4609273	G	A	0.053	0.00230802	0.00711289	0.745705	intron_variant	FBF1	ENSGALG00000002179
18	4609303	G	A	0.177	0.00514792	0.0038527	0.182084	intron_variant	FBF1	ENSGALG00000002179
18	4609303	G	A	0.177	0.00514792	0.0038527	0.182084	intron_variant	FBF1	ENSGALG00000002179
18	4609317	A	G	0.176	0.00472899	0.0038567	0.220698	intron_variant	FBF1	ENSGALG00000002179
18	4609317	A	G	0.176	0.00472899	0.0038567	0.220698	intron_variant	FBF1	ENSGALG00000002179
18	4609319	C	T	0.176	0.00472899	0.0038567	0.220698	intron_variant	FBF1	ENSGALG00000002179
18	4609319	C	T	0.176	0.00472899	0.0038567	0.220698	intron_variant	FBF1	ENSGALG00000002179
18	4609320	T	C	0.176	0.00472899	0.0038567	0.220698	intron_variant	FBF1	ENSGALG00000002179
18	4609320	T	C	0.176	0.00472899	0.0038567	0.220698	intron_variant	FBF1	ENSGALG00000002179
18	4609326	C	T	0.176	0.00472899	0.0038567	0.220698	intron_variant	FBF1	ENSGALG00000002179
18	4609326	C	T	0.176	0.00472899	0.0038567	0.220698	intron_variant	FBF1	ENSGALG00000002179
18	4609328	T	C	0.176	0.00472899	0.0038567	0.220698	intron_variant	FBF1	ENSGALG00000002179
18	4609328	T	C	0.176	0.00472899	0.0038567	0.220698	intron_variant	FBF1	ENSGALG00000002179
18	4609334	A	G	0.177	0.00471408	0.00384342	0.220564	intron_variant	FBF1	ENSGALG00000002179
18	4609334	A	G	0.177	0.00471408	0.00384342	0.220564	intron_variant	FBF1	ENSGALG00000002179
18	4609354	C	T	0.13	0.00503234	0.0043669	0.249704	intron_variant	FBF1	ENSGALG00000002179
18	4609354	C	T	0.13	0.00503234	0.0043669	0.249704	intron_variant	FBF1	ENSGALG00000002179
18	4609544	C	T	0.133	0.0052595	0.00426569	0.218152	synonymous_variant	FBF1	ENSGALG00000002179
18	4609544	C	T	0.133	0.0052595	0.00426569	0.218152	synonymous_variant	FBF1	ENSGALG00000002179
18	4609608	G	A	0.055	0.000547103	0.00685411	0.936411	missense_variant	FBF1	ENSGALG00000002179
18	4609608	G	A	0.055	0.000547103	0.00685411	0.936411	missense_variant	FBF1	ENSGALG00000002179
18	4609764	G	A	0.378	0.0148398	0.003358	1.21e-05	intron_variant	FBF1	ENSGALG00000002179
18	4609764	G	A	0.378	0.0148398	0.003358	1.21e-05	intron_variant	FBF1	ENSGALG00000002179
18	4609766	G	A	0.378	0.0148398	0.003358	1.21e-05	intron_variant	FBF1	ENSGALG00000002179
18	4609766	G	A	0.378	0.0148398	0.003358	1.21e-05	intron_variant	FBF1	ENSGALG00000002179
18	4609772	T	G	0.571	0.0177506	0.00315067	2.92e-08	intron_variant	FBF1	ENSGALG00000002179
18	4609772	T	G	0.571	0.0177506	0.00315067	2.92e-08	intron_variant	FBF1	ENSGALG00000002179
18	4609782	T	A	0.377	0.0144151	0.00333719	1.88e-05	intron_variant	FBF1	ENSGALG00000002179
18	4609782	T	A	0.377	0.0144151	0.00333719	1.88e-05	intron_variant	FBF1	ENSGALG00000002179
18	4609791	T	C	0.376	0.0145626	0.00335412	1.71e-05	intron_variant	FBF1	ENSGALG00000002179
18	4609791	T	C	0.376	0.0145626	0.00335412	1.71e-05	intron_variant	FBF1	ENSGALG00000002179
18	4609880	G	A	0.4	0.0131237	0.00331513	8.6e-05	intron_variant	FBF1	ENSGALG00000002179
18	4609880	G	A	0.4	0.0131237	0.00331513	8.6e-05	intron_variant	FBF1	ENSGALG00000002179
18	4609886	G	A	0.578	0.0162387	0.00323338	7.07e-07	intron_variant	FBF1	ENSGALG00000002179
18	4609886	G	A	0.578	0.0162387	0.00323338	7.07e-07	intron_variant	FBF1	ENSGALG00000002179
18	4609952	G	A	0.188	0.0036979	0.00379388	0.330171	intron_variant	FBF1	ENSGALG00000002179
18	4609952	G	A	0.188	0.0036979	0.00379388	0.330171	intron_variant	FBF1	ENSGALG00000002179
18	4610138	A	G	0.05	0.000747697	0.00725373	0.917942	intron_variant	FBF1	ENSGALG00000002179
18	4610138	A	G	0.05	0.000747697	0.00725373	0.917942	intron_variant	FBF1	ENSGALG00000002179
18	4610151	G	A	0.521	0.0194017	0.00317959	2.07e-09	intron_variant	FBF1	ENSGALG00000002179
18	4610151	G	A	0.521	0.0194017	0.00317959	2.07e-09	intron_variant	FBF1	ENSGALG00000002179
18	4610212	A	G	0.184	0.00370316	0.00382724	0.333713	intron_variant	FBF1	ENSGALG00000002179
18	4610212	A	G	0.184	0.00370316	0.00382724	0.333713	intron_variant	FBF1	ENSGALG00000002179
18	4610235	T	C	0.053	-0.00012412	0.00713699	0.986132	intron_variant	FBF1	ENSGALG00000002179
18	4610235	T	C	0.053	-0.00012412	0.00713699	0.986132	intron_variant	FBF1	ENSGALG00000002179
18	4610272	T	C	0.129	0.00460474	0.00436309	0.29175	synonymous_variant	FBF1	ENSGALG00000002179
18	4610272	T	C	0.129	0.00460474	0.00436309	0.29175	synonymous_variant	FBF1	ENSGALG00000002179
18	4610351	G	A	0.546	0.0197713	0.00311251	4.7e-10	missense_variant	FBF1	ENSGALG00000002179
18	4610351	G	A	0.546	0.0197713	0.00311251	4.7e-10	missense_variant	FBF1	ENSGALG00000002179
18	4610420	T	C	0.164	0.0147125	0.00413568	0.0004094	intron_variant	FBF1	ENSGALG00000002179
18	4610420	T	C	0.164	0.0147125	0.00413568	0.0004094	intron_variant	FBF1	ENSGALG00000002179
18	4610587	C	A	0.217	0.00877234	0.00401159	0.0292144	intron_variant	FBF1	ENSGALG00000002179
18	4610587	C	A	0.217	0.00877234	0.00401159	0.0292144	intron_variant	FBF1	ENSGALG00000002179
18	4610740	T	C	0.211	0.0115112	0.00381313	0.00266441	intron_variant	FBF1	ENSGALG00000002179
18	4610740	T	C	0.211	0.0115112	0.00381313	0.00266441	intron_variant	FBF1	ENSGALG00000002179
18	4610741	T	C	0.212	0.0114844	0.00380811	0.00269105	intron_variant	FBF1	ENSGALG00000002179
18	4610741	T	C	0.212	0.0114844	0.00380811	0.00269105	intron_variant	FBF1	ENSGALG00000002179
18	4610746	A	G	0.212	0.0114086	0.003784	0.00269819	intron_variant	FBF1	ENSGALG00000002179
18	4610746	A	G	0.212	0.0114086	0.003784	0.00269819	intron_variant	FBF1	ENSGALG00000002179
18	4610776	T	C	0.211	0.0124799	0.00379736	0.00108437	intron_variant	FBF1	ENSGALG00000002179
18	4610776	T	C	0.211	0.0124799	0.00379736	0.00108437	intron_variant	FBF1	ENSGALG00000002179
18	4610777	A	G	0.212	0.0122055	0.0037945	0.00137946	intron_variant	FBF1	ENSGALG00000002179
18	4610777	A	G	0.212	0.0122055	0.0037945	0.00137946	intron_variant	FBF1	ENSGALG00000002179
18	4610783	T	C	0.212	0.0122055	0.0037945	0.00137946	intron_variant	FBF1	ENSGALG00000002179
18	4610783	T	C	0.212	0.0122055	0.0037945	0.00137946	intron_variant	FBF1	ENSGALG00000002179
18	4610882	C	G	0.157	0.0087189	0.00376493	0.0209639	intron_variant	FBF1	ENSGALG00000002179
18	4610882	C	G	0.157	0.0087189	0.00376493	0.0209639	intron_variant	FBF1	ENSGALG00000002179
18	4610901	C	G	0.141	0.00930616	0.00389437	0.0172268	intron_variant	FBF1	ENSGALG00000002179
18	4610901	C	G	0.141	0.00930616	0.00389437	0.0172268	intron_variant	FBF1	ENSGALG00000002179
18	4610992	C	T	0.276	0.00696954	0.00311164	0.0255318	intron_variant	FBF1	ENSGALG00000002179
18	4610992	C	T	0.276	0.00696954	0.00311164	0.0255318	intron_variant	FBF1	ENSGALG00000002179
18	4611074	A	G	0.275	0.00841739	0.00307039	0.0063312	intron_variant	FBF1	ENSGALG00000002179
18	4611074	A	G	0.275	0.00841739	0.00307039	0.0063312	intron_variant	FBF1	ENSGALG00000002179
18	4611163	A	*	0.332	0.00832752	0.00272436	0.00235534	intron_variant	FBF1	ENSGALG00000002179
18	4611163	A	*	0.332	0.00832752	0.00272436	0.00235534	intron_variant	FBF1	ENSGALG00000002179
18	4611442	A	G	0.241	0.00769231	0.00384966	0.0462278	splice_region_variant,intron_variant	FBF1	ENSGALG00000002179
18	4611442	A	G	0.241	0.00769231	0.00384966	0.0462278	splice_region_variant,intron_variant	FBF1	ENSGALG00000002179
18	4611926	G	A	0.066	0.00973253	0.00634681	0.125784	intron_variant	FBF1	ENSGALG00000002179
18	4611926	G	A	0.066	0.00973253	0.00634681	0.125784	intron_variant	FBF1	ENSGALG00000002179
18	4612081	T	C	0.368	0.00945243	0.00340976	0.005772	intron_variant	FBF1	ENSGALG00000002179
18	4612081	T	C	0.368	0.00945243	0.00340976	0.005772	intron_variant	FBF1	ENSGALG00000002179
18	4612137	A	G	0.576	0.0174441	0.00315992	5.39e-08	intron_variant	FBF1	ENSGALG00000002179
18	4612137	A	G	0.576	0.0174441	0.00315992	5.39e-08	intron_variant	FBF1	ENSGALG00000002179
18	4612219	A	G	0.172	0.00368634	0.00447318	0.410269	intron_variant	FBF1	ENSGALG00000002179
18	4612219	A	G	0.172	0.00368634	0.00447318	0.410269	intron_variant	FBF1	ENSGALG00000002179
18	4612246	C	T	0.216	0.00958291	0.00363837	0.00869877	intron_variant	FBF1	ENSGALG00000002179
18	4612246	C	T	0.216	0.00958291	0.00363837	0.00869877	intron_variant	FBF1	ENSGALG00000002179
18	4612269	A	G	0.581	0.0175925	0.0032399	8.74e-08	intron_variant	FBF1	ENSGALG00000002179
18	4612269	A	G	0.581	0.0175925	0.0032399	8.74e-08	intron_variant	FBF1	ENSGALG00000002179
18	4612404	A	G	0.371	0.00918878	0.00334045	0.0061571	synonymous_variant	FBF1	ENSGALG00000002179
18	4612404	A	G	0.371	0.00918878	0.00334045	0.0061571	synonymous_variant	FBF1	ENSGALG00000002179
18	4612744	C	G	0.384	0.00914051	0.00331555	0.00604496	missense_variant	FBF1	ENSGALG00000002179
18	4612744	C	G	0.384	0.00914051	0.00331555	0.00604496	missense_variant	FBF1	ENSGALG00000002179
18	4612788	G	T	0.146	0.00846076	0.00417264	0.0431127	synonymous_variant	FBF1	ENSGALG00000002179
18	4612788	G	T	0.146	0.00846076	0.00417264	0.0431127	synonymous_variant	FBF1	ENSGALG00000002179
18	4612938	A	T	0.578	0.0188013	0.00316558	5.3e-09	intron_variant	FBF1	ENSGALG00000002179
18	4612938	A	T	0.578	0.0188013	0.00316558	5.3e-09	intron_variant	FBF1	ENSGALG00000002179
18	4613027	G	C	0.074	0.00566402	0.0060049	0.346009	intron_variant	FBF1	ENSGALG00000002179
18	4613027	G	C	0.074	0.00566402	0.0060049	0.346009	intron_variant	FBF1	ENSGALG00000002179
18	4613049	C	T	0.583	0.0179223	0.00322484	4.41e-08	intron_variant	FBF1	ENSGALG00000002179
18	4613049	C	T	0.583	0.0179223	0.00322484	4.41e-08	intron_variant	FBF1	ENSGALG00000002179
18	4613054	C	A	0.378	0.0102128	0.00329886	0.00207046	intron_variant	FBF1	ENSGALG00000002179
18	4613054	C	A	0.378	0.0102128	0.00329886	0.00207046	intron_variant	FBF1	ENSGALG00000002179
18	4613119	T	C	0.238	0.00619719	0.00392615	0.115085	intron_variant	FBF1	ENSGALG00000002179
18	4613119	T	C	0.238	0.00619719	0.00392615	0.115085	intron_variant	FBF1	ENSGALG00000002179
18	4613120	G	A	0.234	0.00734511	0.0039664	0.0646277	intron_variant	FBF1	ENSGALG00000002179
18	4613120	G	A	0.234	0.00734511	0.0039664	0.0646277	intron_variant	FBF1	ENSGALG00000002179
18	4613204	T	G	0.15	0.00621135	0.004174	0.137341	intron_variant	FBF1	ENSGALG00000002179
18	4613204	T	G	0.15	0.00621135	0.004174	0.137341	intron_variant	FBF1	ENSGALG00000002179
18	4613245	G	A	0.145	0.00670661	0.00419746	0.110712	intron_variant	FBF1	ENSGALG00000002179
18	4613245	G	A	0.145	0.00670661	0.00419746	0.110712	intron_variant	FBF1	ENSGALG00000002179
18	4613406	C	A	0.165	0.00469953	0.00454784	0.301928	intron_variant	FBF1	ENSGALG00000002179
18	4613406	C	A	0.165	0.00469953	0.00454784	0.301928	intron_variant	FBF1	ENSGALG00000002179
18	4613441	G	A	0.141	0.00838358	0.00425953	0.0495872	intron_variant	FBF1	ENSGALG00000002179
18	4613441	G	A	0.141	0.00838358	0.00425953	0.0495872	intron_variant	FBF1	ENSGALG00000002179
18	4613557	A	G	0.58	0.0186186	0.00320309	1.08e-08	synonymous_variant	FBF1	ENSGALG00000002179
18	4613557	A	G	0.58	0.0186186	0.00320309	1.08e-08	synonymous_variant	FBF1	ENSGALG00000002179
18	4613690	C	T	0.375	0.0107882	0.00328008	0.00107482	intron_variant	FBF1	ENSGALG00000002179
18	4613690	C	T	0.375	0.0107882	0.00328008	0.00107482	intron_variant	FBF1	ENSGALG00000002179
18	4613718	C	G	0.147	0.00682883	0.00414278	0.0998933	intron_variant	FBF1	ENSGALG00000002179
18	4613718	C	G	0.147	0.00682883	0.00414278	0.0998933	intron_variant	FBF1	ENSGALG00000002179
18	4613755	G	T	0.147	0.00659396	0.00418184	0.11546	intron_variant	FBF1	ENSGALG00000002179
18	4613755	G	T	0.147	0.00659396	0.00418184	0.11546	intron_variant	FBF1	ENSGALG00000002179
18	4613793	G	A	0.572	0.0168856	0.00314951	1.25e-07	intron_variant	FBF1	ENSGALG00000002179
18	4613793	G	A	0.572	0.0168856	0.00314951	1.25e-07	intron_variant	FBF1	ENSGALG00000002179
18	4613825	C	T	0.168	0.00642564	0.00446627	0.150848	intron_variant	FBF1	ENSGALG00000002179
18	4613825	C	T	0.168	0.00642564	0.00446627	0.150848	intron_variant	FBF1	ENSGALG00000002179
18	4614032	A	G	0.194	0.0117192	0.00405321	0.00399959	intron_variant	FBF1	ENSGALG00000002179
18	4614032	A	G	0.194	0.0117192	0.00405321	0.00399959	intron_variant	FBF1	ENSGALG00000002179
18	4614284	G	A	0.056	0.0122798	0.006822	0.0724474	intron_variant	FBF1	ENSGALG00000002179
18	4614284	G	A	0.056	0.0122798	0.006822	0.0724474	intron_variant	FBF1	ENSGALG00000002179
18	4614398	G	A	0.068	0.00730431	0.00628114	0.245416	intron_variant	FBF1	ENSGALG00000002179
18	4614398	G	A	0.068	0.00730431	0.00628114	0.245416	intron_variant	FBF1	ENSGALG00000002179
18	4614529	G	A	0.2	0.0106534	0.00402766	0.00841929	synonymous_variant	FBF1	ENSGALG00000002179
18	4614529	G	A	0.2	0.0106534	0.00402766	0.00841929	synonymous_variant	FBF1	ENSGALG00000002179
18	4614530	C	T	0.2	0.0106534	0.00402766	0.00841929	missense_variant	FBF1	ENSGALG00000002179
18	4614530	C	T	0.2	0.0106534	0.00402766	0.00841929	missense_variant	FBF1	ENSGALG00000002179
18	4614548	A	G	0.516	0.0151291	0.00321628	3.29e-06	missense_variant	FBF1	ENSGALG00000002179
18	4614548	A	G	0.516	0.0151291	0.00321628	3.29e-06	missense_variant	FBF1	ENSGALG00000002179
18	4614552	A	G	0.579	0.0179024	0.00322268	4.47e-08	missense_variant	FBF1	ENSGALG00000002179
18	4614552	A	G	0.579	0.0179024	0.00322268	4.47e-08	missense_variant	FBF1	ENSGALG00000002179
18	4614561	C	T	0.069	0.00872538	0.00628486	0.165647	missense_variant	FBF1	ENSGALG00000002179
18	4614561	C	T	0.069	0.00872538	0.00628486	0.165647	missense_variant	FBF1	ENSGALG00000002179
18	4614613	C	T	0.068	0.00909811	0.00632419	0.150871	intron_variant	FBF1	ENSGALG00000002179
18	4614613	C	T	0.068	0.00909811	0.00632419	0.150871	intron_variant	FBF1	ENSGALG00000002179
18	4614614	G	A	0.509	0.015418	0.00319084	1.79e-06	intron_variant	FBF1	ENSGALG00000002179
18	4614614	G	A	0.509	0.015418	0.00319084	1.79e-06	intron_variant	FBF1	ENSGALG00000002179
18	4614668	G	A	0.198	0.0127596	0.00402577	0.00161884	intron_variant	FBF1	ENSGALG00000002179
18	4614668	G	A	0.198	0.0127596	0.00402577	0.00161884	intron_variant	FBF1	ENSGALG00000002179
18	4614755	G	T	0.198	0.0132769	0.00402503	0.00103959	intron_variant	FBF1	ENSGALG00000002179
18	4614755	G	T	0.198	0.0132769	0.00402503	0.00103959	intron_variant	FBF1	ENSGALG00000002179
18	4614780	G	A	0.067	0.00761672	0.00632285	0.228903	intron_variant	FBF1	ENSGALG00000002179
18	4614780	G	A	0.067	0.00761672	0.00632285	0.228903	intron_variant	FBF1	ENSGALG00000002179
18	4614978	G	A	0.259	0.0138232	0.00359272	0.000134431	intron_variant	FBF1	ENSGALG00000002179
18	4614978	G	A	0.259	0.0138232	0.00359272	0.000134431	intron_variant	FBF1	ENSGALG00000002179
18	4615005	C	T	0.056	0.0152976	0.0069912	0.0291136	intron_variant	FBF1	ENSGALG00000002179
18	4615005	C	T	0.056	0.0152976	0.0069912	0.0291136	intron_variant	FBF1	ENSGALG00000002179
18	4615104	G	A	0.518	0.0149209	0.00319011	3.73e-06	intron_variant	FBF1	ENSGALG00000002179
18	4615104	G	A	0.518	0.0149209	0.00319011	3.73e-06	intron_variant	FBF1	ENSGALG00000002179
18	4615119	A	G	0.356	0.0121576	0.00323424	0.000190308	intron_variant	FBF1	ENSGALG00000002179
18	4615119	A	G	0.356	0.0121576	0.00323424	0.000190308	intron_variant	FBF1	ENSGALG00000002179
18	4615139	G	A	0.18	0.00418984	0.00433324	0.334049	intron_variant	FBF1	ENSGALG00000002179
18	4615139	G	A	0.18	0.00418984	0.00433324	0.334049	intron_variant	FBF1	ENSGALG00000002179
18	4615165	C	A	0.153	0.0152345	0.0042612	0.000383286	intron_variant	FBF1	ENSGALG00000002179
18	4615165	C	A	0.153	0.0152345	0.0042612	0.000383286	upstream_gene_variant	MRPL38	ENSGALG00000002194
18	4615165	C	A	0.153	0.0152345	0.0042612	0.000383286	intron_variant	FBF1	ENSGALG00000002179
18	4615195	C	A	0.145	0.00834928	0.00420191	0.0474547	intron_variant	FBF1	ENSGALG00000002179
18	4615195	C	A	0.145	0.00834928	0.00420191	0.0474547	upstream_gene_variant	MRPL38	ENSGALG00000002194
18	4615195	C	A	0.145	0.00834928	0.00420191	0.0474547	intron_variant	FBF1	ENSGALG00000002179
18	4615230	G	A	0.576	0.0182465	0.00316686	1.44e-08	intron_variant	FBF1	ENSGALG00000002179
18	4615230	G	A	0.576	0.0182465	0.00316686	1.44e-08	upstream_gene_variant	MRPL38	ENSGALG00000002194
18	4615230	G	A	0.576	0.0182465	0.00316686	1.44e-08	intron_variant	FBF1	ENSGALG00000002179
18	4615280	A	G	0.164	0.00920859	0.00420797	0.0290955	intron_variant	FBF1	ENSGALG00000002179
18	4615280	A	G	0.164	0.00920859	0.00420797	0.0290955	upstream_gene_variant	MRPL38	ENSGALG00000002194
18	4615280	A	G	0.164	0.00920859	0.00420797	0.0290955	intron_variant	FBF1	ENSGALG00000002179
18	4615281	A	G	0.58	0.0172082	0.00314707	7.14e-08	intron_variant	FBF1	ENSGALG00000002179
18	4615281	A	G	0.58	0.0172082	0.00314707	7.14e-08	upstream_gene_variant	MRPL38	ENSGALG00000002194
18	4615281	A	G	0.58	0.0172082	0.00314707	7.14e-08	intron_variant	FBF1	ENSGALG00000002179
18	4615304	A	T	0.16	0.0103467	0.00421484	0.0144278	intron_variant	FBF1	ENSGALG00000002179
18	4615304	A	T	0.16	0.0103467	0.00421484	0.0144278	upstream_gene_variant	MRPL38	ENSGALG00000002194
18	4615304	A	T	0.16	0.0103467	0.00421484	0.0144278	intron_variant	FBF1	ENSGALG00000002179
18	4615314	T	C	0.27	0.0105138	0.00352796	0.00301875	intron_variant	FBF1	ENSGALG00000002179
18	4615314	T	C	0.27	0.0105138	0.00352796	0.00301875	upstream_gene_variant	MRPL38	ENSGALG00000002194
18	4615314	T	C	0.27	0.0105138	0.00352796	0.00301875	intron_variant	FBF1	ENSGALG00000002179
18	4615315	G	A	0.161	0.0101503	0.00417615	0.0154197	intron_variant	FBF1	ENSGALG00000002179
18	4615315	G	A	0.161	0.0101503	0.00417615	0.0154197	upstream_gene_variant	MRPL38	ENSGALG00000002194
18	4615315	G	A	0.161	0.0101503	0.00417615	0.0154197	intron_variant	FBF1	ENSGALG00000002179
18	4615348	G	A	0.144	0.00571721	0.00412987	0.166855	synonymous_variant	FBF1	ENSGALG00000002179
18	4615348	G	A	0.144	0.00571721	0.00412987	0.166855	upstream_gene_variant	MRPL38	ENSGALG00000002194
18	4615348	G	A	0.144	0.00571721	0.00412987	0.166855	synonymous_variant	FBF1	ENSGALG00000002179
18	4615367	A	C	0.31	0.00817972	0.00345888	0.0184109	synonymous_variant	FBF1	ENSGALG00000002179
18	4615367	A	C	0.31	0.00817972	0.00345888	0.0184109	upstream_gene_variant	MRPL38	ENSGALG00000002194
18	4615367	A	C	0.31	0.00817972	0.00345888	0.0184109	synonymous_variant	FBF1	ENSGALG00000002179
18	4615405	G	A	0.215	0.0159277	0.00378504	3.04e-05	synonymous_variant	FBF1	ENSGALG00000002179
18	4615405	G	A	0.215	0.0159277	0.00378504	3.04e-05	upstream_gene_variant	MRPL38	ENSGALG00000002194
18	4615405	G	A	0.215	0.0159277	0.00378504	3.04e-05	synonymous_variant	FBF1	ENSGALG00000002179
18	4615434	C	G	0.147	0.00841962	0.00413768	0.0423809	missense_variant	FBF1	ENSGALG00000002179
18	4615434	C	G	0.147	0.00841962	0.00413768	0.0423809	upstream_gene_variant	MRPL38	ENSGALG00000002194
18	4615434	C	G	0.147	0.00841962	0.00413768	0.0423809	missense_variant	FBF1	ENSGALG00000002179
18	4615453	T	G	0.459	0.0148658	0.003225	5.11e-06	missense_variant	FBF1	ENSGALG00000002179
18	4615453	T	G	0.459	0.0148658	0.003225	5.11e-06	upstream_gene_variant	MRPL38	ENSGALG00000002194
18	4615453	T	G	0.459	0.0148658	0.003225	5.11e-06	missense_variant	FBF1	ENSGALG00000002179
18	4615552	A	G	0.271	0.00651722	0.00370435	0.079119	intron_variant	FBF1	ENSGALG00000002179
18	4615552	A	G	0.271	0.00651722	0.00370435	0.079119	upstream_gene_variant	MRPL38	ENSGALG00000002194
18	4615552	A	G	0.271	0.00651722	0.00370435	0.079119	intron_variant	FBF1	ENSGALG00000002179
18	4615638	C	G	0.292	0.00691346	0.00357125	0.0534366	intron_variant	FBF1	ENSGALG00000002179
18	4615638	C	G	0.292	0.00691346	0.00357125	0.0534366	upstream_gene_variant	MRPL38	ENSGALG00000002194
18	4615638	C	G	0.292	0.00691346	0.00357125	0.0534366	intron_variant	FBF1	ENSGALG00000002179
18	4615639	A	G	0.292	0.00691346	0.00357125	0.0534366	intron_variant	FBF1	ENSGALG00000002179
18	4615639	A	G	0.292	0.00691346	0.00357125	0.0534366	upstream_gene_variant	MRPL38	ENSGALG00000002194
18	4615639	A	G	0.292	0.00691346	0.00357125	0.0534366	intron_variant	FBF1	ENSGALG00000002179
18	4615677	C	T	0.148	0.00728509	0.00416886	0.081152	intron_variant	FBF1	ENSGALG00000002179
18	4615677	C	T	0.148	0.00728509	0.00416886	0.081152	upstream_gene_variant	MRPL38	ENSGALG00000002194
18	4615677	C	T	0.148	0.00728509	0.00416886	0.081152	intron_variant	FBF1	ENSGALG00000002179
18	4615700	A	G	0.577	0.0190473	0.00317848	3.91e-09	intron_variant	FBF1	ENSGALG00000002179
18	4615700	A	G	0.577	0.0190473	0.00317848	3.91e-09	upstream_gene_variant	MRPL38	ENSGALG00000002194
18	4615700	A	G	0.577	0.0190473	0.00317848	3.91e-09	intron_variant	FBF1	ENSGALG00000002179
18	4615720	G	A	0.132	0.00724204	0.00441442	0.101509	intron_variant	FBF1	ENSGALG00000002179
18	4615720	G	A	0.132	0.00724204	0.00441442	0.101509	upstream_gene_variant	MRPL38	ENSGALG00000002194
18	4615720	G	A	0.132	0.00724204	0.00441442	0.101509	intron_variant	FBF1	ENSGALG00000002179
18	4615782	C	G	0.277	0.00726246	0.00364083	0.0466045	intron_variant	FBF1	ENSGALG00000002179
18	4615782	C	G	0.277	0.00726246	0.00364083	0.0466045	upstream_gene_variant	MRPL38	ENSGALG00000002194
18	4615782	C	G	0.277	0.00726246	0.00364083	0.0466045	intron_variant	FBF1	ENSGALG00000002179
18	4615811	A	G	0.425	0.00950251	0.00309845	0.00227802	intron_variant	FBF1	ENSGALG00000002179
18	4615811	A	G	0.425	0.00950251	0.00309845	0.00227802	upstream_gene_variant	MRPL38	ENSGALG00000002194
18	4615811	A	G	0.425	0.00950251	0.00309845	0.00227802	intron_variant	FBF1	ENSGALG00000002179
18	4615877	C	T	0.258	0.00733452	0.00332128	0.0276645	intron_variant	FBF1	ENSGALG00000002179
18	4615877	C	T	0.258	0.00733452	0.00332128	0.0276645	upstream_gene_variant	MRPL38	ENSGALG00000002194
18	4615877	C	T	0.258	0.00733452	0.00332128	0.0276645	intron_variant	FBF1	ENSGALG00000002179
18	4615893	C	G	0.258	0.00773952	0.00331624	0.0199926	intron_variant	FBF1	ENSGALG00000002179
18	4615893	C	G	0.258	0.00773952	0.00331624	0.0199926	upstream_gene_variant	MRPL38	ENSGALG00000002194
18	4615893	C	G	0.258	0.00773952	0.00331624	0.0199926	intron_variant	FBF1	ENSGALG00000002179
18	4615895	T	C	0.258	0.00773952	0.00331624	0.0199926	intron_variant	FBF1	ENSGALG00000002179
18	4615895	T	C	0.258	0.00773952	0.00331624	0.0199926	upstream_gene_variant	MRPL38	ENSGALG00000002194
18	4615895	T	C	0.258	0.00773952	0.00331624	0.0199926	intron_variant	FBF1	ENSGALG00000002179
18	4615899	A	C	0.258	0.00784181	0.00329613	0.0177223	intron_variant	FBF1	ENSGALG00000002179
18	4615899	A	C	0.258	0.00784181	0.00329613	0.0177223	upstream_gene_variant	MRPL38	ENSGALG00000002194
18	4615899	A	C	0.258	0.00784181	0.00329613	0.0177223	intron_variant	FBF1	ENSGALG00000002179
18	4615902	G	T	0.259	0.00795888	0.00328222	0.0156612	intron_variant	FBF1	ENSGALG00000002179
18	4615902	G	T	0.259	0.00795888	0.00328222	0.0156612	upstream_gene_variant	MRPL38	ENSGALG00000002194
18	4615902	G	T	0.259	0.00795888	0.00328222	0.0156612	intron_variant	FBF1	ENSGALG00000002179
18	4615932	A	G	0.26	0.0076002	0.00329731	0.021569	intron_variant	FBF1	ENSGALG00000002179
18	4615932	A	G	0.26	0.0076002	0.00329731	0.021569	upstream_gene_variant	MRPL38	ENSGALG00000002194
18	4615932	A	G	0.26	0.0076002	0.00329731	0.021569	intron_variant	FBF1	ENSGALG00000002179
18	4615934	A	G	0.26	0.0076002	0.00329731	0.021569	intron_variant	FBF1	ENSGALG00000002179
18	4615934	A	G	0.26	0.0076002	0.00329731	0.021569	upstream_gene_variant	MRPL38	ENSGALG00000002194
18	4615934	A	G	0.26	0.0076002	0.00329731	0.021569	intron_variant	FBF1	ENSGALG00000002179
18	4615953	G	A	0.422	0.00918736	0.00309284	0.00311305	intron_variant	FBF1	ENSGALG00000002179
18	4615953	G	A	0.422	0.00918736	0.00309284	0.00311305	upstream_gene_variant	MRPL38	ENSGALG00000002194
18	4615953	G	A	0.422	0.00918736	0.00309284	0.00311305	intron_variant	FBF1	ENSGALG00000002179
18	4616029	G	A	0.172	0.00657965	0.00447545	0.142133	missense_variant	FBF1	ENSGALG00000002179
18	4616029	G	A	0.172	0.00657965	0.00447545	0.142133	upstream_gene_variant	MRPL38	ENSGALG00000002194
18	4616029	G	A	0.172	0.00657965	0.00447545	0.142133	missense_variant	FBF1	ENSGALG00000002179
18	4616194	T	C	0.362	0.013138	0.00322647	5.4e-05	intron_variant	FBF1	ENSGALG00000002179
18	4616194	T	C	0.362	0.013138	0.00322647	5.4e-05	upstream_gene_variant	MRPL38	ENSGALG00000002194
18	4616194	T	C	0.362	0.013138	0.00322647	5.4e-05	intron_variant	FBF1	ENSGALG00000002179
18	4616220	G	A	0.165	0.00404502	0.00451264	0.370475	intron_variant	FBF1	ENSGALG00000002179
18	4616220	G	A	0.165	0.00404502	0.00451264	0.370475	upstream_gene_variant	MRPL38	ENSGALG00000002194
18	4616220	G	A	0.165	0.00404502	0.00451264	0.370475	intron_variant	FBF1	ENSGALG00000002179
18	4616307	A	G	0.874	-0.00286664	0.00478652	0.549507	synonymous_variant	FBF1	ENSGALG00000002179
18	4616307	A	G	0.874	-0.00286664	0.00478652	0.549507	upstream_gene_variant	MRPL38	ENSGALG00000002194
18	4616307	A	G	0.874	-0.00286664	0.00478652	0.549507	synonymous_variant	FBF1	ENSGALG00000002179
18	4616391	T	G	0.876	-0.00210031	0.00481691	0.663	splice_region_variant,intron_variant	FBF1	ENSGALG00000002179
18	4616391	T	G	0.876	-0.00210031	0.00481691	0.663	upstream_gene_variant	MRPL38	ENSGALG00000002194
18	4616391	T	G	0.876	-0.00210031	0.00481691	0.663	splice_region_variant,intron_variant	FBF1	ENSGALG00000002179
18	4616401	T	C	0.621	-0.00683245	0.00312073	0.029022	intron_variant	FBF1	ENSGALG00000002179
18	4616401	T	C	0.621	-0.00683245	0.00312073	0.029022	upstream_gene_variant	MRPL38	ENSGALG00000002194
18	4616401	T	C	0.621	-0.00683245	0.00312073	0.029022	intron_variant	FBF1	ENSGALG00000002179
18	4616516	C	T	0.493	0.0153211	0.00323507	2.83e-06	intron_variant	FBF1	ENSGALG00000002179
18	4616516	C	T	0.493	0.0153211	0.00323507	2.83e-06	upstream_gene_variant	MRPL38	ENSGALG00000002194
18	4616516	C	T	0.493	0.0153211	0.00323507	2.83e-06	intron_variant	FBF1	ENSGALG00000002179
18	4616616	A	T	0.213	0.00851526	0.00398305	0.0330016	intron_variant	FBF1	ENSGALG00000002179
18	4616616	A	T	0.213	0.00851526	0.00398305	0.0330016	upstream_gene_variant	MRPL38	ENSGALG00000002194
18	4616616	A	T	0.213	0.00851526	0.00398305	0.0330016	intron_variant	FBF1	ENSGALG00000002179
18	4616629	G	A	0.175	0.0136966	0.00406179	0.000802785	intron_variant	FBF1	ENSGALG00000002179
18	4616629	G	A	0.175	0.0136966	0.00406179	0.000802785	upstream_gene_variant	MRPL38	ENSGALG00000002194
18	4616629	G	A	0.175	0.0136966	0.00406179	0.000802785	intron_variant	FBF1	ENSGALG00000002179
18	4616646	G	T	0.132	0.00705873	0.00434295	0.10471	intron_variant	FBF1	ENSGALG00000002179
18	4616646	G	T	0.132	0.00705873	0.00434295	0.10471	upstream_gene_variant	MRPL38	ENSGALG00000002194
18	4616646	G	T	0.132	0.00705873	0.00434295	0.10471	intron_variant	FBF1	ENSGALG00000002179
18	4616655	G	A	0.308	0.0138394	0.00340003	5.44e-05	intron_variant	FBF1	ENSGALG00000002179
18	4616655	G	A	0.308	0.0138394	0.00340003	5.44e-05	upstream_gene_variant	MRPL38	ENSGALG00000002194
18	4616655	G	A	0.308	0.0138394	0.00340003	5.44e-05	intron_variant	FBF1	ENSGALG00000002179
18	4616881	C	G	0.051	0.000482406	0.00723445	0.946861	intron_variant	FBF1	ENSGALG00000002179
18	4616881	C	G	0.051	0.000482406	0.00723445	0.946861	upstream_gene_variant	MRPL38	ENSGALG00000002194
18	4616881	C	G	0.051	0.000482406	0.00723445	0.946861	intron_variant	FBF1	ENSGALG00000002179
18	4616898	G	C	0.566	-0.00725432	0.00308568	0.0191045	intron_variant	FBF1	ENSGALG00000002179
18	4616898	G	C	0.566	-0.00725432	0.00308568	0.0191045	upstream_gene_variant	MRPL38	ENSGALG00000002194
18	4616898	G	C	0.566	-0.00725432	0.00308568	0.0191045	intron_variant	FBF1	ENSGALG00000002179
18	4616917	T	A	0.311	0.00666582	0.00349797	0.057261	intron_variant	FBF1	ENSGALG00000002179
18	4616917	T	A	0.311	0.00666582	0.00349797	0.057261	upstream_gene_variant	MRPL38	ENSGALG00000002194
18	4616917	T	A	0.311	0.00666582	0.00349797	0.057261	intron_variant	FBF1	ENSGALG00000002179
18	4617122	C	T	0.178	0.007151	0.00429863	0.0968161	intron_variant	FBF1	ENSGALG00000002179
18	4617122	C	T	0.178	0.007151	0.00429863	0.0968161	upstream_gene_variant	MRPL38	ENSGALG00000002194
18	4617122	C	T	0.178	0.007151	0.00429863	0.0968161	intron_variant	FBF1	ENSGALG00000002179
18	4617123	A	G	0.869	-0.00133693	0.00469712	0.776045	intron_variant	FBF1	ENSGALG00000002179
18	4617123	A	G	0.869	-0.00133693	0.00469712	0.776045	upstream_gene_variant	MRPL38	ENSGALG00000002194
18	4617123	A	G	0.869	-0.00133693	0.00469712	0.776045	intron_variant	FBF1	ENSGALG00000002179
18	4617146	A	G	0.503	0.0200711	0.00316337	4.92e-10	intron_variant	FBF1	ENSGALG00000002179
18	4617146	A	G	0.503	0.0200711	0.00316337	4.92e-10	upstream_gene_variant	MRPL38	ENSGALG00000002194
18	4617146	A	G	0.503	0.0200711	0.00316337	4.92e-10	intron_variant	FBF1	ENSGALG00000002179
18	4617219	C	T	0.214	0.0167072	0.00390582	2.26e-05	intron_variant	FBF1	ENSGALG00000002179
18	4617219	C	T	0.214	0.0167072	0.00390582	2.26e-05	upstream_gene_variant	MRPL38	ENSGALG00000002194
18	4617219	C	T	0.214	0.0167072	0.00390582	2.26e-05	intron_variant	FBF1	ENSGALG00000002179
18	4617256	A	G	0.161	0.0133436	0.00417425	0.0014766	intron_variant	FBF1	ENSGALG00000002179
18	4617256	A	G	0.161	0.0133436	0.00417425	0.0014766	upstream_gene_variant	MRPL38	ENSGALG00000002194
18	4617256	A	G	0.161	0.0133436	0.00417425	0.0014766	intron_variant	FBF1	ENSGALG00000002179
18	4617258	C	T	0.526	-0.0101698	0.00289354	0.000479504	intron_variant	FBF1	ENSGALG00000002179
18	4617258	C	T	0.526	-0.0101698	0.00289354	0.000479504	upstream_gene_variant	MRPL38	ENSGALG00000002194
18	4617258	C	T	0.526	-0.0101698	0.00289354	0.000479504	intron_variant	FBF1	ENSGALG00000002179
18	4617261	G	A	0.162	0.0126394	0.00413345	0.00234654	intron_variant	FBF1	ENSGALG00000002179
18	4617261	G	A	0.162	0.0126394	0.00413345	0.00234654	upstream_gene_variant	MRPL38	ENSGALG00000002194
18	4617261	G	A	0.162	0.0126394	0.00413345	0.00234654	intron_variant	FBF1	ENSGALG00000002179
18	4617262	T	C	0.711	-0.00947725	0.00334941	0.0048453	intron_variant	FBF1	ENSGALG00000002179
18	4617262	T	C	0.711	-0.00947725	0.00334941	0.0048453	upstream_gene_variant	MRPL38	ENSGALG00000002194
18	4617262	T	C	0.711	-0.00947725	0.00334941	0.0048453	intron_variant	FBF1	ENSGALG00000002179
18	4617273	C	A	0.162	0.0139385	0.00417084	0.000893152	intron_variant	FBF1	ENSGALG00000002179
18	4617273	C	A	0.162	0.0139385	0.00417084	0.000893152	upstream_gene_variant	MRPL38	ENSGALG00000002194
18	4617273	C	A	0.162	0.0139385	0.00417084	0.000893152	intron_variant	FBF1	ENSGALG00000002179
18	4617318	T	A	0.311	0.0122835	0.00337623	0.000302469	intron_variant	FBF1	ENSGALG00000002179
18	4617318	T	A	0.311	0.0122835	0.00337623	0.000302469	upstream_gene_variant	MRPL38	ENSGALG00000002194
18	4617318	T	A	0.311	0.0122835	0.00337623	0.000302469	intron_variant	FBF1	ENSGALG00000002179
18	4617373	A	G	0.053	0.0137249	0.00702842	0.0513932	intron_variant	FBF1	ENSGALG00000002179
18	4617373	A	G	0.053	0.0137249	0.00702842	0.0513932	upstream_gene_variant	MRPL38	ENSGALG00000002194
18	4617373	A	G	0.053	0.0137249	0.00702842	0.0513932	intron_variant	FBF1	ENSGALG00000002179
18	4617452	T	C	0.173	0.00238877	0.00435547	0.583621	intron_variant	FBF1	ENSGALG00000002179
18	4617452	T	C	0.173	0.00238877	0.00435547	0.583621	upstream_gene_variant	MRPL38	ENSGALG00000002194
18	4617452	T	C	0.173	0.00238877	0.00435547	0.583621	intron_variant	FBF1	ENSGALG00000002179
18	4617458	G	A	0.689	-0.00978338	0.00325684	0.00279594	intron_variant	FBF1	ENSGALG00000002179
18	4617458	G	A	0.689	-0.00978338	0.00325684	0.00279594	upstream_gene_variant	MRPL38	ENSGALG00000002194
18	4617458	G	A	0.689	-0.00978338	0.00325684	0.00279594	intron_variant	FBF1	ENSGALG00000002179
18	4617460	G	A	0.689	-0.00978338	0.00325684	0.00279594	intron_variant	FBF1	ENSGALG00000002179
18	4617460	G	A	0.689	-0.00978338	0.00325684	0.00279594	upstream_gene_variant	MRPL38	ENSGALG00000002194
18	4617460	G	A	0.689	-0.00978338	0.00325684	0.00279594	intron_variant	FBF1	ENSGALG00000002179
18	4617463	C	T	0.688	-0.00960871	0.00325802	0.00333173	intron_variant	FBF1	ENSGALG00000002179
18	4617463	C	T	0.688	-0.00960871	0.00325802	0.00333173	upstream_gene_variant	MRPL38	ENSGALG00000002194
18	4617463	C	T	0.688	-0.00960871	0.00325802	0.00333173	intron_variant	FBF1	ENSGALG00000002179
18	4617466	A	T	0.172	0.00301273	0.00438022	0.491889	intron_variant	FBF1	ENSGALG00000002179
18	4617466	A	T	0.172	0.00301273	0.00438022	0.491889	upstream_gene_variant	MRPL38	ENSGALG00000002194
18	4617466	A	T	0.172	0.00301273	0.00438022	0.491889	intron_variant	FBF1	ENSGALG00000002179
18	4617596	G	A	0.398	0.013879	0.00317968	1.54e-05	missense_variant	FBF1	ENSGALG00000002179
18	4617596	G	A	0.398	0.013879	0.00317968	1.54e-05	upstream_gene_variant	MRPL38	ENSGALG00000002194
18	4617596	G	A	0.398	0.013879	0.00317968	1.54e-05	missense_variant	FBF1	ENSGALG00000002179
18	4617739	A	G	0.711	-0.0124975	0.00337623	0.000237572	intron_variant	FBF1	ENSGALG00000002179
18	4617739	A	G	0.711	-0.0124975	0.00337623	0.000237572	upstream_gene_variant	MRPL38	ENSGALG00000002194
18	4617739	A	G	0.711	-0.0124975	0.00337623	0.000237572	intron_variant	FBF1	ENSGALG00000002179
18	4617776	T	C	0.712	-0.0107855	0.00338326	0.00152099	intron_variant	FBF1	ENSGALG00000002179
18	4617776	T	C	0.712	-0.0107855	0.00338326	0.00152099	upstream_gene_variant	MRPL38	ENSGALG00000002194
18	4617776	T	C	0.712	-0.0107855	0.00338326	0.00152099	intron_variant	FBF1	ENSGALG00000002179
18	4617801	T	C	0.297	-0.0198532	0.00325017	2e-09	intron_variant	FBF1	ENSGALG00000002179
18	4617801	T	C	0.297	-0.0198532	0.00325017	2e-09	upstream_gene_variant	MRPL38	ENSGALG00000002194
18	4617801	T	C	0.297	-0.0198532	0.00325017	2e-09	intron_variant	FBF1	ENSGALG00000002179
18	4617828	C	G	0.706	-0.0104124	0.00339258	0.00226075	intron_variant	FBF1	ENSGALG00000002179
18	4617828	C	G	0.706	-0.0104124	0.00339258	0.00226075	upstream_gene_variant	MRPL38	ENSGALG00000002194
18	4617828	C	G	0.706	-0.0104124	0.00339258	0.00226075	intron_variant	FBF1	ENSGALG00000002179
18	4617870	T	C	0.346	-0.0178838	0.00317197	2.85e-08	intron_variant	FBF1	ENSGALG00000002179
18	4617870	T	C	0.346	-0.0178838	0.00317197	2.85e-08	upstream_gene_variant	MRPL38	ENSGALG00000002194
18	4617870	T	C	0.346	-0.0178838	0.00317197	2.85e-08	intron_variant	FBF1	ENSGALG00000002179
18	4617980	G	A	0.291	-0.0206576	0.00324473	4.32e-10	intron_variant	FBF1	ENSGALG00000002179
18	4617980	G	A	0.291	-0.0206576	0.00324473	4.32e-10	upstream_gene_variant	MRPL38	ENSGALG00000002194
18	4617980	G	A	0.291	-0.0206576	0.00324473	4.32e-10	intron_variant	FBF1	ENSGALG00000002179
18	4618005	A	G	0.71	-0.0115494	0.00339178	0.000713463	intron_variant	FBF1	ENSGALG00000002179
18	4618005	A	G	0.71	-0.0115494	0.00339178	0.000713463	upstream_gene_variant	MRPL38	ENSGALG00000002194
18	4618005	A	G	0.71	-0.0115494	0.00339178	0.000713463	intron_variant	FBF1	ENSGALG00000002179
[truncated: 25,781 more rows]
