# Supplementary material for: Genomic insights into the contribution of de novo lipogenesis to intramuscular fat deposition in chicken
Source: J Adv Res. 2023 Dec 6;65:19–31. doi: 10.1016/j.jare.2023.12.003 (PMC11519054; doi:10.1016/j.jare.2023.12.003)
Supplement: Supplementary data 11 [file mmc11.xlsx]

## Sheet: Sheet1
Supplementary Table 10. The genetic selection signals for single site of candidate regions FST (standard value of 0.1) and Pi.
CHROM	POS	_FST	NS_PI	S_PI
18	4607724	0.00414366	0.500135	0.489253
18	4607727	-0.00221595	0.0260266	0.0277091
18	4607736	0.00420309	0.499711	0.487765
18	4607858	0.0102162	0.500318	0.494272
18	4607899	0.041504	0.272489	0.409699
18	4607900	0.00262414	0.431454	0.393913
18	4608000	0.00516848	0.500482	0.497597
18	4608006	0.00363349	0.500752	0.498008
18	4608018	0.0050223	0.497619	0.480936
18	4608124	0.032556	0.415831	0.488704
18	4608140	0.0552144	0.263495	0.420232
18	4608148	0.00670186	0.498313	0.479984
18	4608156	0.0114728	0.49947	0.495382
18	4608221	0.00560088	0.429805	0.380518
18	4608473	0.00556116	0.500627	0.496794
18	4608500	-0.00248416	0.229034	0.224507
18	4608559	0.00662642	0.49947	0.498369
18	4608564	0.00662642	0.49947	0.498369
18	4608596	-0.00111093	0.103865	0.0850424
18	4608655	0.00340363	0.498313	0.485368
18	4608677	0.00358104	0.500627	0.498369
18	4608722	0.000500195	0.0131001	0.0277091
18	4608756	0.00727629	0.498631	0.479984
18	4608767	0.00709757	0.499933	0.484526
18	4608768	0.00536755	0.49947	0.485368
18	4608771	0.00536755	0.49947	0.485368
18	4608900	0.00496844	0.498631	0.483661
18	4608978	-0.00128273	0.107769	0.0892994
18	4609032	0.0113269	0.303981	0.221016
18	4609144	-0.00128273	0.107769	0.0892994
18	4609145	-0.00128273	0.107769	0.0892994
18	4609157	0.00880073	0.309456	0.234849
18	4609197	0.00563709	0.497243	0.47901
18	4609246	-0.00226975	0.232263	0.221016
18	4609248	-0.00226975	0.232263	0.221016
18	4609273	-0.000127989	0.111654	0.0850424
18	4609303	-0.00131861	0.303981	0.280505
18	4609317	-0.00112376	0.303981	0.278431
18	4609319	-0.00112376	0.303981	0.278431
18	4609320	-0.00112376	0.303981	0.278431
18	4609326	-0.00112376	0.303981	0.278431
18	4609328	-0.00112376	0.303981	0.278431
18	4609334	-0.00142178	0.303981	0.281558
18	4609354	-0.00226975	0.232263	0.221016
18	4609386	0.0029234	0.00875265	0.0277091
18	4609544	-0.002096	0.235473	0.221016
18	4609608	-0.000845388	0.112116	0.0892994
18	4609764	0.00818488	0.453865	0.486988
18	4609766	0.00818488	0.453865	0.486988
18	4609772	0.00489235	0.497976	0.481867
18	4609782	0.00818488	0.453865	0.486988
18	4609791	0.00753755	0.453865	0.486189
18	4609880	0.00967107	0.46284	0.493193
18	4609886	0.00146147	0.495074	0.482607
18	4609952	-0.000315877	0.318581	0.286677
18	4610122	0.0029234	0.00875265	0.0277091
18	4610138	-1.69896e-06	0.107769	0.0807634
18	4610151	0.0123208	0.499933	0.493773
18	4610212	-0.0010665	0.312165	0.286677
18	4610235	-0.000800267	0.111654	0.0892994
18	4610272	-0.00161541	0.238664	0.217503
18	4610351	0.0114964	0.501012	0.485368
18	4610420	-0.000882374	0.278388	0.251647
18	4610587	0.043777	0.26951	0.410547
18	4610740	-0.000646475	0.338192	0.31049
18	4610741	-0.000965234	0.338192	0.313369
18	4610746	-0.000348877	0.340688	0.31049
18	4610776	0.000492768	0.340688	0.304669
18	4610777	0.000911028	0.343166	0.304669
18	4610783	0.000911028	0.343166	0.304669
18	4610882	0.00377481	0.28036	0.222802
18	4610901	0.00696203	0.264262	0.193898
18	4610992	0.01926	0.374706	0.453425
18	4611074	0.0125836	0.38526	0.450429
18	4611163	0.0176824	0.408838	0.473768
18	4611167	0.0161556	0.440121	0.489367
18	4611173	-0.00178398	0.211729	0.192683
18	4611178	-0.00247304	0.226581	0.213923
18	4611207	0.000750537	0.0188223	0.00490196
18	4611212	0.000647815	0.0185603	0.00490196
18	4611217	0.000647815	0.0185603	0.00490196
18	4611222	-0.00143929	0.013953	0.00492611
18	4611227	-0.000876261	0.0366022	0.0195585
18	4611232	-0.00208434	0.0272066	0.0147778
18	4611287	0.0283507	0.447743	0.49849
18	4611293	0.0391466	0.436301	0.498912
18	4611442	0.032588	0.309456	0.425076
18	4611838	0.00077611	0.107769	0.0768075
18	4611844	0.00077611	0.107769	0.0768075
18	4611926	-0.00212518	0.123193	0.130666
18	4612081	0.00239429	0.453865	0.478014
18	4612137	0.0056476	0.497976	0.480751
18	4612219	0.0287657	0.222518	0.346199
18	4612246	-0.00216857	0.333141	0.343584
18	4612269	0.00466165	0.496	0.478014
18	4612404	0.0257543	0.43411	0.491967
18	4612490	0.00111874	0.374629	0.332112
18	4612744	0.0211273	0.445421	0.493709
18	4612788	-0.00236087	0.241835	0.248331
18	4612938	0.00682017	0.497243	0.476997
18	4613027	-0.00217916	0.142038	0.134682
18	4613049	0.00411141	0.496	0.47901
18	4613054	0.0275608	0.436283	0.493773
18	4613119	0.0198101	0.317525	0.410547
18	4613120	0.024588	0.306728	0.410547
18	4613204	-0.00243012	0.24812	0.248331
18	4613245	-0.00237939	0.238664	0.244993
18	4613406	0.0324575	0.209254	0.340946
18	4613441	-0.00241688	0.232263	0.238252
18	4613557	0.0101386	0.497976	0.473812
18	4613690	0.0275277	0.433083	0.492591
18	4613718	-0.00245909	0.24812	0.244993
18	4613755	-0.00241725	0.24812	0.244993
18	4613793	0.00510565	0.497619	0.480751
18	4613825	0.0333784	0.215924	0.348793
18	4614007	-0.00164436	0.00875265	0.0046729
18	4614008	-0.00226528	0.00438596	0.0046729
18	4614032	0.00680842	0.343166	0.277386
18	4614284	0.00508557	0.0840563	0.134682
18	4614398	-0.00223183	0.127	0.130666
18	4614529	0.00516938	0.345624	0.286677
18	4614530	0.00516938	0.345624	0.286677
18	4614548	0.00668143	0.500318	0.496794
18	4614552	0.00571655	0.496433	0.476997
18	4614561	-0.00210911	0.127	0.134682
18	4614613	-0.00223183	0.127	0.130666
18	4614614	0.00906189	0.49921	0.49722
18	4614668	0.00327762	0.340688	0.289731
18	4614755	0.00444133	0.343166	0.286677
18	4614780	-0.00227167	0.127	0.126628
18	4614978	-0.00142207	0.390736	0.373525
18	4615005	0.0051799	0.0840563	0.134682
18	4615104	0.00344369	0.500627	0.498349
18	4615119	0.00341997	0.468672	0.437371
18	4615139	0.0170236	0.24812	0.344745
18	4615165	0.00259046	0.278388	0.228887
18	4615195	-0.00218938	0.238664	0.249301
18	4615230	0.00621985	0.497976	0.47979
18	4615280	0.0109011	0.306728	0.225407
18	4615281	0.00520164	0.497243	0.479593
18	4615304	0.00739547	0.301215	0.231423
18	4615314	0.00269752	0.414103	0.373525
18	4615315	0.00815093	0.303981	0.231423
18	4615348	-0.00247091	0.244987	0.241634
18	4615367	0.0184225	0.388664	0.46045
18	4615405	-7.14357e-05	0.355263	0.324662
18	4615434	-0.00217176	0.241835	0.254941
18	4615453	0.007642	0.489291	0.501072
18	4615552	0.0305229	0.340688	0.44444
18	4615638	0.016734	0.375824	0.449069
18	4615639	0.016734	0.375824	0.449069
18	4615677	-0.00206385	0.251234	0.238252
18	4615700	0.00736496	0.497976	0.478014
18	4615720	-0.00179312	0.238664	0.221016
18	4615782	0.0342378	0.340688	0.449069
18	4615811	0.0224213	0.466397	0.500285
18	4615816	-0.00190013	0.0302969	0.0367703
18	4615826	0.0037257	0.0131001	0.0367703
18	4615877	-0.00116365	0.366879	0.389536
18	4615893	-0.00116365	0.366879	0.389536
18	4615895	-0.00116365	0.366879	0.389536
18	4615899	-0.000890753	0.366879	0.391735
18	4615902	-0.00119334	0.369144	0.391735
18	4615932	-0.00116623	0.369144	0.391735
18	4615934	-0.00116623	0.369144	0.391735
18	4615953	0.0257571	0.462506	0.500285
18	4616029	0.0309475	0.219231	0.347363
18	4616171	0.0020016	0.0596491	0.0322507
18	4616194	0.00986372	0.477	0.432872
18	4616220	0.0353685	0.209254	0.346199
18	4616307	0.0403294	0.281309	0.134682
18	4616391	0.0355085	0.276424	0.138677
18	4616401	0.0228911	0.491146	0.436287
18	4616516	0.00329192	0.49946	0.500077
18	4616616	0.0392163	0.272489	0.40652
18	4616629	0.00386268	0.306728	0.251647
18	4616646	-0.00226751	0.235473	0.224507
18	4616655	0.00228368	0.440939	0.40652
18	4616881	-1.69896e-06	0.107769	0.0807634
18	4616898	-0.00239353	0.492423	0.491967
18	4616917	0.012111	0.398834	0.457736
18	4617122	0.0361506	0.215924	0.353915
18	4617123	0.0380296	0.289956	0.1466
18	4617146	0.0158717	0.496848	0.496345
18	4617219	-0.000887671	0.350482	0.327431
18	4617256	0.0111195	0.306728	0.224507
18	4617258	0.00115043	0.500627	0.494331
18	4617261	0.0114235	0.307767	0.224507
18	4617262	0.0542618	0.461616	0.327431
18	4617273	0.0100382	0.306728	0.227976
18	4617318	0.0138458	0.396838	0.459104
18	4617373	0.00428407	0.0800366	0.126628
18	4617452	0.0303717	0.225786	0.352532
18	4617458	0.0444748	0.466397	0.351365
18	4617460	0.0444748	0.466397	0.351365
18	4617463	0.0412708	0.464918	0.353915
18	4617466	0.0284177	0.225786	0.348793
18	4617596	0.0038301	0.489291	0.466852
18	4617739	0.0279995	0.445421	0.346199
18	4617776	0.0245422	0.442452	0.348793
18	4617801	-0.000689156	0.414103	0.43459
18	4617828	0.0252217	0.446877	0.353915
18	4617870	0.00205816	0.443946	0.470431
18	4617980	-0.00174084	0.412261	0.425076
18	4618005	0.0269448	0.443946	0.346199
18	4618030	0.0234939	0.440939	0.348793
18	4618122	-0.0010303	0.415176	0.433969
18	4618146	-0.00244434	0.435139	0.433969
18	4618174	-0.0024848	0.43411	0.432872
18	4618184	-0.00246513	0.431454	0.432872
18	4618211	0.0216081	0.491228	0.497984
18	4618283	0.0265807	0.433083	0.331323
18	4618288	-0.00148412	0.398834	0.379387
18	4618444	8.45618e-05	0.352882	0.385071
18	4618458	0.0338996	0.278388	0.143264
18	4618595	0.00228263	0.272489	0.224507
18	4618621	-0.00101809	0.414103	0.432872
18	4618628	0.0349132	0.437854	0.321872
18	4618677	0.00196762	0.287093	0.241634
18	4618678	0.00196762	0.287093	0.241634
18	4618691	-8.5186e-05	0.408521	0.432872
18	4618878	0.0180435	0.373617	0.277386
18	4618889	0.0259289	0.482437	0.412528
18	4618900	0.00844166	0.0719395	0.0277091
18	4619045	0.0369143	0.287093	0.414487
18	4619072	0.0450904	0.272489	0.414487
18	4619107	0.0197459	0.472747	0.405634
18	4619111	-0.0010701	0.408521	0.427587
18	4619146	-0.00216515	0.328012	0.316225
18	4619151	-0.00216515	0.328012	0.316225
18	4619198	-0.0017126	0.352882	0.371151
18	4619223	0.00182034	0.489956	0.472707
18	4619263	0.000295291	0.264444	0.227976
18	4619268	0.00201315	0.499927	0.500285
18	4619330	-0.000436635	0.410401	0.432872
18	4619334	0.0258202	0.281309	0.162183
18	4619343	0.0098548	0.436283	0.47901
18	4619400	0.0029234	0.00875265	0.0277091
18	4619429	-0.0012382	0.496433	0.490561
18	4619444	0.00699087	0.446877	0.48169
18	4619445	0.00699087	0.446877	0.48169
18	4619669	-0.00202579	0.417727	0.427587
18	4619670	0.0351232	0.284211	0.1466
18	4619720	-0.00122427	0.415924	0.432872
18	4619813	0.00308521	0.278388	0.225407
18	4619814	-0.00207461	0.417727	0.427587
18	4619818	0.00289979	0.276424	0.224507
18	4619897	0.000412574	0.275448	0.238252
18	4619916	0.0312924	0.272489	0.142649
18	4620069	0.00737855	0.491835	0.463669
18	4620095	0.0139295	0.2614	0.349709
18	4620127	0.000589765	0.500627	0.494905
18	4620129	0.000139285	0.500627	0.495524
18	4620135	0.00181332	0.500945	0.494905
18	4620229	-0.00112856	0.500316	0.496609
18	4620235	0.000892833	0.258336	0.216259
18	4620236	0.000892833	0.258336	0.216259
18	4620239	0.00151047	0.500481	0.493206
18	4620293	-0.00190716	0.404704	0.419823
18	4620374	0.0228541	0.47889	0.501146
18	4620593	0.0114235	0.307767	0.224507
18	4620715	0.0310579	0.459109	0.500635
18	4620801	0.0379802	0.272489	0.130666
18	4620841	-0.00071726	0.408521	0.42937
18	4620842	0.0154262	0.436283	0.485368
18	4620850	-0.00071726	0.408521	0.42937
18	4620899	0.0146094	0.434693	0.483661
18	4620923	-0.000741868	0.408521	0.42937
18	4620962	-0.00238023	0.500627	0.500897
18	4620992	-0.00010968	0.408521	0.432872
18	4620995	-0.00210911	0.127	0.134682
18	4621016	0.0152408	0.474022	0.500077
18	4621017	0.00764107	0.0800366	0.138677
18	4621054	0.0254192	0.272489	0.154435
18	4621207	0.00451939	0.437854	0.47158
18	4621266	0.00660022	0.500135	0.49722
18	4621281	0.00971395	0.49893	0.49722
18	4621412	0.0334498	0.263495	0.130666
18	4621439	0.0328392	0.275448	0.142649
18	4621758	0.0154227	0.428138	0.480936
18	4621967	-0.00202424	0.496433	0.493773
18	4622137	-0.00132102	0.439406	0.423953
18	4622297	0.00243204	0.442452	0.470431
18	4622338	0.0347885	0.446877	0.335606
18	4622412	-0.0007492	0.459109	0.473812
18	4622419	-0.0007492	0.459109	0.473812
18	4622425	0.0040069	0.442452	0.473812
18	4622433	0.0040069	0.442452	0.473812
18	4622562	0.00722909	0.451128	0.484526
18	4622717	0.0027952	0.442452	0.471306
18	4622805	0.00615842	0.437854	0.474653
18	4622813	0.00298171	0.443946	0.472707
18	4622829	0.0323585	0.443946	0.335606
18	4623085	0.0121322	0.433083	0.479984
18	4623158	0.0425806	0.306728	0.154435
18	4623208	0.0496305	0.459109	0.330178
18	4623235	-0.0022704	0.501012	0.501171
18	4623553	0.0644185	0.46523	0.319059
18	4623621	0.00421251	0.49921	0.499847
18	4623639	0.00477968	0.49921	0.499586
18	4623644	0.00533087	0.49921	0.49931
18	4623679	0.0182124	0.429805	0.484526
18	4623781	0.0464033	0.46523	0.346199
18	4623854	0.0399439	0.317525	0.169844
18	4624010	0.0514341	0.309456	0.142649
18	4624028	0.00260603	0.281309	0.231423
18	4624062	0.00282906	0.423019	0.382805
18	4624081	0.0202678	0.298429	0.396069
18	4624119	-0.00229039	0.470869	0.464952
18	4624123	0.0219356	0.298429	0.39937
18	4624148	0.0494627	0.330586	0.166727
18	4624158	0.00497742	0.443946	0.476774
18	4624183	0.00508494	0.442452	0.475957
18	4624290	0.0510971	0.466397	0.340946
18	4624304	-0.00222077	0.238664	0.227976
18	4624311	-0.00230018	0.235473	0.227976
18	4624434	0.0205615	0.289956	0.389536
18	4624470	0.0270458	0.443946	0.346199
18	4624561	0.0022363	0.26951	0.221906
18	4624587	0.0194012	0.289956	0.387314
18	4624697	0.00520255	0.496848	0.500635
18	4624712	0.0362691	0.306728	0.166025
18	4624733	-0.00218905	0.241835	0.227976
18	4624795	-0.00163084	0.241835	0.221016
18	4624853	0.00248181	0.424745	0.386247
18	4624855	-0.00227751	0.471939	0.466534
18	4625006	-0.00142187	0.500481	0.501127
18	4625052	0.00501967	0.434693	0.470431
18	4625101	0.00409034	0.281309	0.224507
18	4625233	0.0459923	0.320175	0.162183
18	4625273	0.00652305	0.4373	0.474895
18	4625456	0.00196821	0.443946	0.470431
18	4625491	-0.0013463	0.500945	0.500777
18	4625533	0.00153975	0.275448	0.231423
18	4625555	0.00105565	0.26951	0.227976
18	4625569	0.00164487	0.26951	0.224507
18	4625586	0.0299023	0.445922	0.343584
18	4625658	-0.000216617	0.264444	0.231423
18	4625671	-0.000216617	0.264444	0.231423
18	4625673	-0.000216617	0.264444	0.231423
18	4625744	0.00331189	0.275448	0.221906
18	4625806	0.00223779	0.498631	0.500777
18	4625825	0.00179628	0.498313	0.500996
18	4625832	0.0100883	0.330586	0.400315
18	4625843	0.00161292	0.448313	0.472707
18	4625865	0.00302166	0.26951	0.217503
18	4625896	0.00127373	0.263495	0.221016
18	4625897	0.00188614	0.263495	0.217503
18	4625905	0.00172151	0.263495	0.218382
18	4625937	0.00523591	0.445421	0.477802
18	4626004	0.00136185	0.498313	0.501072
18	4626100	0.0370388	0.312165	0.169844
18	4626137	0.0210643	0.278388	0.169844
18	4626210	-0.00164541	0.244987	0.224507
18	4626301	-0.00250152	0.232263	0.231423
18	4626339	0.0159771	0.301215	0.389536
18	4626346	-0.0024303	0.239753	0.231423
18	4626389	0.0145349	0.421274	0.343584
18	4626395	-0.00114036	0.500752	0.500897
18	4626454	0.0236089	0.348062	0.234849
18	4626484	0.000168401	0.479805	0.491967
18	4626555	0.0262806	0.278388	0.15832
18	4626588	0.00163749	0.266512	0.221016
18	4626605	0.00241111	0.26951	0.221016
18	4626750	0.00442133	0.270473	0.21213
18	4626807	0.0354962	0.202506	0.340255
18	4627092	0.0346481	0.0365202	0.146716
18	4627102	0.00136252	0.0255559	0.0618929
18	4627116	0.00445783	0.0610561	0.0217374
18	4627154	0.00462639	0.013761	0.0452047
18	4627164	0.00697051	0.366252	0.424123
18	4627396	0.0505048	0.489291	0.391735
18	4627420	0.0573447	0.314854	0.138677
18	4627482	-0.00240569	0.115996	0.110256
18	4627517	0.00288642	0.00879112	0.0277091
18	4627541	0.00264252	0.267468	0.217503
18	4627568	0.00699837	0.487061	0.500635
18	4627582	0.00329351	0.442939	0.472707
18	4627597	0.00111144	0.287093	0.245954
18	4627837	-0.0022275	0.306728	0.295771
18	4627851	0.0331889	0.439406	0.327431
18	4627930	-0.00138811	0.107769	0.0901021
18	4627955	0.0328214	0.500861	0.471306
18	4628119	0.000477376	0.24903	0.210412
18	4628220	0.00438537	0.443446	0.47549
18	4628281	-0.00197576	0.236349	0.218382
18	4628292	0.0206637	0.298429	0.397238
18	4628393	8.22565e-05	0.456526	0.474653
18	4628436	0.00693863	0.448313	0.482607
18	4628484	0.0269378	0.497619	0.449069
18	4628573	-0.00199519	0.501012	0.5009
18	4628586	0.00418367	0.445421	0.476549
18	4628669	0.00631314	0.23097	0.305054
18	4628726	0.00727713	0.431454	0.472444
18	4628792	0.0272108	0.440939	0.340946
18	4628836	0.0229379	0.298429	0.40148
18	4628868	0.00879736	0.414103	0.462723
18	4628884	0.00545869	0.0637652	0.0277091
18	4628930	0.0256747	0.497976	0.452045
18	4628935	-0.00226528	0.00438596	0.0046729
18	4629033	0.0202844	0.295624	0.393913
18	4629042	0.0202844	0.295624	0.393913
18	4629135	0.0304317	0.443946	0.339082
18	4629291	0.000763712	0.270473	0.231663
18	4629441	0.0321232	0.270473	0.139276
18	4629691	0.0121376	0.418414	0.472096
18	4629825	0.0029234	0.00875265	0.0277091
18	4629856	-0.00251249	0.238664	0.23578
18	4629857	0.0532525	0.44973	0.308699
18	4629925	0.0018056	0.266512	0.221016
18	4629928	-0.00247313	0.232263	0.227976
18	4629943	0.00236937	0.26951	0.221016
18	4630050	0.000778049	0.275448	0.23578
18	4630099	-0.00173312	0.244987	0.224507
18	4630100	0.0419727	0.456526	0.338287
18	4630122	0.0389825	0.445421	0.3258
18	4630159	0.0482376	0.295624	0.134682
18	4630160	0.00235093	0.00875265	0.0277091
18	4630188	-0.00198623	0.244987	0.227976
18	4630193	0.0304598	0.439406	0.332903
18	4630211	-0.000782919	0.501012	0.498673
18	4630215	-0.00132642	0.501012	0.499297
18	4630458	-0.00277493	0.456137	0.447865
18	4630904	0.0263392	0.199104	0.318874
18	4631030	0.000632975	0.501099	0.498618
18	4631060	-0.00268799	0.219231	0.210941
18	4631154	-0.000951015	0.431454	0.408658
18	4631338	0.0352021	0.319636	0.43693
18	4631366	0.0145796	0.406883	0.467424
18	4631426	0.0325325	0.501089	0.464952
18	4631444	0.0445062	0.298429	0.143264
18	4631452	0.0195203	0.287093	0.385164
18	4631498	-0.00128273	0.107769	0.0892994
18	4631517	-0.000247554	0.181801	0.213968
18	4631545	0.0168866	0.0840563	0.169844
18	4631574	-0.00188274	0.238664	0.221016
18	4631575	-0.00128273	0.107769	0.0892994
18	4631600	0.0302467	0.219231	0.346199
18	4631628	0.0328439	0.212599	0.344745
18	4631651	0.0328439	0.212599	0.344745
18	4631674	-0.00243367	0.235473	0.227976
18	4631866	-0.000800267	0.111654	0.0892994
18	4631876	0.042013	0.199872	0.348793
18	4631898	0.0206076	0.293812	0.392908
18	4631932	-0.000261959	0.0131001	0.0046729
18	4632071	-0.002137	0.107769	0.0977478
18	4632213	-0.00222427	0.232263	0.221016
18	4632250	0.0339389	0.209254	0.343584
18	4632277	0.0499821	0.298429	0.134682
18	4632341	0.00260603	0.281309	0.231423
18	4632346	-0.00177146	0.417727	0.42937
18	4632502	-0.00221595	0.0260266	0.0277091
18	4632506	-0.00221595	0.0260266	0.0277091
18	4632509	-0.00221595	0.0260266	0.0277091
18	4632569	0.027422	0.483275	0.499586
18	4632615	0.021478	0.0555138	0.142649
18	4632678	-0.00123196	0.314854	0.290804
18	4632687	3.47219e-05	0.107769	0.0811268
18	4632688	0.0165847	0.487902	0.500635
18	4632720	0.016365	0.481579	0.427587
18	4632957	0.0222635	0.486437	0.499847
18	4633103	-0.000712178	0.107769	0.0850424
18	4633133	0.0155407	0.479622	0.425781
18	4633285	-0.00102217	0.281309	0.254941
18	4633326	0.0285395	0.484895	0.498709
18	4633358	0.0080412	0.317525	0.245954
18	4633361	0.0566966	0.309456	0.134682
18	4633443	-0.00163084	0.241835	0.221016
18	4633460	-0.00154011	0.111654	0.0935345
18	4633494	0.0140035	0.500627	0.489865
18	4633679	-0.000246356	0.272489	0.241634
18	4633986	-0.000138001	0.284211	0.251647
18	4633993	-0.000138001	0.284211	0.251647
18	4634408	0.00634925	0.443946	0.47901
18	4634612	-0.00126975	0.235473	0.211268
18	4634639	0.00272836	0.338192	0.289731
18	4634699	0.0296688	0.423019	0.311605
18	4634753	0.0331285	0.219231	0.351365
18	4634851	0.0317188	0.436283	0.3258
18	4634870	0.0538985	0.309456	0.138677
18	4634881	-0.00222226	0.423019	0.428699
18	4634889	-0.00233911	0.429805	0.427587
18	4634894	0.00626046	0.355263	0.292762
18	4634898	0.00626046	0.355263	0.292762
18	4634913	-0.00221895	0.41951	0.425781
18	4634985	0.0187368	0.0840563	0.173641
18	4635001	0.00730203	0.352882	0.286677
18	4635049	0.00406179	0.458743	0.422104
18	4635053	0.0312805	0.22006	0.348793
18	4635090	0.0621788	0.305015	0.122568
18	4635163	0.0238471	0.0803746	0.181171
18	4635274	0.0556791	0.312165	0.138677
18	4635314	0.00418099	0.49893	0.500077
18	4635363	0.0516509	0.301215	0.134682
18	4635386	0.0065214	0.446877	0.480751
18	4635392	0.00349534	0.500318	0.498709
18	4635417	-0.00177304	0.41951	0.431132
18	4635436	0.00324515	0.340688	0.289731
18	4635474	-0.00161479	0.421274	0.43459
18	4635486	0.0403928	0.439406	0.314488
18	4635490	0.0375376	0.437854	0.317349
18	4635508	0.0532898	0.303981	0.134682
18	4635513	0.0115494	0.355263	0.275283
18	4635518	0.0224175	0.0719395	0.166727
18	4635530	0.00285257	0.499711	0.500072
18	4635554	0.00648292	0.49947	0.498369
18	4635825	0.0029234	0.00875265	0.0277091
18	4635957	-0.000263645	0.11552	0.142649
18	4636029	-0.000566026	0.500627	0.500777
18	4636041	0.000911543	0.112116	0.1466
18	4636060	0.0029234	0.00875265	0.0277091
18	4636430	0.000500195	0.0131001	0.0277091
18	4636472	0.0164146	0.0555138	0.130666
18	4636523	0.00216195	0.45745	0.426899
18	4636551	-0.00223549	0.426451	0.430478
18	4636751	0.0213165	0.487179	0.499847
18	4637059	0.0029234	0.00875265	0.0277091
18	4637089	0.0345605	0.209254	0.344745
18	4637120	0.0587638	0.254328	0.417564
18	4637162	0.032421	0.209254	0.340946
18	4637179	-0.0021603	0.369144	0.36507
18	4637269	-0.00216523	0.417727	0.423953
18	4637332	0.0326541	0.266512	0.134682
18	4637433	0.000965054	0.498631	0.501077
18	4637456	0.00685376	0.49893	0.498709
18	4637525	0.031233	0.263495	0.134682
18	4637558	-0.00209889	0.238664	0.224507
18	4637584	0.0200755	0.0637652	0.150529
18	4637663	-0.0020544	0.238664	0.224507
18	4637694	0.0195259	0.254328	0.356442
18	4637779	0.0335149	0.412261	0.487765
18	4637807	0.00463219	0.067862	0.0323999
18	4637823	-0.00166286	0.41951	0.432872
18	4637844	-0.00234872	0.44973	0.450097
18	4637845	0.0116244	0.501012	0.485225
18	4638004	0.042711	0.402767	0.489253
18	4638071	0.000537367	0.0131001	0.0278376
18	4638138	0.00193294	0.335676	0.290804
18	4638175	0.00943781	0.498631	0.476997
18	4638181	0.00943781	0.498631	0.476997
18	4638199	0.013155	0.375824	0.292762
18	4638287	0.0429163	0.322807	0.169844
18	4638320	-0.0023498	0.425796	0.427587
18	4638334	0.0327032	0.266512	0.134682
18	4638361	0.00879866	0.497619	0.474895
18	4638398	0.00434642	0.00875265	0.0322507
18	4638408	0.036215	0.40081	0.484526
18	4638533	0.0029234	0.00875265	0.0277091
18	4638546	-0.000920694	0.414103	0.432872
18	4638815	0.0295166	0.445421	0.343584
18	4638893	0.0038609	0.464045	0.487765
18	4638952	0.0206325	0.0513592	0.134682
18	4638956	0.0029234	0.00875265	0.0277091
18	4639145	0.0271192	0.225786	0.346199
18	4639160	0.00283278	0.333141	0.283602
18	4639262	0.00474348	0.344254	0.286677
18	4639265	0.00897959	0.430843	0.474653
18	4639310	0.00663468	0.00438596	0.0277091
18	4639332	0.00302001	0.301215	0.351365
18	4639344	0.000517268	0.26951	0.231423
18	4639410	-0.00247964	0.440939	0.441244
18	4639591	0.0325138	0.225786	0.356442
18	4639631	0.0029234	0.00875265	0.0277091
18	4639662	-0.00226565	0.229034	0.221016
18	4639687	0.012202	0.335676	0.251647
18	4639922	-0.000867186	0.501089	0.499847
18	4639959	-0.00236177	0.426451	0.426899
18	4639996	0.0244553	0.431454	0.489965
18	4640002	-0.00227008	0.00438596	0.00469484
18	4640008	0.00203861	0.348062	0.302057
18	4640077	0.00566395	0.433083	0.470431
18	4640086	-0.00020368	0.49893	0.501171
18	4640087	-0.00020368	0.49893	0.501171
18	4640093	-0.0022555	0.00875265	0.00932391
18	4640282	0.00643124	0.00875265	0.0367703
18	4640283	-0.0020822	0.433083	0.439613
18	4640328	0.00485536	0.00875265	0.0322507
18	4640408	0.00197132	0.263495	0.217503
18	4640421	0.0292622	0.50106	0.47158
18	4640425	0.028211	0.501089	0.47158
18	4640473	0.0103887	0.492992	0.500635
18	4640482	0.00900512	0.494072	0.500635
18	4640575	0.00877714	0.0555138	0.11049
18	4640607	0.0110693	0.495547	0.499412
18	4640635	0.00197573	0.318581	0.270345
18	4640644	0.01539	0.49168	0.499915
18	4640771	0.000824916	0.312165	0.272031
18	4641012	0.0445637	0.455205	0.331592
18	4641039	-8.33688e-05	0.317525	0.283685
18	4641046	0.0360756	0.437854	0.319618
18	4641059	0.00121377	0.00875265	0.0233619
18	4641135	0.00315924	0.275448	0.222802
18	4641151	0.0255812	0.460372	0.49984
18	4641470	-0.00226486	0.431454	0.431132
18	4641514	-0.000801024	0.320175	0.292762
18	4641568	0.00630678	0.287093	0.221016
18	4641655	0.0284527	0.225786	0.348793
18	4641656	0.000735097	0.325419	0.286677
18	4641657	-0.00230669	0.483275	0.481867
18	4641663	0.0320329	0.26951	0.138677
18	4641671	0.00120255	0.325419	0.283602
18	4641682	0.0286595	0.222518	0.346199
18	4641684	0.00181258	0.287093	0.241634
18	4641685	0.0587592	0.260459	0.422104
18	4641694	0.00192896	0.309456	0.264692
18	4641695	0.000779771	0.322807	0.283602
18	4641699	-0.000899992	0.322807	0.346199
18	4641703	0.00742504	0.470869	0.42937
18	4641712	-0.000538734	0.322807	0.292762
18	4641713	0.000972009	0.500627	0.494867
18	4641739	0.0364845	0.26951	0.130666
18	4641762	0.00420483	0.278388	0.221016
18	4641774	0.00406089	0.475034	0.44444
18	4641827	0.00310911	0.474022	0.446005
18	4641828	0.00310911	0.474022	0.446005
18	4641981	0.0357483	0.272489	0.134682
18	4642007	0.0330582	0.219231	0.351365
18	4642008	0.0330582	0.219231	0.351365
18	4642033	0.000685754	0.500482	0.500285
18	4642036	0.0381154	0.229034	0.368754
18	4642083	0.0105713	0.41951	0.46926
18	4642174	0.00207756	0.278388	0.231423
18	4642405	0.0468854	0.26951	0.414487
18	4642472	-0.00225786	0.433083	0.43459
18	4642518	0.0327523	0.266512	0.134682
18	4642546	0.0029234	0.00875265	0.0277091
18	4642557	0.0269543	0.0555138	0.154435
18	4642581	0.0245905	0.225786	0.340946
18	4642630	0.0281632	0.278388	0.154435
18	4642647	0.0273882	0.222518	0.343584
18	4642659	0.0396289	0.266512	0.122568
18	4642742	0.0334498	0.263495	0.130666
18	4643063	0.00113721	0.00875265	0.0231456
18	4643121	0.006064	0.451128	0.482775
18	4643166	0.00404995	0.281309	0.224507
18	4643308	0.0334498	0.263495	0.130666
18	4643309	0.0270956	0.0637652	0.166025
18	4643325	0.0242769	0.0513592	0.142649
18	4643337	-0.0021987	0.434693	0.437961
18	4643447	-0.000199464	0.478005	0.492075
18	4643451	-0.000199464	0.478005	0.492075
18	4643462	0.000230591	0.478005	0.49286
18	4643503	0.000565514	0.303981	0.267898
18	4643518	-0.00217714	0.431454	0.424361
18	4643526	0.00634996	0.442452	0.477802
18	4643574	-0.00106525	0.501069	0.499321
18	4643575	0.0288499	0.258336	0.134682
18	4643577	0.00288642	0.00879112	0.0277091
18	4643599	0.026043	0.0513592	0.1466
18	4643611	0.0242769	0.0513592	0.142649
18	4643650	0.0029234	0.00875265	0.0277091
18	4643682	0.0029234	0.00875265	0.0277091
18	4643699	0.00419159	0.439406	0.47158
18	4643700	0.00419159	0.439406	0.47158
18	4643776	0.00782023	0.446877	0.482775
18	4644053	0.00284936	0.00882994	0.0277091
18	4644113	-0.00231825	0.336756	0.340946
18	4644297	0.0205981	0.0596491	0.1466
18	4644298	-0.000877461	0.500482	0.49722
18	4644307	-0.00160705	0.500858	0.499321
18	4644323	0.017562	0.26951	0.169844
18	4644348	0.031233	0.263495	0.134682
18	4644423	0.0215811	0.0555138	0.142649
18	4644646	0.00261266	0.501012	0.497625
18	4644684	0.000680139	0.501012	0.499321
18	4644743	0.0029234	0.00875265	0.0277091
18	4644796	0.000910347	0.500318	0.500471
18	4644802	0.000910347	0.500318	0.500471
18	4644803	0.000910347	0.500318	0.500471
18	4644852	0.00859714	0.498631	0.478014
18	4644971	0.00571396	0.437854	0.47356
18	4645104	0.0237058	0.272489	0.15832
18	4645107	0.0237058	0.272489	0.15832
18	4645167	0.034992	0.275448	0.138677
18	4645175	0.0349445	0.275448	0.138677
18	4645216	0.0216982	0.272489	0.162872
18	4645247	0.0225216	0.26951	0.15832
18	4645313	-0.00229011	0.434693	0.431132
18	4645332	-0.00233042	0.434693	0.43459
18	4645452	0.0157614	0.275448	0.366335
18	4645565	-0.000929373	0.384461	0.361433
18	4645582	0.0356518	0.272489	0.134682
18	4645623	0.0118911	0.320175	0.396069
18	4645635	-0.00230644	0.428138	0.42937
18	4645656	-0.00184684	0.380181	0.366335
18	4645664	-0.00184684	0.380181	0.366335
18	4645674	0.0128122	0.317525	0.396069
18	4645700	-0.00177351	0.433083	0.443911
18	4645892	0.0223509	0.0596491	0.150529
18	4645935	0.0156816	0.314854	0.400315
18	4646074	0.0199016	0.501012	0.481867
18	4646097	0.019082	0.0596491	0.142649
18	4646134	0.0394438	0.320175	0.173641
18	4646231	0.0398542	0.309456	0.162183
18	4646332	0.000512214	0.384461	0.351365
18	4646606	-0.00199826	0.443946	0.452045
18	4646672	0.0357034	0.263495	0.126628
18	4646827	-0.00177792	0.433083	0.442853
18	4646830	-0.00152242	0.378012	0.361433
18	4646853	-0.0019901	0.378012	0.367512
18	4646869	0.00601067	0.0840563	0.0412681
18	4646879	0.0029234	0.00875265	0.0277091
18	4646982	-0.00192128	0.375824	0.363895
18	4647059	0.0029234	0.00875265	0.0277091
18	4647108	-0.00207714	0.375824	0.36507
18	4647484	-0.00225774	0.488606	0.489965
18	4647510	-0.00156366	0.442452	0.453501
18	4647571	0.0110796	0.320175	0.393913
18	4647595	-0.00226528	0.00438596	0.0046729
18	4647856	0.00110695	0.00879112	0.0231456
18	4647967	-0.000444561	0.119366	0.0935345
18	4647968	0.0123931	0.317525	0.395084
18	4648088	0.00584912	0.0840563	0.0412681
18	4648276	0.0170999	0.501016	0.484526
18	4648351	0.000676875	0.182513	0.221016
18	4648400	0.000193007	0.500482	0.500635
18	4648581	-0.00124106	0.388664	0.368754
18	4648654	0.0113065	0.49947	0.476997
18	4648960	-7.28968e-05	0.501065	0.499586
18	4649186	-0.00181923	0.380181	0.366335
18	4649236	0.0187243	0.402767	0.469858
18	4649252	0.0112072	0.500482	0.48169
18	4649369	0.0205981	0.0596491	0.1466
18	4649468	0.00841912	0.46523	0.418339
18	4649715	0.0197168	0.0555138	0.138677
18	4649744	0.0234969	0.222518	0.335606
18	4650008	0.0161497	0.0557517	0.130666
18	4650010	0.0217167	0.241835	0.349959
18	4650056	-0.00185605	0.482437	0.474895
18	4650064	0.0258433	0.225786	0.343584
18	4650079	-0.00249171	0.410401	0.412528
18	4650094	0.00186774	0.0759977	0.0457441
18	4650103	0.000114257	0.417727	0.389536
18	4650123	0.000474916	0.41951	0.389536
18	4650141	0.0332263	0.364594	0.463076
18	4650154	0.000785632	0.47889	0.492591
18	4650177	0.0286241	0.222518	0.346199
18	4650181	0.0286241	0.222518	0.346199
18	4650189	-0.00226528	0.00438596	0.0046729
18	4650201	0.000500195	0.0131001	0.0277091
18	4650203	0.00798039	0.459109	0.410857
18	4650213	0.0291259	0.26951	0.143885
18	4650215	0.00560983	0.46284	0.422499
18	4650222	0.00396997	0.459109	0.422499
18	4650226	0.00396997	0.459109	0.422499
18	4650240	0.00396997	0.459109	0.422499
18	4650259	-0.00156484	0.130789	0.110256
18	4650289	0.00347829	0.457827	0.422499
18	4650297	0.0466543	0.26951	0.414487
18	4650343	0.000254667	0.439406	0.413676
18	4650358	0.0167329	0.0637652	0.143264
18	4650359	-0.00129637	0.378012	0.357614
18	4650365	0.00337992	0.452506	0.47979
18	4650395	0.000964484	0.484095	0.495874
18	4650464	0.00474263	0.0800366	0.0412681
18	4650487	0.021478	0.0555138	0.142649
18	4650508	-0.00114186	0.378012	0.356442
18	4650639	-0.00053436	0.378039	0.351365
18	4650672	0.00135626	0.171865	0.213968
18	4650677	0.0396289	0.266512	0.122568
18	4650717	0.0172168	0.481579	0.425781
18	4650729	0.0298824	0.260459	0.134682
18	4650733	0.0298824	0.260459	0.134682
18	4650764	0.0231525	0.254328	0.142649
18	4650840	0.0470881	0.330586	0.170561
18	4650883	0.00258742	0.138307	0.184902
18	4650887	0.02509	0.0473884	0.138677
18	4651039	-0.00056336	0.123698	0.0977478
18	4651040	-0.00176475	0.379117	0.363895
18	4651134	-0.00231527	0.481411	0.47901
18	4651153	0.00344204	0.142038	0.1923
18	4651252	0.0379316	0.272489	0.130666
18	4651253	0.0262876	0.484095	0.499595
18	4651287	0.000158308	0.123193	0.0935345
18	4651329	0.0118721	0.492423	0.500469
18	4651372	0.0225831	0.0681507	0.162183
18	4651388	0.0263309	0.450691	0.357614
18	4651391	0.0263309	0.450691	0.357614
18	4651401	-0.00236056	0.498614	0.497597
18	4651419	0.000712105	0.495547	0.484374
18	4651500	0.00430342	0.397934	0.347363
18	4651785	0.0341924	0.26951	0.134682
18	4651828	-0.000740765	0.410401	0.431132
18	4651855	-0.000414647	0.406622	0.42937
18	4651860	-0.000414647	0.406622	0.42937
18	4651881	0.0162313	0.499933	0.490654
18	4651968	0.0213851	0.123193	0.0412681
18	4652023	0.0187221	0.501016	0.477586
18	4652050	0.0228438	0.250869	0.139881
18	4652085	0.00256263	0.134057	0.0905089
18	4652108	0.00284841	0.501233	0.495639
18	4652132	-0.00364016	0.201395	0.239988
18	4652133	0.0318813	0.467792	0.363656
18	4652134	0.00920918	0.15035	0.0737036
18	4652137	-0.00228142	0.212572	0.173987
18	4652138	0.0569837	0.478137	0.491644
18	4652164	-0.00440811	0.466053	0.46578
18	4652187	-0.000797749	0.492606	0.49989
18	4652307	0.00478703	0.130789	0.0807634
18	4652311	0.0016824	0.417727	0.448583
18	4652313	0.00198862	0.417727	0.449619
18	4652317	0.0465768	0.275448	0.119006
18	4652326	-0.00231135	0.468672	0.472178
18	4652327	0.0102453	0.470869	0.497156
18	4652338	0.0175988	0.500131	0.489147
18	4652340	0.00701658	0.495959	0.47356
18	4652857	0.00853475	0.43352	0.475725
18	4652862	-0.00200578	0.478698	0.484526
18	4652892	0.000119127	0.43352	0.407677
18	4653091	-1.28307e-05	0.50106	0.498369
18	4653215	0.0232726	0.0555138	0.1466
18	4653651	0.0168199	0.138869	0.0595812
18	4653669	-0.00176642	0.0306954	0.0234715
18	4653677	-0.00164436	0.00875265	0.0046729
18	4653687	-0.00215907	0.02222	0.0189112
18	4653693	0.00919599	0.410472	0.34413
18	4653859	0.0273248	0.212599	0.334051
18	4654014	0.000120326	0.440939	0.416424
18	4654071	0.00641705	0.499933	0.497625
18	4654256	0.00187335	0.314854	0.271083
18	4654279	-8.73315e-05	0.434693	0.410547
18	4654293	-0.00224151	0.431454	0.427587
18	4654343	0.00232557	0.312165	0.265706
18	4654445	0.017759	0.275448	0.371151
18	4654458	0.00595996	0.44973	0.404474
18	4654496	-0.00189797	0.411481	0.422104
18	4654722	0.000195572	0.436283	0.410547
18	4654739	0.00303267	0.314854	0.264692
18	4654796	0.00803848	0.303981	0.371151
18	4654811	-0.0018589	0.500135	0.499026
18	4654826	-0.00167572	0.499711	0.498008
18	4654827	-0.00124996	0.410401	0.427587
18	4654839	-0.000845473	0.500318	0.49722
18	4654845	-0.00141883	0.499711	0.49722
18	4654849	-0.00123305	0.500135	0.497625
18	4654877	0.00135005	0.436283	0.404474
18	4654908	0.00643547	0.452506	0.40652
18	4654941	-0.00193427	0.49921	0.498008
18	4655020	-0.00221952	0.467544	0.470146
18	4655024	0.0113327	0.499711	0.494814
18	4655115	0.000943798	0.309456	0.271083
18	4655195	-6.29943e-05	0.434693	0.410547
18	4655628	0.0142551	0.49893	0.494331
18	4655657	0.0143639	0.289956	0.375878
18	4655664	-0.00127426	0.412261	0.42937
18	4655674	0.0159121	0.287093	0.377056
18	4655698	-0.00102613	0.414103	0.432234
18	4655702	-0.00127223	0.415924	0.432234
18	4655705	0.0168809	0.289956	0.381696
18	4655706	-0.00127223	0.415924	0.432234
18	4655713	0.0176393	0.497619	0.494331
18	4655731	-0.0012583	0.47889	0.487765
18	4655756	0.0175288	0.284211	0.378209
18	4655839	-0.0014299	0.410401	0.425781
18	4655939	-0.00120048	0.414103	0.431132
18	4655975	-0.000438114	0.408521	0.431132
18	4656083	-0.000630098	0.401902	0.423953
18	4656178	0.0026978	0.434693	0.397238
18	4656219	7.5386e-05	0.406622	0.432234
18	4656314	0.000919027	0.43411	0.404474
18	4656491	0.0105421	0.298429	0.373525
18	4656495	0.0105421	0.298429	0.373525
18	4656562	0.0107357	0.287093	0.363895
18	4656577	0.000179364	0.43411	0.408545
18	4656578	-0.000230899	0.501065	0.498709
18	4656614	-0.000872571	0.409604	0.42937
18	4656638	0.000369721	0.501065	0.499321
18	4656647	8.33936e-05	0.501094	0.499321
18	4656832	-8.35283e-05	0.410401	0.43459
18	4656838	0.0137309	0.345624	0.258213
18	4657072	0.0134346	0.348062	0.261463
18	4657088	0.0121912	0.345624	0.262469
18	4657180	-0.00243045	0.47581	0.474653
18	4657277	-0.00105622	0.423019	0.441244
18	4657286	-0.00105622	0.423019	0.441244
18	4657337	0.00181328	0.496433	0.501171
18	4657343	0.00390029	0.439406	0.397238
18	4657352	-0.00223248	0.021737	0.023694
18	4657353	-0.001338	0.00438596	0.00941166
18	4657488	0.0073066	0.335676	0.267898
18	4657491	0.0073066	0.335676	0.267898
18	4657552	0.0129923	0.281309	0.36507
18	4657585	0.00121914	0.442452	0.412528
18	4657590	0.00085104	0.440939	0.412528
18	4657624	0.0135884	0.281309	0.366335
18	4657645	0.0145323	0.281309	0.368754
18	4657647	0.000712744	0.434693	0.40652
18	4657648	0.000712744	0.434693	0.40652
18	4657675	0.00111751	0.434693	0.404474
18	4657681	0.000878476	0.434693	0.405634
18	4657800	0.00113721	0.00875265	0.0231456
18	4657833	-0.00168706	0.41951	0.432872
18	4658008	0.000936455	0.500752	0.499847
18	4658015	0.0123832	0.348062	0.264692
18	4658067	0.000267701	0.408521	0.43459
18	4658127	-0.000607299	0.407708	0.42937
18	4658133	-0.000607299	0.407708	0.42937
18	4658150	0.00145679	0.0175044	0.0046729
18	4658155	-0.00201813	0.477755	0.482775
18	4658167	0.00924695	0.350482	0.277386
18	4658169	-0.00205071	0.47889	0.483661
18	4658188	-0.00161645	0.478698	0.486054
18	4658222	0.00152546	0.434693	0.402405
18	4658242	-0.00149483	0.474022	0.482775
18	4658318	0.0104897	0.49947	0.49583
18	4658359	0.00253645	0.500627	0.499026
18	4658437	0.0141214	0.497619	0.496345
18	4658453	-0.00226528	0.00438596	0.0046729
18	4658601	0.0154994	0.284211	0.373525
18	4658614	0.00561051	0.436283	0.472707
18	4658615	0.0273526	0.222518	0.343584
18	4658709	-0.00196516	0.41951	0.430478
18	4658725	0.0445673	0.317525	0.44549
18	4658819	-0.000716264	0.410401	0.431132
18	4658825	0.00794028	0.0840563	0.0367703
18	4658883	0.000923264	0.440939	0.412528
18	4658902	0.026043	0.0513592	0.1466
18	4659040	0.00251798	0.43411	0.397238
18	4659132	0.0158694	0.284211	0.3747
18	4659149	0.0412424	0.320175	0.169844
18	4659239	-0.00173102	0.451128	0.46045
18	4659321	-0.000362717	0.459109	0.474895
18	4659446	-8.71329e-06	0.412261	0.436287
18	4659523	0.0198222	0.0555138	0.138677
18	4659557	-0.00224088	0.439406	0.432872
18	4659661	0.0256603	0.229034	0.346199
18	4659706	0.0118536	0.279371	0.360122
18	4659710	-0.000155054	0.0389474	0.0232532
18	4659780	0.031388	0.278396	0.147866
18	4659832	0.0128704	0.297667	0.379387
18	4659885	0.00918313	0.49348	0.464015
18	4659919	0.00339597	0.430649	0.388489
18	4660075	0.0544561	0.149064	0.0102041
18	4660079	0.0458605	0.12612	0.00884956
18	4660088	0.0367483	0.108423	0.00862069
18	4660124	0.0130114	0.327866	0.410248
18	4660155	0.00636618	0.0593096	0.0204587
18	4660281	0.0271601	0.306055	0.414827
18	4660304	-0.00257734	0.486186	0.487522
18	4660416	0.042622	0.281309	0.130666
18	4660417	0.0136922	0.49947	0.493709
18	4660482	0.0241718	0.0513592	0.142649
18	4660489	0.00246224	0.471687	0.443911
18	4660524	0.013702	0.275448	0.361433
18	4660606	0.0419431	0.275448	0.126628
18	4660737	0.0342306	0.312165	0.42937
18	4660750	0.00793491	0.0637652	0.0231456
18	4660840	-0.0020903	0.42918	0.421364
18	4661009	0.0330701	0.254328	0.123104
18	4661010	0.0330701	0.254328	0.123104
18	4661131	0.0187391	0.0515798	0.131234
18	4661135	0.00509278	0.500952	0.495739
18	4661142	-0.00245435	0.413338	0.417564
18	4661143	-0.00245435	0.413338	0.417564
18	4661156	0.0124012	0.487061	0.501171
18	4661157	0.00268317	0.0800366	0.0463802
18	4661194	0.0178692	0.0475934	0.123645
18	4661207	0.00684475	0.0807154	0.0369401
18	4661258	0.00287484	0.422334	0.380677
18	4661268	-0.00230071	0.426849	0.419082
18	4661336	0.00057606	0.399928	0.429589
18	4661344	-0.000988542	0.469233	0.481958
18	4661348	0.00352592	0.397934	0.438877
18	4661381	0.00459368	0.0766438	0.0379923
18	4661393	0.00469659	0.076971	0.0379923
18	4661407	0.00273043	0.0773011	0.0428389
18	4661412	5.77456e-05	0.400353	0.429119
18	4661432	-0.00229588	0.00882994	0.00963844
18	4661437	0.000253305	0.400353	0.429819
18	4661519	0.00729991	0.488501	0.501032
18	4661594	-0.00175526	0.403857	0.416778
18	4661652	0.0191251	0.0513592	0.131234
18	4661750	0.0164146	0.0555138	0.130666
18	4661756	0.00859428	0.494072	0.466852
18	4661763	0.0335541	0.317525	0.432234
18	4661764	0.014505	0.284211	0.371151
18	4661786	0.0271994	0.263495	0.142649
18	4661802	-0.0015297	0.433083	0.419475
18	4661834	-0.00670357	0.016877	0.0187785
18	4661850	-0.00246594	0.435139	0.435681
18	4661903	-0.00155476	0.434693	0.421364
18	4661910	0.00165307	0.500482	0.493709
18	4661915	0.00407249	0.0596491	0.0277091
18	4661944	0.0198222	0.0555138	0.138677
18	4662001	0.0180992	0.0555138	0.134682
18	4662009	0.0334498	0.263495	0.130666
18	4662110	0.0323586	0.266512	0.135267
18	4662163	0.0180992	0.0555138	0.134682
18	4662205	0.00398575	0.338192	0.388489
18	4662330	0.00389514	0.500316	0.498709
18	4662331	0.00389514	0.500316	0.498709
18	4662366	0.0125115	0.287093	0.368754
18	4662397	-0.00223583	0.411481	0.416424
18	4662419	0.0181227	0.370248	0.447548
18	4662465	0.0213464	0.363392	0.447548
18	4662466	0.00901525	0.476481	0.432143
18	4662470	-0.0017778	0.407708	0.420232
18	4662491	0.019298	0.363392	0.44444
18	4662644	-0.00140492	0.433083	0.418339
18	4662687	0.0333499	0.263495	0.130666
18	4662695	-0.0016202	0.433083	0.420232
18	4662764	0.0311834	0.263495	0.134682
18	4662838	-0.00133801	0.481241	0.489253
18	4662916	-0.00154739	0.417332	0.398842
18	4662942	-0.000558076	0.477139	0.489342
18	4662955	0.0124436	0.271442	0.356075
18	4662956	0.0111415	0.272418	0.353495
18	4662957	-0.00283719	0.407419	0.401491
18	4662968	0.0184381	0.389024	0.292719
18	4663060	-0.00191579	0.343269	0.366718
18	4663127	0.0476864	0.499387	0.429313
18	4663153	-0.00422237	0.495275	0.499092
18	4663769	0.00358261	0.130789	0.181171
18	4663835	0.0215811	0.0555138	0.142649
18	4664142	-0.00194326	0.00968512	0.00537634
18	4664146	-0.00263357	0.0256376	0.0279285
18	4664151	0.0030977	0.0532191	0.0193536
18	4664156	-0.00202962	0.0104437	0.0161283
18	4664178	0.00130408	0.0465962	0.0777394
18	4664186	-0.00348695	0.36729	0.368169
18	4664260	0.019125	0.0559916	0.139276
18	4664352	0.0188615	0.0513592	0.130666
18	4664415	0.0145338	0.067862	0.142649
18	4664457	-0.00209197	0.410401	0.418339
18	4664535	-0.00132055	0.454804	0.439613
18	4664592	-0.00212125	0.412261	0.420232
18	4664652	-0.00497893	0.499776	0.497703
18	4664781	-0.00176963	0.415924	0.427587
18	4664879	0.00209421	0.0959996	0.134682
18	4664898	0.00474263	0.0800366	0.0412681
18	4664916	-0.00206474	0.439406	0.433969
18	4664927	-0.000144939	0.456526	0.47356
18	4664931	-0.000144939	0.456526	0.47356
18	4665116	-0.0018396	0.118439	0.144675
18	4665164	-0.0038038	0.0199986	0.0176205
18	4665184	-0.00733053	0.330795	0.305507
18	4665191	-0.00934969	0.234114	0.255751
18	4665194	0.00104112	0.22816	0.301621
18	4665195	0.0287625	0.0934364	0.00854701
18	4665279	0.00981998	0.0708637	0.0241517
18	4665293	0.0112538	0.0734922	0.023694
18	4665368	0.0557971	0.270473	0.100417
18	4665370	0.0561832	0.270473	0.0999621
18	4665437	0.0460691	0.426849	0.285842
18	4665595	0.0117645	0.496848	0.498369
18	4665849	-0.00261738	0.00497512	0.00552486
18	4666166	-0.00192394	0.439406	0.431132
18	4666242	0.0349085	0.266512	0.130666
18	4666307	0.00387207	0.0959996	0.142649
18	4666325	0.0028497	0.0999422	0.142649
18	4666361	0.0080819	0.500131	0.496345
18	4666367	-0.00157186	0.40081	0.414487
18	4666408	0.00201272	0.0999422	0.138677
18	4666460	-0.00164436	0.00875265	0.0046729
18	4666470	0.0329412	0.314213	0.17873
18	4666475	0.0333993	0.301215	0.166025
18	4666505	0.00531979	0.498631	0.499847
18	4666532	0.0357034	0.263495	0.126628
18	4666577	-0.00199968	0.448313	0.441244
18	4666593	0.0011836	0.103865	0.138677
18	4666855	0.0114255	0.412261	0.340946
18	4666868	0.0123548	0.412261	0.338287
18	4667017	0.0454925	0.254328	0.102392
18	4667344	0.00702961	0.0880567	0.0412681
18	4667767	0.0270948	0.254328	0.134682
18	4667864	-0.0017217	0.107769	0.0935345
18	4668081	0.00318438	0.123193	0.170561
18	4668183	0.010409	0.402998	0.332903
18	4668719	0.0363864	0.26951	0.130666
18	4668742	0.00333057	0.303981	0.251647
18	4668819	0.00292279	0.0800366	0.0457441
18	4668839	0.0198222	0.0555138	0.138677
18	4668907	0.00596507	0.0844103	0.0412681
18	4668926	0.00856417	0.415924	0.353915
18	4669324	-0.00157919	0.103865	0.0892994
18	4669390	0.00186774	0.0759977	0.0457441
18	4669421	0.00432115	0.0800366	0.0414582
18	4669509	-0.00164461	0.497953	0.494272
18	4669582	0.0164841	0.335676	0.418707
18	4669723	0.0302149	0.322807	0.193898
18	4669989	-0.00218711	0.409604	0.412528
18	4670024	-0.00205133	0.414103	0.422104
18	4670115	0.0076697	0.491146	0.461774
18	4670122	0.00835939	0.491146	0.46045
18	4670143	0.0557524	0.321236	0.14723
18	4670254	0.00524603	0.18878	0.130666
18	4670326	0.00495587	0.0880567	0.0457441
18	4670463	0.00385931	0.189515	0.135856
18	4670573	0.00588484	0.284211	0.346199
18	4670586	0.041987	0.252152	0.106109
18	4670629	0.00678228	0.0928124	0.0457441
18	4670738	0.00672197	0.278388	0.343584
18	4670773	-0.00247894	0.480702	0.480936
18	4671300	0.0185223	0.407708	0.472444
18	4671712	-0.00138486	0.457827	0.443911
18	4671855	-0.00207861	0.494072	0.491322
18	4671858	0.000803209	0.455205	0.42937
18	4671864	-0.00161949	0.107769	0.0935345
18	4671889	-0.0021132	0.442452	0.450568
18	4671910	0.0432416	0.254328	0.106109
18	4671951	0.00349962	0.446877	0.408545
18	4671973	-0.00203547	0.494072	0.490654
18	4672096	-0.00237001	0.474022	0.47549
18	4672146	-0.00232314	0.481579	0.483661
18	4672190	-0.00212925	0.470869	0.475957
18	4672191	-0.00235174	0.492423	0.491322
18	4672295	-0.00190504	0.437854	0.448091
18	4672376	0.0156666	0.410401	0.326944
18	4672541	0.00285927	0.0807154	0.0459542
18	4673105	-0.00263716	0.500058	0.496083
18	4673106	0.0464506	0.27186	0.1158
18	4673110	0.00881205	0.487902	0.501072
18	4673155	-1.69896e-06	0.107769	0.0807634
18	4673177	-0.00230871	0.23313	0.238252
18	4673187	-0.00178517	0.419863	0.40652
18	4673201	-0.00178329	0.229034	0.245954
18	4673416	-0.00221768	0.433083	0.427587
18	4673579	0.0325508	0.238664	0.110256
18	4673628	0.00160013	0.281309	0.238252
18	4673845	-0.0010275	0.389766	0.409699
18	4673850	-0.00114604	0.389766	0.408838
18	4673994	-0.00201665	0.456526	0.464357
18	4674258	0.0102563	0.0840563	0.0323999
18	4674333	0.0126996	0.0719395	0.143264
18	4674441	-0.00118948	0.462506	0.449069
18	4674879	-0.00129217	0.461616	0.449069
18	4674943	0.0295537	0.492992	0.493193
18	4675065	0.0035449	0.0759977	0.0412681
18	4675066	0.00939927	0.496848	0.47158
18	4675207	0.000799753	0.486312	0.470431
18	4675217	0.0373936	0.24812	0.110256
18	4675272	0.0505931	0.312165	0.1466
18	4675313	0.00535557	0.0759977	0.0367703
18	4675461	0.0331425	0.258336	0.126628
18	4675498	0.00595832	0.410401	0.454504
18	4675505	0.0307959	0.263495	0.135267
18	4675640	0.00117939	0.464045	0.439613
18	4675642	-0.000318413	0.466397	0.449069
18	4675656	0.00434642	0.00875265	0.0322507
18	4675889	0.00474263	0.0800366	0.0412681
18	4676089	0.00288642	0.00879112	0.0277091
18	4676225	0.020364	0.501069	0.476549
18	4676288	0.0163848	0.298901	0.197595
18	4676376	0.0348961	0.254006	0.11953
18	4676569	0.0339368	0.282298	0.1466
18	4676594	-0.00221595	0.0260266	0.0277091
18	4676817	0.037916	0.254328	0.114382
18	4676829	0.00127072	0.491146	0.475957
18	4677150	-0.00230938	0.436283	0.43459
18	4678058	0.0380791	0.374722	0.234849
18	4678074	0.0554576	0.303981	0.131234
18	4678437	0.0211654	0.494583	0.49583
18	4678475	0.0109352	0.500858	0.491322
18	4678503	0.0259017	0.489956	0.49722
18	4678682	0.0012043	0.244987	0.286677
18	4678737	-0.00122047	0.320175	0.340946
18	4678750	0.00150189	0.0999422	0.0677953
18	4678818	0.0147714	0.453865	0.493123
18	4678819	0.0183582	0.456526	0.496305
18	4678838	0.0406033	0.373617	0.228887
18	4678845	0.0029234	0.00875265	0.0277091
18	4678919	0.0308565	0.493542	0.491967
18	4679074	0.0158833	0.467544	0.498709
18	4679076	0.0158833	0.467544	0.498709
18	4679082	0.0012043	0.244987	0.286677
18	4679088	-0.000461601	0.464045	0.447048
18	4679110	0.0139201	0.444934	0.375878
18	4679142	0.0147057	0.420574	0.475725
18	4679352	-0.00226528	0.00438596	0.0046729
18	4679429	0.00153858	0.171188	0.213968
18	4679446	-0.000127989	0.111654	0.0850424
18	4679556	0.0392222	0.241835	0.101939
18	4679590	0.0029234	0.00875265	0.0277091
18	4679592	0.00293744	0.238664	0.289731
18	4679654	0.00146719	0.493542	0.478807
18	4679656	0.00753144	0.453865	0.404474
18	4679667	0.038898	0.251234	0.110256
18	4679785	0.00425796	0.202506	0.1466
18	4679841	-0.00193998	0.472747	0.465615
18	4679847	0.00636799	0.367982	0.421364
18	4679860	0.00702667	0.367982	0.423231
18	4679974	-0.00054504	0.494014	0.484221
18	4679983	0.000499448	0.131322	0.0990645
18	4680002	0.00163835	0.197202	0.153142
18	4680011	0.0112414	0.0387796	0.0046729
18	4680019	0.00811921	0.481579	0.499818
18	4680021	0.00112445	0.492858	0.478392
18	4680250	0.0110373	0.0719395	0.138677
18	4680536	0.00620516	0.477	0.441244
18	4680627	-0.000712178	0.107769	0.0850424
18	4680631	0.0101718	0.0959996	0.0412681
18	4680671	0.0029234	0.00875265	0.0277091
18	4680676	0.0112447	0.47299	0.423231
18	4680686	0.035127	0.238664	0.106109
18	4680694	-0.0019809	0.369144	0.360122
18	4680711	0.0029234	0.00875265	0.0277091
18	4680716	0.0101718	0.0959996	0.0412681
18	4680740	0.0201784	0.475034	0.408545
18	4680752	0.0505656	0.375824	0.213968
18	4680757	0.0490804	0.373617	0.213968
18	4680809	0.0124889	0.0959996	0.0367703
18	4680894	-0.00128273	0.107769	0.0892994
18	4681016	0.0180143	0.0637652	0.1466
18	4681017	0.0180143	0.0637652	0.1466
18	4681053	-0.00287137	0.110508	0.086579
18	4681226	0.00356094	0.235473	0.289731
18	4681229	0.0182089	0.0637652	0.1466
18	4681260	0.000256904	0.494583	0.483661
18	4681542	0.00860941	0.0719395	0.131234
18	4681621	0.043744	0.320175	0.166025
18	4681647	0.0422565	0.317525	0.166025
18	4681671	0.00619514	0.380181	0.431132
18	4681868	0.00211014	0.489956	0.47158
18	4681870	0.00228786	0.235473	0.283602
18	4681936	0.00377796	0.160401	0.213968
18	4681937	0.0029234	0.00875265	0.0277091
18	4682015	0.0147895	0.452506	0.492591
18	4682141	0.002241	0.241835	0.289731
18	4682236	0.00108798	0.244987	0.286677
18	4682242	-0.00174473	0.428138	0.416424
18	4682356	0.00268044	0.496	0.480936
18	4682376	0.00016624	0.24812	0.283602
18	4682388	-0.00210757	0.333141	0.343584
18	4682518	-0.00224214	0.415924	0.412528
18	4682564	-0.00222467	0.416995	0.413676
18	4682567	-0.00222467	0.416995	0.413676
18	4682832	0.0150724	0.0637652	0.138677
18	4682867	0.0375822	0.313213	0.169844
18	4682913	0.0156604	0.0596491	0.134682
18	4682939	0.00193067	0.235473	0.281558
18	4682995	0.0280739	0.496815	0.489253
18	4683024	0.00654908	0.376929	0.42937
18	4683089	0.0161817	0.0681507	0.14723
18	4683133	0.0261717	0.50106	0.474895
18	4683178	-0.00196605	0.373617	0.385071
18	4683187	-0.00202119	0.427498	0.418339
18	4683264	0.0128709	0.476792	0.425781
18	4683288	0.00841187	0.4373	0.380518
18	4683596	-0.00140785	0.496433	0.491322
18	4683663	0.0125642	0.0719395	0.142649
18	4683684	0.0381283	0.254328	0.114382
18	4683706	-0.00177142	0.322807	0.338287
18	4683802	0.00822173	0.497619	0.499321
18	4683823	0.0207666	0.496782	0.454934
18	4683952	0.00624568	0.380181	0.431132
18	4683999	-0.00159437	0.314854	0.332903
18	4684014	0.00843418	0.501089	0.489965
18	4684021	0.00775332	0.501089	0.490654
18	4684267	-0.00222876	0.369144	0.366335
18	4684604	-0.00316537	0.50009	0.500639
18	4684607	-0.0028176	0.475134	0.466346
18	4684640	0.00804399	0.0407084	0.0914043
18	4684939	-0.00189645	0.0763194	0.0677953
18	4685303	0.00810723	0.0840563	0.0367703
18	4685306	0.0329352	0.320175	0.185672
18	4685331	-0.00318079	0.00879112	0.00469484
18	4685343	0.0269551	0.263495	0.142649
18	4685379	0.0266317	0.245889	0.127738
18	4685699	0.00670046	0.0800366	0.0367703
18	4685847	-0.000977736	0.463722	0.449069
18	4685874	0.0083996	0.455205	0.488407
18	4685896	0.00660847	0.0800366	0.0369401
18	4685908	0.0048738	0.402767	0.349959
18	4685929	0.00236494	0.103865	0.0677953
18	4686106	0.00171514	0.402767	0.363895
18	4686132	0.00198399	0.426451	0.389536
18	4686151	0.00148729	0.479805	0.459104
18	4686214	0.014625	0.414103	0.47158
18	4686340	0.00348265	0.164016	0.114885
18	4686392	-0.00221595	0.0260266	0.0277091
18	4686424	-0.00221595	0.0260266	0.0277091
18	4686575	0.00203523	0.19224	0.1466
18	4686801	-0.0020726	0.4373	0.427587
18	4686957	0.009089	0.415924	0.351365
18	4687014	-0.000648427	0.153114	0.181171
18	4687038	0.0165201	0.456526	0.495382
18	4687237	0.00474263	0.0800366	0.0412681
18	4687271	-0.000279234	0.439406	0.417564
18	4687452	0.0233561	0.452506	0.49722
18	4687495	-0.00216865	0.0345479	0.0277091
18	4687634	0.000204852	0.119366	0.089699
18	4687656	-0.0013923	0.111654	0.0939519
18	4687657	-0.00227468	0.111654	0.102392
18	4687750	-0.000775187	0.107769	0.0854239
18	4688008	0.0276368	0.408521	0.481867
18	4688150	0.00670046	0.0800366	0.0367703
18	4688163	0.00670046	0.0800366	0.0367703
18	4688263	0.0153955	0.443946	0.489147
18	4688321	-0.00221595	0.0260266	0.0277091
18	4688345	0.00810723	0.0840563	0.0367703
18	4688677	0.000120326	0.440939	0.416424
18	4688741	0.00390702	0.487902	0.464357
18	4688879	-0.00112929	0.429805	0.412528
18	4688908	0.0289313	0.402767	0.479984
18	4688975	0.00148113	0.171188	0.131234
18	4688976	0.00148113	0.171188	0.131234
18	4688981	0.00242803	0.17168	0.126423
18	4688990	-0.002217	0.0260266	0.0278376
18	4689008	0.00376457	0.491228	0.470146
18	4689016	0.0011752	0.00875265	0.0232532
18	4689023	0.00297707	0.00875265	0.0278376
18	4689044	0.0224878	0.407708	0.476774
18	4689064	0.0224973	0.399928	0.472444
18	4689097	0.0252771	0.40081	0.475725
18	4689098	0.0141874	0.477955	0.425076
18	4689100	0.0252771	0.40081	0.475725
18	4689125	0.0259495	0.403857	0.478014
18	4689154	0.000434691	0.426451	0.398412
18	4689245	0.0119206	0.426451	0.356442
18	4689512	0.00485536	0.00875265	0.0322507
18	4689518	0.0479215	0.263495	0.106578
18	4689561	0.0487768	0.489956	0.486054
18	4689562	0.0487768	0.489956	0.486054
18	4689651	-0.000294049	0.426451	0.402405
18	4689681	-0.00113764	0.424745	0.40652
18	4689729	0.0433518	0.489862	0.489147
18	4689756	0.0302298	0.500858	0.463076
18	4689759	-0.00120631	0.423019	0.404474
18	4689820	0.00512752	0.174745	0.118486
18	4689860	-0.000870293	0.423019	0.402405
18	4689927	0.0404263	0.263495	0.118486
18	4690204	0.0381283	0.254328	0.114382
18	4690292	0.00364384	0.181801	0.130666
18	4690327	0.00390146	0.178282	0.126628
18	4690424	0.0428675	0.488606	0.490654
18	4690458	0.0457142	0.386572	0.234849
18	4690506	0.00429672	0.496848	0.479984
18	4690548	0.00485536	0.00875265	0.0322507
18	4690652	0.0423576	0.215924	0.0764626
18	4690743	0.00297557	0.174745	0.126628
18	4690762	0.00229593	0.171188	0.126628
18	4690825	0.00407249	0.0596491	0.0277091
18	4691035	0.00632202	0.0807154	0.0369401
18	4691054	0.00116698	0.0643114	0.0371114
18	4691151	0.00766638	0.165326	0.100876
18	4691176	0.000251071	0.0681507	0.0426361
18	4691238	0.00123995	0.0640371	0.0372843
18	4691353	-0.000956026	0.440412	0.457332
18	4691421	-0.00240233	0.500482	0.500777
18	4691445	0.00283016	0.417727	0.452045
18	4691446	0.00283016	0.417727	0.452045
18	4691451	-0.00198005	0.47889	0.484526
18	4691469	0.006117	0.386572	0.436287
18	4691560	0.00223854	0.244987	0.292762
18	4691563	0.00223854	0.244987	0.292762
18	4691583	0.00280719	0.244987	0.295771
18	4691588	-0.000854451	0.487902	0.477802
18	4691593	0.00442927	0.067862	0.0323999
18	4691622	0.0012043	0.244987	0.286677
18	4691623	0.0012043	0.244987	0.286677
18	4691637	0.010752	0.0759977	0.142649
18	4691646	0.0012043	0.244987	0.286677
18	4691742	0.00304332	0.174745	0.126628
18	4691801	0.00388038	0.495547	0.477802
18	4691967	0.00435487	0.334218	0.277381
18	4692377	0.0029863	0.235473	0.286677
18	4692394	-0.00233845	0.492992	0.494272
18	4692405	-0.00230072	0.492992	0.494331
18	4692431	-0.00212585	0.103865	0.0935345
18	4692434	-0.00212585	0.103865	0.0935345
18	4692506	0.00141759	0.130789	0.169844
18	4692530	-0.00196535	0.292799	0.30759
18	4692532	0.00123938	0.241835	0.283602
18	4692596	-0.000727631	0.289956	0.319059
18	4692611	-0.00182392	0.107769	0.0935345
18	4692735	0.0020016	0.0596491	0.0322507
18	4692737	-0.00218708	0.468672	0.472707
18	4692918	0.00107167	0.282298	0.323005
18	4692941	0.00152102	0.174745	0.217503
18	4692998	-0.000800267	0.111654	0.0892994
18	4693013	0.010752	0.0759977	0.142649
18	4693014	-0.000800267	0.111654	0.0892994
18	4693088	-0.00203409	0.359967	0.371151
18	4693172	-0.00101261	0.292799	0.319059
18	4693233	-0.00134878	0.445421	0.459104
18	4693252	-0.0023201	0.36229	0.367512
18	4693305	-0.000462761	0.317525	0.346199
18	4693581	0.000440497	0.488606	0.474159
18	4693586	0.00323188	0.366255	0.413617
18	4693594	0.0027239	0.254328	0.305772
18	4693596	-0.000446397	0.484895	0.471907
18	4693692	-0.00193174	0.421274	0.410547
18	4693714	0.00293807	0.49921	0.500285
18	4693743	-0.00159474	0.41951	0.404474
18	4693835	0.00157975	0.242728	0.286677
18	4693950	-0.00864889	0.0895749	0.0746826
18	4694000	-0.00179073	0.420222	0.435066
18	4694135	-0.00192589	0.420574	0.408545
18	4694145	0.00223854	0.244987	0.292762
18	4694161	0.0022368	0.24812	0.295771
18	4694339	0.00276303	0.0800366	0.0461662
18	4694548	-0.00128273	0.107769	0.0892994
18	4694788	0.0138787	0.445421	0.48852
18	4694815	0.010752	0.0759977	0.142649
18	4694816	0.010752	0.0759977	0.142649
18	4694987	0.0166868	0.496848	0.495874
18	4695124	0.0121445	0.0759977	0.1466
18	4695158	-0.000463417	0.149441	0.177417
18	4695180	0.0169355	0.46978	0.499595
18	4695310	0.0094075	0.0759977	0.138677
18	4695367	0.0156933	0.369144	0.278431
18	4695518	0.0149035	0.496433	0.49722
18	4695571	0.010752	0.0759977	0.142649
18	4695584	0.00844166	0.0719395	0.0277091
18	4695592	0.00474263	0.0800366	0.0412681
18	4695619	0.00548325	0.500318	0.497597
18	4695716	0.00308458	0.0800366	0.0457441
18	4695800	0.00474263	0.0800366	0.0412681
18	4695825	0.00219062	0.156767	0.114382
18	4695828	-0.0021318	0.431454	0.425076
18	4695863	0.0197673	0.46978	0.500282
18	4695867	-0.00162621	0.455205	0.443911
18	4695879	0.00246497	0.0555138	0.0278376
18	4696068	0.0106449	0.394824	0.321872
18	4696072	0.0245047	0.225786	0.114382
18	4696417	0.00480126	0.0555138	0.0232532
18	4696465	0.0121445	0.0759977	0.1466
18	4696572	-0.00233837	0.471939	0.470431
18	4696624	0.00687425	0.49893	0.498709
18	4696674	0.00130074	0.107769	0.1466
18	4696676	0.00277107	0.0555138	0.0277091
18	4696682	0.00474263	0.0800366	0.0412681
18	4696683	0.00277107	0.0555138	0.0277091
18	4696696	-0.00086431	0.494072	0.486189
18	4696760	0.0127086	0.138307	0.0677953
18	4696853	-0.00128273	0.107769	0.0892994
18	4696877	-0.00128273	0.107769	0.0892994
18	4696940	0.000964846	0.500482	0.500077
18	4696947	0.00213527	0.178983	0.134682
18	4696951	0.00213527	0.178983	0.134682
18	4696957	0.00284199	0.0557517	0.0277091
18	4697036	0.0405238	0.39279	0.251647
18	4697057	0.0319843	0.232263	0.106109
18	4697134	0.00474263	0.0800366	0.0412681
18	4697299	0.0289797	0.225786	0.106109
18	4697305	0.0451459	0.314854	0.15832
18	4697329	0.0313184	0.225786	0.101939
18	4697464	-0.00141702	0.491228	0.484526
18	4697514	0.0397153	0.232263	0.0935345
18	4697545	-0.00164436	0.00875265	0.0046729
18	4697555	0.035438	0.229034	0.0977478
18	4697610	0.0381187	0.343166	0.19961
18	4697652	0.00222305	0.0596491	0.0322507
18	4697919	-0.00188713	0.470869	0.464357
18	4697970	0.0121504	0.380181	0.44444
18	4697980	-0.00174349	0.47299	0.465615
18	4698047	0.0035449	0.0759977	0.0412681
18	4698085	-0.000943873	0.477	0.486988
18	4698179	0.00152707	0.127	0.166025
18	4698196	-0.000619549	0.493542	0.499026
18	4698525	-0.00128273	0.107769	0.0892994
18	4698553	0.0220139	0.424745	0.330178
18	4699068	0.00223838	0.123193	0.166025
18	4699084	0.0155755	0.386572	0.298759
18	4699123	-0.00216238	0.222518	0.229805
18	4699147	0.0441991	0.219231	0.0764626
18	4699170	-0.00133974	0.111654	0.0935345
18	4699180	0.00537349	0.18878	0.130666
18	4699181	-0.000880434	0.11552	0.0935345
18	4699270	0.0240243	0.398834	0.292762
18	4699352	0.00474263	0.0800366	0.0412681
18	4699515	0.042424	0.215924	0.0764626
18	4699561	0.0176626	0.417727	0.331323
18	4699562	-0.000920038	0.225786	0.251647
18	4699596	0.00891272	0.309456	0.234849
18	4699762	0.0479683	0.272489	0.114382
18	4699780	0.0285939	0.424745	0.316225
18	4699848	0.000829327	0.130789	0.166025
18	4699890	0.0747929	0.301215	0.101939
18	4699891	0.0747929	0.301215	0.101939
18	4699941	0.0639744	0.275448	0.0939519
18	4699971	0.0075012	0.0759977	0.0322507
18	4699999	0.0168946	0.337538	0.239979
18	4700047	-0.00103306	0.292799	0.267898
18	4700087	0.0236899	0.426451	0.328572
18	4700096	-0.000775187	0.107769	0.0854239
18	4700176	0.0239573	0.424745	0.3258
18	4700318	0.0108304	0.199104	0.122568
18	4700428	-0.00131234	0.212599	0.234849
18	4700468	0.0263669	0.421274	0.316225
18	4700743	0.0280287	0.428138	0.321872
18	4700816	0.0468895	0.235473	0.0850424
18	4700855	0.0168441	0.149441	0.0677953
18	4700859	0.00541047	0.0880567	0.0457441
18	4700862	0.0323437	0.295624	0.162183
18	4700868	0.0113721	0.134558	0.0677953
18	4700953	0.049669	0.355263	0.1923
18	4700986	0.00474263	0.0800366	0.0412681
18	4701113	0.0319491	0.298429	0.166025
18	4701148	0.00761986	0.174745	0.110256
18	4701511	-0.00211691	0.492423	0.489965
18	4701539	0.00277107	0.0555138	0.0277091
18	4701625	0.0507337	0.263495	0.102392
18	4701626	0.0507337	0.263495	0.102392
18	4701641	0.0488332	0.222518	0.0724662
18	4701685	-0.00213569	0.366879	0.360122
18	4701864	-0.00172891	0.103865	0.089699
18	4701942	0.0492016	0.222518	0.0721399
18	4701977	0.0161771	0.0800366	0.162183
18	4701995	0.019261	0.0800366	0.169844
18	4701996	0.019261	0.0800366	0.169844
18	4702119	-0.00149131	0.107769	0.0892994
18	4702147	0.00749975	0.496848	0.474159
18	4702331	0.0148811	0.124479	0.225154
18	4702335	-0.00519013	0.0780048	0.0805596
18	4702336	0.0299655	0.290213	0.156498
18	4702473	0.00899147	0.278388	0.203233
18	4702599	0.0029234	0.00875265	0.0277091
18	4702654	0.0448805	0.209254	0.0681027
18	4702659	0.0466343	0.212599	0.0681027
18	4702771	0.00549207	0.495074	0.473812
18	4702773	0.010329	0.423019	0.356442
18	4702783	-0.00237137	0.36229	0.366335
18	4702846	0.042911	0.222518	0.0807634
18	4702874	-0.000983177	0.238664	0.264692
18	4702888	0.0472401	0.219231	0.0721399
18	4702889	0.0472401	0.219231	0.0721399
18	4702891	-0.000357442	0.0800366	0.0590405
18	4702898	-0.000357442	0.0800366	0.0590405
18	4703007	0.0466368	0.388664	0.23578
18	4703045	0.042424	0.215924	0.0764626
18	4703070	0.00869226	0.496	0.470431
18	4703127	-0.000331567	0.232263	0.264692
18	4703272	0.0433664	0.338192	0.184902
18	4703297	-0.000800267	0.111654	0.0892994
18	4703298	-0.00100696	0.241835	0.267898
18	4703299	0.0454899	0.215924	0.0721399
18	4703310	-0.000800267	0.111654	0.0892994
18	4703362	-0.000526845	0.164016	0.135267
18	4703437	0.00318862	0.457827	0.423636
18	4703443	0.000380225	0.432486	0.404735
18	4703551	0.0208908	0.0814058	0.176429
18	4703558	0.00633415	0.170988	0.237782
18	4703577	0.0128737	0.089938	0.0306843
18	4703584	0.000450887	0.190981	0.232255
18	4703644	0.0195098	0.486379	0.500812
18	4703665	0.0821814	0.445355	0.243838
18	4704400	-0.000545593	0.483949	0.470566
18	4704490	-0.00089594	0.428138	0.408545
18	4704574	0.018143	0.0759977	0.162183
18	4704656	0.00370591	0.483275	0.457736
18	4704677	0.00416443	0.484095	0.457736
18	4704684	0.0024332	0.171188	0.126628
18	4704750	0.00144558	0.0387796	0.0186468
18	4704773	-0.00234977	0.467544	0.470431
18	4704842	-0.000581977	0.238664	0.267898
18	4704862	0.000212874	0.238664	0.274245
18	4704900	-0.00134877	0.244987	0.267898
18	4704902	-0.00134877	0.244987	0.267898
18	4704948	-0.00177563	0.423019	0.410547
18	4704961	-0.00172925	0.436283	0.447548
18	4704982	-0.00199973	0.292799	0.30759
18	4705031	-0.0023568	0.470869	0.47158
18	4705053	-0.00232284	0.355263	0.351365
18	4705065	-0.0023392	0.471939	0.472707
18	4705143	0.00179888	0.156767	0.19961
18	4705299	-0.00179588	0.501089	0.500897
18	4705382	0.000859498	0.373617	0.40652
18	4705399	-0.00113967	0.11552	0.0939519
18	4705576	-0.000536283	0.384461	0.408545
18	4705643	-0.00136005	0.46284	0.450568
18	4705688	-0.00115149	0.456526	0.442853
18	4705689	-0.00115149	0.456526	0.442853
18	4705964	-0.000168624	0.461616	0.442853
18	4706088	0.00248711	0.156767	0.203233
18	4706263	-0.00199077	0.209254	0.218382
18	4706269	0.0622818	0.244987	0.0721399
18	4706448	0.0133033	0.134558	0.0634288
18	4706493	0.0120547	0.382331	0.446005
18	4706503	0.0129025	0.380181	0.446005
18	4706609	0.00591247	0.496433	0.475957
18	4706662	0.000281021	0.0596491	0.0369401
18	4706791	-0.00218857	0.210053	0.224341
18	4706966	0.0106191	0.471739	0.421317
18	4707121	-0.00211986	0.436283	0.425918
18	4707422	-0.00201629	0.452506	0.443895
18	4707494	0.011714	0.474022	0.498981
18	4707498	0.044905	0.215924	0.0727954
18	4707547	-0.00134334	0.244987	0.267756
18	4707616	-0.000218841	0.236349	0.26995
18	4708071	0.0123176	0.0429921	0.00507614
18	4708074	0.0103367	0.0387796	0.00507614
18	4708086	0.00462578	0.0260266	0.00502513
18	4708341	0.0451979	0.215924	0.0724662
18	4708507	0.00227419	0.0345479	0.013953
18	4708523	0.000867417	0.0302969	0.013953
18	4708555	0.00713819	0.0391166	0.00932391
18	4708566	0.00543759	0.0429921	0.013953
18	4708685	-0.00077562	0.0131001	0.0232532
18	4708686	-0.000410058	0.0596491	0.0414582
18	4708689	-0.00077562	0.0131001	0.0232532
18	4708706	-0.000183711	0.0555138	0.0369401
18	4708724	-0.00106071	0.0555138	0.0412681
18	4708725	-0.00106071	0.0555138	0.0412681
18	4708729	0.000500195	0.0131001	0.0277091
18	4708755	-0.00224568	0.0131001	0.013953
18	4708774	0.00149054	0.0387796	0.0185603
18	4708775	0.00149054	0.0387796	0.0185603
18	4708785	-0.0013554	0.00438596	0.00932391
18	4708845	0.0126582	0.0513592	0.00936758
18	4708949	0.00176541	0.0260266	0.00932391
18	4708950	0.00176541	0.0260266	0.00932391
18	4708958	0.00176541	0.0260266	0.00932391
18	4708976	0.00519401	0.0260266	0.0046729
18	4708977	0.00519401	0.0260266	0.0046729
18	4708983	0.00176541	0.0260266	0.00932391
18	4709019	0.00506081	0.0345479	0.00941166
18	4709122	-0.00226528	0.00438596	0.0046729
18	4709169	-0.00225902	0.303981	0.313369
18	4709283	0.0210454	0.477955	0.501171
18	4709340	-0.00207246	0.41951	0.425781
18	4709421	0.0191257	0.479805	0.501171
18	4709654	0.0029234	0.00875265	0.0277091
18	4709828	0.0059288	0.462506	0.421364
18	4709903	0.00106802	0.470869	0.449069
18	4709912	-0.00197398	0.456526	0.450568
18	4709935	0.0154782	0.386572	0.454934
18	4709955	0.00551627	0.457827	0.416424
18	4709976	0.00222305	0.0596491	0.0322507
18	4710056	0.00876076	0.461616	0.412528
18	4710059	0.00407249	0.0596491	0.0277091
18	4710089	0.00407249	0.0596491	0.0277091
18	4710104	0.00648289	0.474022	0.436287
18	4710160	0.00575288	0.476027	0.441244
18	4710193	0.00941562	0.500752	0.493193
18	4710207	0.0155866	0.333141	0.239194
18	4710212	-0.00115821	0.459109	0.44549
18	4710235	0.0190301	0.39279	0.464015
18	4710244	0.0180673	0.39279	0.462723
18	4710310	0.000500195	0.0131001	0.0277091
18	4710354	0.0020016	0.0596491	0.0322507
18	4710356	0.0121526	0.494072	0.49984
18	4710359	0.016076	0.388664	0.457332
18	4710389	0.00570831	0.476027	0.441244
18	4710448	0.0180398	0.492992	0.498349
18	4710468	0.00270971	0.0555138	0.0278376
18	4710499	0.0166741	0.485676	0.501
18	4710561	0.00919134	0.493542	0.500779
18	4710708	-0.00219103	0.0302969	0.0278376
18	4710715	0.00745595	0.47889	0.441244
18	4710719	-0.000607818	0.241835	0.271083
18	4710811	-0.000741111	0.457827	0.441244
18	4711036	0.0162223	0.330586	0.234849
18	4711054	0.00407249	0.0596491	0.0277091
18	4711074	-4.04376e-05	0.167611	0.19961
18	4711090	0.0159813	0.489956	0.500285
18	4711119	-0.0023228	0.296642	0.289731
18	4711130	-0.00103006	0.24903	0.274245
18	4711187	-0.000463417	0.149441	0.177417
18	4711271	-3.36057e-05	0.156767	0.188612
18	4711272	-0.00154774	0.244987	0.264692
18	4711278	0.00128231	0.348062	0.385071
18	4711296	0.041097	0.219231	0.0807634
18	4711339	0.0216888	0.500482	0.46926
18	4711340	0.0169306	0.491228	0.499595
18	4711378	-0.00149151	0.459109	0.447548
18	4711431	-0.00250708	0.496848	0.495874
18	4711433	0.0106188	0.484895	0.500996
18	4711619	-0.00232886	0.254328	0.249301
18	4711801	0.0126599	0.0719395	0.142649
18	4711821	-0.000400226	0.149441	0.177417
18	4711839	-0.0019484	0.251234	0.264692
18	4711870	-0.000622718	0.238664	0.267898
18	4711879	-0.000844583	0.149441	0.173641
18	4711933	-0.00213207	0.493542	0.490654
18	4711938	0.00540402	0.386572	0.330178
18	4711947	-1.83687e-05	0.145749	0.177417
18	4711985	-0.00128468	0.153114	0.173641
18	4711996	-0.0020808	0.164016	0.173641
18	4712038	-0.00057378	0.348062	0.373525
18	4712043	0.000854451	0.338192	0.373525
18	4712048	-0.000925973	0.241835	0.267898
18	4712110	-0.000524954	0.460372	0.442853
18	4712169	-0.00187175	0.257403	0.271083
18	4712193	-0.000908519	0.149441	0.173641
18	4712194	0.0314798	0.215924	0.0935345
18	4712263	0.0306046	0.219231	0.0977478
18	4712322	-0.000584907	0.46284	0.446005
18	4712570	-0.000282518	0.149441	0.178911
18	4712762	0.00761896	0.49893	0.479984
18	4712869	0.0350168	0.229034	0.0981828
18	4712880	0.00340101	0.0515798	0.0233619
18	4712902	0.0434113	0.363392	0.21213
18	4712941	-0.00277978	0.497733	0.496532
18	4712944	0.0013907	0.464771	0.485197
18	4712953	0.0045132	0.110508	0.0648974
18	4712975	0.00488462	0.470786	0.494035
18	4713003	-0.00254029	0.00487805	0.00529101
18	4713004	-0.00253916	0.00485437	0.00531915
18	4713034	0.0419266	0.201905	0.0658115
18	4713161	0.000409159	0.454804	0.430478
18	4713202	0.0366964	0.215924	0.0850424
18	4713209	0.00501652	0.0637652	0.0277091
18	4713214	-0.00114733	0.301215	0.327431
18	4713286	0.00277107	0.0555138	0.0277091
18	4713390	0.0262338	0.494072	0.493773
18	4713396	0.0357056	0.235473	0.102392
18	4713400	0.0324947	0.486437	0.496758
18	4713474	-0.00215051	0.486437	0.483502
18	4713486	0.0192277	0.373617	0.451588
18	4713511	0.00546229	0.460372	0.420232
18	4713524	0.0023317	0.00438596	0.0186468
18	4713589	0.0203421	0.453865	0.496345
18	4713591	0.0203421	0.453865	0.496345
18	4713623	0.00793491	0.0637652	0.0231456
18	4713710	0.01556	0.380181	0.450568
18	4713731	0.00332056	0.467544	0.436287
18	4713935	0.0139585	0.376929	0.44549
18	4714045	0.0189544	0.374722	0.452045
18	4714073	0.0348018	0.483949	0.49722
18	4714117	0.00215996	0.426451	0.389536
18	4714136	0.00262808	0.415924	0.375878
18	4714152	0.00309173	0.417727	0.375878
18	4714159	0.0134921	0.396838	0.316225
18	4714228	0.00456088	0.459109	0.421364
18	4714230	0.00456088	0.459109	0.421364
18	4714244	0.0129306	0.384461	0.449069
18	4714261	0.00277107	0.0555138	0.0277091
18	4714303	0.00044673	0.11552	0.0854239
18	4714394	0.00162713	0.414103	0.378209
18	4714395	0.010752	0.0759977	0.142649
18	4714404	0.00344953	0.0513592	0.0231456
18	4714431	0.00156836	0.0513592	0.0277091
18	4714471	0.0112326	0.0719395	0.138677
18	4714484	0.000833833	0.410401	0.378209
18	4714519	0.0321763	0.222518	0.0977478
18	4714587	-0.000935838	0.1853	0.210412
18	4714588	-0.000935838	0.1853	0.210412
18	4714599	0.00107851	0.123193	0.0892994
18	4714602	0.00277107	0.0555138	0.0277091
18	4714654	-0.00230542	0.24812	0.248331
18	4714698	0.0048681	0.0555138	0.0231456
18	4714738	0.0282559	0.492423	0.494331
18	4714831	0.0297893	0.483275	0.499026
18	4714869	0.00474263	0.0800366	0.0412681
18	4714915	0.00734737	0.384461	0.321323
18	4714957	-0.00137099	0.43352	0.416778
18	4715015	0.0458836	0.358725	0.202092
18	4715056	0.0175106	0.496	0.496305
18	4715122	0.000467969	0.0131575	0.0277091
18	4715260	0.0288583	0.312165	0.185672
18	4715265	0.0270948	0.312165	0.189395
18	4715290	0.00275371	0.428138	0.389536
18	4715314	0.00384046	0.0596491	0.0277091
18	4715324	0.00523761	0.0637652	0.0277091
18	4715364	0.0029234	0.00875265	0.0277091
18	4715390	0.0286642	0.49453	0.491967
18	4715394	0.041765	0.305015	0.154435
18	4715416	0.0128631	0.499451	0.494331
18	4715481	0.000890962	0.0555138	0.0322507
18	4715498	-0.00214752	0.467252	0.461774
18	4715502	-0.00229427	0.468104	0.46926
18	4715503	-0.00231242	0.468104	0.468067
18	4715533	-0.00206111	0.456137	0.463076
18	4715557	0.0174025	0.49348	0.498349
18	4715562	0.0390109	0.303981	0.15832
18	4715574	0.0192873	0.494014	0.497189
18	4715575	0.0390109	0.303981	0.15832
18	4715592	0.0418751	0.335676	0.184902
18	4715667	-0.00327278	0.402592	0.39708
18	4715779	0.0113279	0.369623	0.284523
18	4715835	0.00824116	0.279733	0.197619
18	4715847	0.00798769	0.269977	0.189968
18	4715861	-0.00377517	0.0144226	0.0123075
18	4715879	-0.000551642	0.0277091	0.0114611
18	4715887	0.0141448	0.321323	0.226168
18	4715903	-0.00111211	0.392045	0.362404
18	4715991	0.039643	0.288094	0.141728
18	4716019	0.00621157	0.0763194	0.128867
18	4716023	0.0132518	0.0924235	0.0327025
18	4716028	0.00931086	0.341774	0.266566
18	4716043	0.0487382	0.346715	0.184237
18	4716044	0.00744592	0.0763194	0.13297
18	4716064	0.00616277	0.0803746	0.133558
18	4716083	0.0415051	0.479622	0.497023
18	4716113	0.0510954	0.215924	0.0643019
18	4716136	0.0578615	0.273083	0.0978469
18	4716379	0.00458824	0.287093	0.228887
18	4716397	-0.00206616	0.477955	0.47356
18	4716566	0.0724283	0.489535	0.472225
18	4716577	-0.00135212	0.00440529	0.00941166
18	4716681	0.00882983	0.448884	0.392643
18	4716691	0.000747542	0.447059	0.411402
18	4716741	-0.00306554	0.0439361	0.0373719
18	4716765	0.0021468	0.164318	0.212256
18	4717000	0.00528262	0.0555138	0.0215614
18	4717136	0.00325748	0.00875265	0.0284986
18	4717253	0.0265647	0.482277	0.411172
18	4717277	0.000817612	0.153114	0.190185
18	4717320	0.0356737	0.477955	0.499285
18	4717335	0.00622041	0.0596491	0.0233619
18	4717385	0.00248255	0.417727	0.378209
18	4717390	0.00629389	0.0596491	0.0232532
18	4717436	0.00698358	0.443946	0.393913
18	4717457	0.00894779	0.45787	0.406339
18	4717469	0.00959719	0.476027	0.432234
18	4717499	-0.00204717	0.108216	0.0981828
18	4717505	0.000984258	0.410401	0.377056
18	4717547	-0.00130354	0.492992	0.486054
18	4717589	0.00165304	0.414103	0.378209
18	4717699	0.00947451	0.421274	0.468964
18	4717737	-0.00149437	0.301215	0.323005
18	4717746	0.0143633	0.388664	0.454504
18	4717817	0.00404337	0.254328	0.31049
18	4717877	0.00232085	0.275448	0.227976
18	4718203	0.0067887	0.1853	0.122568
18	4718209	-0.00197645	0.49947	0.497625
18	4718245	0.000407547	0.410401	0.380518
18	4718273	0.00634835	0.18878	0.12718
18	4718281	-0.000403196	0.369144	0.395084
18	4718328	0.00402041	0.445421	0.405634
18	4718338	0.00211972	0.499711	0.490561
18	4718343	0.0101684	0.386572	0.44549
18	4718614	0.00080415	0.119366	0.086985
18	4718638	0.0154205	0.241835	0.335567
18	4718685	0.00539905	0.412261	0.359827
18	4718861	0.0062326	0.496305	0.500446
18	4718898	-0.00530178	0.0256382	0.0174666
18	4718908	0.00222286	0.00558659	0.0246125
18	4718925	-0.00133225	0.49996	0.49345
18	4718945	-0.00249684	0.00959222	0.0104985
18	4718946	-0.00170222	0.489863	0.497294
18	4719169	0.000358141	0.178282	0.213968
18	4719242	0.00842364	0.0719395	0.130666
18	4719271	-0.00230667	0.160401	0.15832
18	4719289	0.00415172	0.47889	0.496345
18	4719317	-0.0022305	0.475034	0.47158
18	4719334	0.00662638	0.199104	0.134682
18	4719350	-0.00248852	0.251234	0.248331
18	4719380	-0.00111612	0.164016	0.188612
18	4719419	0.0144207	0.373617	0.443911
18	4719461	-0.00220102	0.167611	0.173641
18	4719472	-0.00183808	0.160401	0.173641
18	4719499	-0.00255482	0.24812	0.248331
18	4719500	0.0129764	0.378012	0.44444
18	4719569	0.0496098	0.229034	0.0764626
18	4719731	0.0120209	0.388664	0.450568
18	4719786	0.00129807	0.477955	0.492591
18	4719827	0.0194447	0.378012	0.454934
18	4719869	0.0140925	0.0999422	0.0367703
18	4719870	0.0140925	0.0999422	0.0367703
18	4719931	-0.00222522	0.167611	0.166025
18	4719944	-0.00222522	0.167611	0.166025
18	4719963	-0.000450972	0.47889	0.489965
18	4719996	0.000267559	0.500627	0.500282
18	4719997	0.00135994	0.467544	0.486054
18	4719999	0.0170741	0.382331	0.454504
18	4720248	0.0139521	0.44973	0.490654
18	4720323	0.0143973	0.244987	0.154435
18	4720327	0.0156323	0.451128	0.492591
18	4720341	0.000890962	0.0555138	0.0322507
18	4720352	0.000890962	0.0555138	0.0322507
18	4720402	0.00480126	0.0555138	0.0232532
18	4720449	-0.00203554	0.160401	0.169844
18	4720517	-0.00222734	0.164016	0.166025
18	4720521	-0.00222734	0.164016	0.166025
18	4720548	0.00156836	0.0513592	0.0277091
18	4720640	0.0627504	0.40081	0.224507
18	4720650	0.0624315	0.394824	0.217503
18	4720682	0.0136164	0.251234	0.162183
18	4720685	0.0136164	0.251234	0.162183
18	4720689	0.0136164	0.251234	0.162183
18	4720691	0.0576887	0.402767	0.234849
18	4720709	0.011135	0.0719395	0.138677
18	4720828	0.0435467	0.312165	0.15832
18	4720876	0.00347337	0.475034	0.493709
18	4720922	0.0338304	0.443946	0.332903
18	4720945	0.00864168	0.19224	0.122568
18	4721001	0.0486966	0.215924	0.0677953
18	4721079	0.010213	0.406622	0.460072
18	4721154	0.0566774	0.36229	0.188612
18	4721176	0.0105058	0.402767	0.457736
18	4721181	0.00972841	0.404704	0.457736
18	4721183	0.010482	0.402767	0.457736
18	4721205	0.0591531	0.369144	0.1923
18	4721224	0.0583019	0.364594	0.188612
18	4721291	0.0443074	0.309456	0.154435
18	4721420	0.0506092	0.320175	0.154435
18	4721426	0.00890809	0.398834	0.452045
18	4721582	0.0506453	0.309456	0.143885
18	4721604	0.0494388	0.306728	0.143264
18	4721729	0.00156836	0.0513592	0.0277091
18	4721739	0.0126399	0.0959996	0.0367703
18	4721748	0.0021512	0.476027	0.492591
18	4721749	0.0112545	0.406622	0.461774
18	4721755	0.0165632	0.382331	0.453501
18	4721762	0.0115179	0.0999422	0.0412681
18	4721776	0.00972148	0.406622	0.459104
18	4721784	-0.00221498	0.167611	0.169844
18	4721922	-0.00222522	0.167611	0.166025
18	4721961	-0.00138702	0.107769	0.0892994
18	4722141	0.00216522	0.312165	0.264692
18	4722155	0.00216522	0.312165	0.264692
18	4722204	-0.000858232	0.494014	0.499026
18	4722237	-0.00218513	0.156767	0.162183
18	4722259	0.00309666	0.477	0.494331
18	4722285	0.00793491	0.0637652	0.0231456
18	4722372	0.00691824	0.067862	0.0277091
18	4722539	0.0171503	0.380181	0.453057
18	4722628	0.0048681	0.0555138	0.0231456
18	4722642	-0.00227615	0.167611	0.169844
18	4722678	0.0133213	0.459109	0.494331
18	4722695	0.0116601	0.0999422	0.0412681
18	4722766	0.00667306	0.0920378	0.0457441
18	4723022	0.00178864	0.477	0.492591
18	4723024	0.00178864	0.477	0.492591
18	4723081	0.0110821	0.0920378	0.0367703
18	4723096	-0.00206628	0.161041	0.169844
18	4723158	0.0101718	0.0959996	0.0412681
18	4723172	0.00636722	0.0596491	0.0231456
18	4723177	0.0051088	0.474022	0.494867
18	4723216	0.00498973	0.481411	0.498008
18	4723252	-0.000160379	0.488501	0.496794
18	4723406	-0.000127989	0.111654	0.0850424
18	4723436	0.0027307	0.478698	0.494867
18	4723456	-0.00226528	0.00438596	0.0046729
18	4723608	0.000426079	0.11552	0.0850424
18	4723613	0.00216331	0.477955	0.493773
18	4723633	-0.000443302	0.11552	0.0892994
18	4723638	-0.00202873	0.492423	0.489253
18	4723670	-0.00227615	0.167611	0.169844
18	4723753	0.0101718	0.0959996	0.0412681
18	4723802	-0.0012542	0.219231	0.195966
18	4723845	0.0441991	0.219231	0.0764626
18	4723865	-0.0019172	0.103865	0.0935345
18	4723874	-0.0019172	0.103865	0.0935345
18	4723913	-0.00205158	0.156767	0.166025
18	4723932	0.00317984	0.500135	0.499321
18	4723991	0.00873092	0.0920378	0.0412681
18	4724110	0.0120367	0.428138	0.476997
18	4724121	0.0492032	0.216744	0.0677953
18	4724128	0.0021444	0.123698	0.0850424
18	4724249	0.00522786	0.499933	0.498369
18	4724259	0.00637797	0.499711	0.498008
18	4724282	0.0486966	0.215924	0.0677953
18	4724284	-0.00228337	0.491835	0.490654
18	4724404	0.0624761	0.287093	0.106109
18	4724560	0.014842	0.413338	0.47158
18	4724625	0.0205511	0.373617	0.453501
18	4724706	0.00734211	0.0880567	0.0412681
18	4724734	0.0165774	0.378012	0.450568
18	4724762	0.00400074	0.475034	0.494272
18	4724782	-0.00144033	0.107769	0.089699
18	4724885	-0.00255629	0.16533	0.167232
18	4724913	0.0022408	0.05608	0.028244
18	4724998	0.0436875	0.212599	0.0721399
18	4724999	0.0436875	0.212599	0.0721399
18	4725005	0.0195289	0.335676	0.231423
18	4725015	0.0436875	0.212599	0.0721399
18	4725016	0.0436875	0.212599	0.0721399
18	4725022	0.0436875	0.212599	0.0721399
18	4725199	-0.00107033	0.500945	0.500635
18	4725213	-0.000778581	0.500627	0.500897
18	4725241	-0.00117844	0.107769	0.0892994
18	4725311	0.00407249	0.0596491	0.0277091
18	4725314	0.00407249	0.0596491	0.0277091
18	4725322	0.00873092	0.0920378	0.0412681
18	4725576	-0.00228263	0.468672	0.472444
18	4725620	0.0165095	0.384461	0.454934
18	4725668	-0.0012358	0.490602	0.482775
18	4725731	-0.00241167	0.471939	0.47356
18	4725735	-0.00241891	0.471939	0.472444
18	4725779	-0.00240059	0.470869	0.47158
18	4726029	-0.00209591	0.492423	0.489965
18	4726180	0.0643047	0.289956	0.106109
18	4726262	0.0100113	0.451128	0.487765
18	4726309	-0.00222689	0.171188	0.166025
18	4726350	0.00268849	0.47889	0.494867
18	4726373	0.000732841	0.483275	0.494867
18	4726383	0.00641361	0.492423	0.501171
18	4726395	0.00407249	0.0596491	0.0277091
18	4726436	-0.00210969	0.171188	0.162183
18	4726437	0.000858411	0.498313	0.489253
18	4726685	0.0112329	0.412261	0.465615
18	4726688	-0.00228705	0.167611	0.166025
18	4726693	0.00970178	0.414103	0.464357
18	4726717	0.00302681	0.47299	0.491967
18	4726841	0.0113031	0.492352	0.500635
18	4726946	0.0137044	0.410401	0.468067
18	4726981	0.0112651	0.417727	0.46926
18	4726995	0.0120697	0.417727	0.470431
18	4727020	0.00921416	0.477955	0.499026
18	4727040	0.0078355	0.477	0.498008
18	4727045	0.0078355	0.477	0.498008
18	4727069	0.00113003	0.495074	0.500777
18	4727091	0.0548603	0.284211	0.114382
18	4727094	0.00459954	0.476027	0.495382
18	4727108	0.00457977	0.475034	0.494867
18	4727109	0.0548603	0.284211	0.114382
18	4727115	0.0164965	0.380181	0.452045
18	4727126	0.0566167	0.287093	0.114382
18	4727270	-0.0012197	0.103865	0.0850424
18	4727373	0.0359184	0.171188	0.31049
18	4727378	0.0359184	0.171188	0.31049
18	4727415	0.0146937	0.380181	0.449069
18	4727416	0.0146937	0.380181	0.449069
18	4727442	0.00625714	0.417727	0.46045
18	4727465	0.00873092	0.0920378	0.0412681
[truncated: 14,612 more rows]
