# Supplementary material for: Genomic insights into the contribution of de novo lipogenesis to intramuscular fat deposition in chicken
Source: J Adv Res. 2023 Dec 6;65:19–31. doi: 10.1016/j.jare.2023.12.003 (PMC11519054; doi:10.1016/j.jare.2023.12.003)
Supplement: Supplementary data 12 [file mmc12.xlsx]

## Sheet: Sheet1
Supplementary Table 11. Proportion of phenotypic variance explained (PVE) by SNP (rs315349829) in JXY chicken.
Item	rs3153498291
V(G)	0.000266
Vp	0.002283
SE	0.148
PVE	0.116456
Ratio2	27.7358
1rs315349829:chr18:4910969; 2expressed as percentages of the whole genome level.
