# Supplementary material for: Genomic insights into the contribution of de novo lipogenesis to intramuscular fat deposition in chicken
Source: J Adv Res. 2023 Dec 6;65:19–31. doi: 10.1016/j.jare.2023.12.003 (PMC11519054; doi:10.1016/j.jare.2023.12.003)
Supplement: Supplementary data 13 [file mmc13.xlsx]

## Sheet: rs315349829
Supplementary Table 12. Data of myristic acid content and genotype of individuals carrying the variation (rs315349829).
Group	Myristic acid content	Genotype
QYM	0.48	C
QYM	0.48	C
QYM	0.46	C
QYM	0.44	C
QYM	0.403708	C
QYM	0.45
QYM	0.44	C
QYM	0.4	C
QYM	0.410704	C
QYM	0.45	C
QYM	0.42	C
QYM	0.39	C
QYM	0.48	C
QYM	0.42	C
QYM	0.46	C
QYM	0.447474	C
QYM	0.45	C
QYM	0.43937	C
QYM	0.4	T
QYM	0.48
QYM	0.39	C
QYM	0.471945	C
QYM	0.384173	C
QYM	0.45	C
QYM	0.33	C
QYM	0.425122
QYM	0.49	C
QYM	0.38	C
QYM	0.45	C
QYM	0.271623	C
QYM	0.55	C
QYM	0.54	C
QYM	0.55	C
QYM	0.47	C
QYM	0.41	C
QYM	0.451826	C
QYM	0.507236	C
QYM	0.46
QYM	0.35	C
QYM	0.48	C
QYM	0.48	C
QYM	0.39	C
QYM	0.5	C
QYM	0.34	C
QYM	0.414762
QYM	0.473619
QYM	0.45	T
QYM	0.54	C
QYM	0.36	C
QYM	0.36	C
QYM	0.38	C
QYM	0.38	C
QYM	0.44	C
QYM	0.43	C
QYM	0.56	C
QYM	0.48	C
QYM	0.56	C
QYM	0.48	C
QYM	0.47086	C
QYM	0.45	C
QYM	0.44
QYM	0.5	C
QYM	0.4	C
QYM	0.5	C
QYM	0.56	C
QYM	0.46	C
QYM	0.4	C
QYM	0.53	C
QYM	0.31	C
QYM	0.43	C
QYM	0.46	C
QYM	0.46	C
QYM	0.45	T
QYM	0.4	C
QYM	0.43	C
QYM	0.33
QYM	0.61	C
QYM	0.43	C
QYM	0.475826	C
QYM	0.43	C
QYM	0.386787	C
QYM	0.389186	C
QYM	0.43	C
QYM	0.49	C
QYM	0.4	C
QYM	0.48	C
QYM	0.47	C
QYM	0.365556	C
QYM	0.5	C
QYM	0.44	C
QYM	0.44	C
QYM	0.47	C
QYM	0.4	T
QYM	0.42	C
QYM	0.34	C
QYM	0.39	C
QYM	0.46	C
QYM	0.4	C
QYM	0.43695	C
QYM	0.43	C
QYM	0.42819	C
QYM	0.39	C
QYM	0.54	C
QYM	0.373609	C
QYM	0.37	C
QYM	0.6	C
QYM	0.4	C
QYM	0.51	C
QYM	0.32	C
QYM	0.42	T
QYM	0.35	C
QYM	0.48	C
QYM	0.46	C
QYM	0.41	C
QYM	0.42	C
QYM	0.4
QYM	0.519426	C
QYM	0.33809
QYM	0.48	C
QYM	0.44	C
QYM	0.46	C
QYM	0.42	C
QYM	0.47	C
QYM	0.5	C
QYM	0.46	C
QYM	0.38	C
QYM	0.44374	T
QYM	0.422099	C
QYM	0.38	C
QYM	0.45	C
QYM	0.42	C
QYM	0.433444	C
QYM	0.39	C
QYM	0.48	C
QYM	0.44	C
QYM	0.44	C
QYM	0.4	C
QYM	0.48438	C
QYM	0.44	C
QYM	0.44	C
QYM	0.48	C
QYM	0.48	C
QYM	0.481505	C
QYM	0.448426	C
QYM	0.43	C
QYM	0.46	C
QYM	0.46	C
QYM	0.51	C
QYM	0.5	C
QYM	0.398441
QYM	0.47	C
QYM	0.45	C
QYM	0.48	C
QYM	0.53	C
QYM	0.355163	C
QYM	0.41
QYM	0.401148
QYM	0.43	C
QYM	0.44748	C
QYM	0.44	C
QYM	0.45
QYM	0.38
QYM	0.43	C
QYM	0.478214	C
QYM	0.38	C
QYM	0.415824	C
QYM	0.49	C
QYM	0.4	C
QYM	0.36	C
QYM	0.5	C
QYM	0.33	C
QYM	0.39	C
QYM	0.48	C
QYM	0.57	C
QYM	0.46	T
QYM	0.452263
QYM	0.35	C
QYM	0.4305	C
QYM	0.4	C
QYM	0.41	C
QYM	0.38	C
QYM	0.46	C
QYM	0.42
QYM	0.53	C
QYM	0.44	C
QYM	0.46	C
QYM	0.52	C
QYM	0.4	C
QYM	0.4	C
QYM	0.51	C
QYM	0.504039	C
QYM	0.48	C
QYM	0.529881	C
QYM	0.45	C
QYM	0.34	C
QYM	0.42	C
QYM	0.52	C
QYM	0.383946	C
QYM	0.37	C
QYM	0.44	C
QYM	0.42	C
QYM	0.421378	T
QYM	0.44	C
QYM	0.45	C
QYM	0.32	C
QYM	0.403005
QYM	0.432102	C
QYM	0.41	C
QYM	0.48	C
QYM	0.37	C
QYM	0.52	C
QYM	0.41	C
QYM	0.36	C
QYM	0.47	C
QYM	0.442077
QYM	0.4	T
QYM	0.43	C
QYM	0.49	C
QYM	0.66	C
QYM	0.385671	T
QYM	0.58
QYM	0.42	C
QYM	0.51
QYM	0.5	C
QYM	0.36
QYM	0.47	C
QYM	0.49	C
QYM	0.41	C
QYM	0.47	C
QYM	0.34	C
QYM	0.390792	C
QYM	0.46	C
QYM	0.45	C
QYM	0.53	C
QYM	0.533687	C
QYM	0.353864	C
QYM	0.47	C
QYM	0.39	C
QYM	0.300399	C
QYM	0.392698	T
QYM	0.48	C
QYM	0.52
QYM	0.53
QYM	0.37	C
QYM	0.46	C
QYM	0.48	C
QYM	0.38	C
QYM	0.39
QYM	0.4	C
QYM	0.4	C
QYM	0.394892	C
QYM	0.48	C
QYM	0.52	C
QYM	0.33	C
QYM	0.43	C
QYM	0.48	T
QYM	0.45	C
QYM	0.42	C
QYM	0.49	C
QYM	0.47	C
QYM	0.396125
QYM	0.48
QYM	0.46	C
QYM	0.5
QYM	0.43	C
QYM	0.35	C
QYM	0.41	T
QYM	0.41	C
QYM	0.36	C
QYM	0.45	C
QYM	0.43
QYM	0.469512	C
QYM	0.44	C
QYM	0.46	C
QYM	0.41	C
QYM	0.41231	C
QYM	0.5	C
QYM	0.392473	C
QYM	0.44	C
QYM	0.48	C
QYM	0.501015	C
QYM	0.52	C
QYM	0.46
QYM	0.552999	C
QYM	0.49	C
QYM	0.41	C
QYM	#N/A	C
QYM	0.4	T
QYM	0.43	T
QYM	0.33	C
QYM	0.55	C
QYM	0.54	C
QYM	0.52	C
QYM	0.484298	C
QYM	0.43	C
QYM	0.48	C
QYM	0.54	C
QYM	0.45	C
QYM	0.35	C
QYM	0.52
QYM	0.54	C
QYM	0.417034	C
QYM	0.44744	C
QYM	0.47	C
QYM	0.466318	C
QYM	0.47	C
QYM	0.5	C
QYM	0.46	C
QYM	0.38	C
QYM	0.47	C
QYM	0.44	C
QYM	0.40007
QYM	0.43	C
QYM	0.460116
QYM	0.485309	C
QYM	0.49	C
QYM	0.46	C
QYM	0.51	C
QYM	0.39
QYM	0.45	C
QYM	0.44	C
QYM	0.380171	C
QYM	0.47	C
QYM	0.46278	C
QYM	0.34	C
QYM	0.49	C
QYM	0.358019	C
QYM	0.46	C
QYM	0.52	C
QYM	0.5	C
QYM	0.41	CT
QYM	0.37	C
QYM	0.361799	C
QYM	0.5	C
QYM	0.45	C
QYM	0.44	C
QYM	0.52	C
QYM	0.38	C
QYM	0.47	C
QYM	0.42	C
QYM	0.52	C
QYM	0.52
QYM	0.43	C
QYM	0.44	C
QYM	0.45	C
QYM	0.425398
QYM	0.33	C
QYM	0.47	C
QYM	0.41	T
QYM	0.446459	C
QYM	0.41	C
QYM	0.39	C
QYM	0.37	C
QYM	0.44	C
QYM	0.42	T
QYM	0.51	C
QYM	0.543023	C
QYM	0.46	C
QYM	0.41	C
QYM	0.454997
QYM	0.42	C
QYM	0.49	C
QYM	0.404641	C
QYM	0.42	C
QYM	0.398618	C
QYM	0.58	C
QYM	0.53	C
QYM	0.408073	C
QYM	0.39	C
QYM	0.51
QYM	0.4
QYM	0.430725
QYM	0.36
QYM	0.51	C
QYM	0.34
QYM	0.49	C
QYM	0.41	C
QYM	0.34429	C
QYM	0.49	C
QYM	0.38	C
QYM	0.44	T
QYM	0.46	C
E-JLH	0.514425	T
E-JLH	0.32926	T
E-JLH	0.428701	T
E-JLH	0.454858	C
E-JLH	0.491251	C
E-JLH	0.44897	C
E-JLH	0.343188	T
E-JLH	0.286019	T
E-JLH	0.374525	C
E-JLH	0.526224	C
E-JLH	0.412318	C
E-JLH	0.432333	C
E-JLH	0.691496	T
E-JLH	0.410821	T
E-JLH	0.466549	T
E-JLH	0.409076	T
E-JLH	0.401071	C
E-JLH	0.306333	T
E-JLH	0.446869	C
E-JLH	0.311204	T
E-JLH	0.33465	T
E-JLH	0.382474	CT
E-JLH	0.413018	C
E-JLH	0.421471
E-JLH	0.452302	C
E-JLH	0.410909	T
E-JLH	0.458605	C
E-JLH	0.534996	T
E-JLH	0.391445	T
E-JLH	0.374801	T
E-JLH	0.39798	C
E-JLH	0.364451	C
E-JLH	0.381862	C
E-JLH	0.302563	T
E-JLH	0.3452	C
E-JLH	0.389013	C
E-JLH	0.404218	C
E-JLH	0.389638	C
E-JLH	0.443646	C
E-JLH	0.501253	C
E-JLH	0.506116	C
E-JLH	0.385722	T
E-JLH	0.436121	C
E-JLH	0.416258	C
E-JLH	0.524267	T
E-JLH	0.293046	C
E-JLH	0.399906	C
E-JLH	0.406285	T
E-JLH	0.399747	C
E-JLH	0.392457	T
E-JLH	0.45052	C
E-JLH	0.291049	C
E-JLH	0.373306	T
E-JLH	0.415625	T
E-JLH	0.454971	T
E-JLH	0.332874	C
E-JLH	0.429495	T
E-JLH	0.362773	T
E-JLH	0.364323	T
E-JLH	0.382226	C
E-JLH	0.44624	T
E-JLH	0.419964	C
E-JLH	0.38119	C
E-JLH	0.377714	C
E-JLH	0.348782	C
E-JLH	0.488549	C
E-JLH	0.301498	T
E-JLH	0.377816	C
E-JLH	0.32926	T
E-JLH	0.460625	C
E-JLH	0.420439	C
E-JLH	0.361486	C
E-JLH	0.36393	C
E-JLH	0.362332	C
E-JLH	0.381999	C
E-JLH	0.288976	C
E-JLH	0.365958	C
E-JLH	0.292139	T
E-JLH	0.519544	C
E-JLH	0.461885	T
WC	0.520032	C
WC	0.513128	T
WC	0.498757	C
WC	0.576977	C
WC	0.449253	C
WC	0.598881	C
WC	0.522969	C
WC	0.684033	C
WC	0.451761	C
WC	0.41247	C
WC	0.454509	C
WC	0.41346	C
WC	0.412814	T
WC	0.496846	C
WC	0.555204	C
WC	0.57284	C
WC	0.637595	C
WC	0.448091	C
WC	0.466316	C
WC	0.422162	C
WC	0.566662	C
WC	0.599576	C
WC	0.613078	C
WC	0.535077	C
WC	0.475056	C
WC	0.51125	C
WC	0.50001	C
WC	0.537117	C
WC	0.650514	C
WC	0.504738	C
WC	0.502484	C
WC	0.467522	C
WC	0.47944	C
WC	0.332588	C
WC	0.463539	C
WC	0.506017	C
WC	0.503642	C
WC	0.379939	C
WC	0.471961	T
WC	0.565242	C
WC	0.44545	C
WC	0.494129	C
WC	0.487915	C
WC	0.561718	C
WC	0.591408	C
WC	0.5856	C
WC	0.498846	C
WC	0.614557	C
WC	0.614708	C
WC	0.579299	C
WC	0.48717	C
WC	0.555239	C
WC	0.540955	C
WC	0.425785	C
