# Supplementary material for: Genomic insights into the contribution of de novo lipogenesis to intramuscular fat deposition in chicken
Source: J Adv Res. 2023 Dec 6;65:19–31. doi: 10.1016/j.jare.2023.12.003 (PMC11519054; doi:10.1016/j.jare.2023.12.003)
Supplement: Supplementary data 14 [file mmc14.xlsx]

## Sheet: rs315349829
	Supplementary Table 13. The genetic correlation of SNPs2 (rs315349829) with myristic acid content in breast tissue of multiple Chinese native chicken populations1.
	Item	rs315349829
	Gene frequency(%)	Ref	11.63 (A)
		Alt	88.80 (G)
	Genotype frequency(%)	Ref/Ref	11.20 (n=52)
		Ref/Alt	0.42 (n=2)
		Alt/Alt	88.37 (n=418)
	Phenotype	Ref/Ref	0.41±0.07
		Ref/Alt	0.40±0.02
		Alt/Alt	0.45±0.07
	Correlation coefficient		0.687
	P-value		1.55e-06
	1 Contain three breeds (QYM, WC, and E-JLH); 2rs315349829: chr18:4910969, total number is 516.
