# Supplementary material for: Genomic insights into the contribution of de novo lipogenesis to intramuscular fat deposition in chicken
Source: J Adv Res. 2023 Dec 6;65:19–31. doi: 10.1016/j.jare.2023.12.003 (PMC11519054; doi:10.1016/j.jare.2023.12.003)
Supplement: Supplementary data 15 [file mmc15.xlsx]

## Sheet: Sheet1
											Supplementary Table 14. Phenotypic data for WGCNA analysis (including IMF, TGs, and FA).
ID	IMF	TG	PLIP	TCHO	C10.0	C12.0	C14.0	C14.1	C15.0	C16.0	C16.1	C17.0	C18.0	C18.1n9c	C18.2n6c	C18.3n3	C20.0	C20.1	C21.0	C20.3n6	C20.4n6	C20.5n3	C22.0	C22.1n9	C24.0	C22.6n3	C24.1
G346	4.08008	7.99377	4.03061	0.692413	1.14222	0.414224	0.384405	0.0631941	0.0630244	23.7075	1.6522	0.124049	11.3083	31.0243	17.498	0.88005	0.133312	0.274142	0.600168	0.801297	7.49248	0.108291	0.119132	0.0609103	1.06493	0.891217	0.192642
G440	3.98553	6.09983	3.87706	0.513464	1.06254	0.259652	0.425517	0.0523355	0.0500212	24.5876	1.58452	0.11798	11.7418	28.0565	18.9337	0.810203	0.141878	0.220359	0.5266	0.81514	8.04979	0.114955	0.156061	0.0708023	1.14573	0.878319	0.198042
G348	4.30564	5.62028	4.35846	0.665776	0.758575	0.205735	0.311257	0.0430514	0.0541841	23.5995	1.65658	0.133594	11.8072	29.3762	16.7168	0.683846	0.161327	0.247497	0.575512	0.833988	9.7067	0.118978	0.159899	0.0362159	1.26718	1.26371	0.282464
G336	3.98123	5.53453	4.03428	0.579748	0.689139	0.26186	0.394779	0.0646465	0.0593662	22.8216	1.53325	0.160292	11.4629	29.6461	20.3101	0.856834	0.145405	0.249161	0.57017	0.747177	7.83646	0.118381	0.132823	0.0333161	0.845677	0.850812	0.209677
G394	4.57129	5.29787	4.11223	0.494714	1.34932	0.477536	0.435116	0.0583817	0.0642326	24.3835	1.4349	0.134133	11.2661	28.8591	17.161	0.6411	0.139178	0.216593	0.512483	0.828175	9.0887	0.135685	0.15579	0.0369983	1.23096	1.15784	0.233063
G408	3.73799	5.27283	4.35868	0.387525	1.02884	0.350928	0.446296	0.057814	0.0729528	24.8543	1.62354	0.148593	11.2889	29.8898	18.8606	0.773985	0.144926	0.244482	0.462111	0.647835	7.02205	0.11542	0.147499	0	0.831712	0.815443	0.171965
G155	3.20517	4.99001	3.94278	0.547617	0.604878	0.166861	0.392487	0.0394789	0.0485188	24.1911	1.27379	0.128735	12.8315	28.639	15.396	0.576938	0.142538	0.307377	0.696283	0.967779	10.506	0.149954	0.161249	0.0487605	1.45953	1.00556	0.265719
G565	3.88222	5.67497	4.07569	0.679405	0.646571	0.188804	0.24018	0.0480801	0.0553879	25.1455	1.77857	0.12035	11.5313	29.7026	17.5619	0.647419	0.146686	0.259792	0.60112	0.972307	7.64621	0.139197	0.144882	0.0367248	1.12373	1.019	0.243745
D54	1.30554	1.71935	3.76	0.643368	2.30296	0.738218	0.224772	0.0357479	0.0602816	23.2277	0.929523	0.122102	13.5677	21.3239	15.3847	0.362467	0.225243	0.159588	0.789309	1.17854	14.5832	0.214312	0.297615	0.108288	2.1361	1.69527	0.332401
D339	1.47394	2.33777	4.51197	0.385706	1.3612	0.392887	0.245179	0.0325333	0.0606884	22.4854	1.17126	0.114333	13.0689	24.3147	18.0925	0.502665	0.191348	0.216445	0.725312	1.00001	12.1936	0.159384	0.204491	0.0792167	1.4787	1.63381	0.275426
D349	1.63424	2.30766	4.07463	0.479058	1.16753	0.398207	0.24431	0.0197215	0.0590313	22.714	0.769395	0.137096	14.1077	22.6486	17.9352	0.49829	0.203542	0.187772	0.76178	1.13633	12.7754	0.139108	0.197542	0.0831964	1.68134	1.83966	0.295248
D73	1.04515	2.32815	3.97783	0.37696	0.953464	0.267161	0.223153	0.0279755	0.0536336	23.1127	0.833581	0.116963	14.3355	22.1613	16.3486	0.341004	0.198902	0.153588	0.760437	1.21744	13.9073	0.144702	0.239484	0.0568094	2.01193	1.71241	0.822026
D168	1.73222	2.48816	4.49749	0.503247	1.03958	0.302448	0.287602	0.0315962	0.06374	23.7948	0.999293	0.142051	13.432	24.4172	17.0312	0.528866	0.190268	0.222541	0.644273	0.955353	11.8897	0.163727	0.17989	0.0537038	2.07476	1.27445	0.280753
D282	1.24081	1.68228	3.86658	0.286106	1.09019	0.36543	0.229397	0.0277923	0.0588691	23.2352	0.86864	0.137052	14.5248	20.9008	17.7338	0.382374	0.203574	0.182611	0.991985	1.34067	13.4783	0.170263	0.209306	0.0582562	2.00622	1.42838	0.376061
D431	1.26716	2.78057	3.99946	0.576827	1.15531	0.349291	0.275276	0.0434248	0.0728626	23.1085	1.10892	0.141646	14.3768	21.4812	16.7156	0.460367	0.185843	0.187526	0.75334	1.11764	14.2341	0.235685	0.166422	0.0269248	1.98438	1.56763	0.251281
D360	1.97082	2.09697	4.00871	0.423902	1.02067	0.329017	0.300151	0.0390512	0.0399973	23.2001	1.09915	0.119655	13.8869	25.3438	16.6354	0.436845	0.182499	0.260486	0.554618	1.03011	11.836	0.14642	0.236709	0.0300102	1.6681	1.25768	0.346687
