# Supplementary material for: Genomic insights into the contribution of de novo lipogenesis to intramuscular fat deposition in chicken
Source: J Adv Res. 2023 Dec 6;65:19–31. doi: 10.1016/j.jare.2023.12.003 (PMC11519054; doi:10.1016/j.jare.2023.12.003)
Supplement: Supplementary data 16 [file mmc16.xlsx]

## Sheet: Sheet1
Supplementary Table 15. The information of genes enriched in the ME light yellow module.
gene_ID	genename	moduleColor	GS.TG	p.GS.TG	MM.lightyellow	p.MM.lightyellow
ENSGALG00000003475	ACLY	lightyellow	0.540198	0.0376341	0.732033	0.00191749
ENSGALG00000011950	ACO2	lightyellow	-0.741809	0.00154562	-0.823362	0.000162122
ENSGALG00000008632	ACSS1	lightyellow	0.765772	0.000874173	0.871405	2.32624e-05
ENSGALG00000042458	ACTN1	lightyellow	0.675485	0.00571542	0.955393	2.93681e-08
ENSGALG00000004170	ADA	lightyellow	0.6684	0.00645071	0.796755	0.000376842
ENSGALG00000003295	ADAMTS12	lightyellow	0.624265	0.0128642	0.920489	1.15472e-06
ENSGALG00000007045	ADGRA1	lightyellow	0.672537	0.00601281	0.795208	0.000394298
ENSGALG00000037939	ADGRG1	lightyellow	0.639928	0.0101881	0.91753	1.45359e-06
ENSGALG00000008890	ADGRL4	lightyellow	0.727711	0.00210329	0.902721	4.09968e-06
ENSGALG00000001788	ADPGK	lightyellow	0.606707	0.0164796	0.843257	7.84439e-05
ENSGALG00000052016	ADRA2B	lightyellow	0.701482	0.00356414	0.699657	0.00369001
ENSGALG00000041834	AEBP1	lightyellow	0.66345	0.00700722	0.917117	1.50005e-06
ENSGALG00000038512	AGTR1	lightyellow	0.529896	0.0421839	0.835725	0.000104405
ENSGALG00000005936	AGTR2	lightyellow	0.685854	0.00476031	0.815707	0.000209441
ENSGALG00000014447	AK3	lightyellow	0.686654	0.00469221	0.492178	0.062367
ENSGALG00000013072	AKR1B10	lightyellow	0.590654	0.0204271	0.760554	0.000995034
ENSGALG00000034655	ALDH18A1	lightyellow	0.578211	0.023955	0.794007	0.000408293
ENSGALG00000008539	ALG12	lightyellow	0.646701	0.00917544	0.820851	0.000176558
ENSGALG00000009739	AMIGO2	lightyellow	0.60719	0.0163707	0.751951	0.00122359
ENSGALG00000034009	AMPD2	lightyellow	0.624231	0.0128705	0.787761	0.000487811
ENSGALG00000031312	ANAPC13	lightyellow	0.575552	0.0247653	0.306734	0.266142
ENSGALG00000004290	ANGPTL1	lightyellow	0.719505	0.00249574	0.934416	3.41753e-07
ENSGALG00000043357	ANKRD13A	lightyellow	0.538742	0.0382539	0.880998	1.43961e-05
ENSGALG00000043675	ANTXR2	lightyellow	0.68949	0.0044571	0.945037	1.11242e-07
ENSGALG00000015148	ANXA1	lightyellow	0.669023	0.00638322	0.959522	1.57751e-08
ENSGALG00000003770	ANXA2	lightyellow	0.640912	0.0100358	0.968339	3.26377e-09
ENSGALG00000005299	ANXA7	lightyellow	0.756419	0.00110013	0.918508	1.34838e-06
ENSGALG00000015111	APBA1	lightyellow	0.595455	0.019178	0.790456	0.000452081
ENSGALG00000008651	APMAP	lightyellow	0.644149	0.00954722	0.78521	0.000523717
ENSGALG00000027122	APPL2	lightyellow	0.621195	0.013447	0.86895	2.61441e-05
ENSGALG00000005209	AQP1	lightyellow	0.685532	0.0047879	0.88509	1.15854e-05
ENSGALG00000017196	ARHGAP42	lightyellow	0.558867	0.0303359	0.865969	3.00336e-05
ENSGALG00000016602	ARHGAP6	lightyellow	0.583833	0.022308	0.922807	9.58164e-07
ENSGALG00000010352	ARHGEF26	lightyellow	0.636533	0.0107273	0.677355	0.00553286
ENSGALG00000014923	ARHGEF28	lightyellow	0.708816	0.00309257	0.680518	0.00523456
ENSGALG00000027757	ARL4A	lightyellow	0.51634	0.0487776	0.87746	1.72628e-05
ENSGALG00000051669	ARL5A	lightyellow	-0.519413	0.0472202	-0.757839	0.00106307
ENSGALG00000026364	ASAH1	lightyellow	0.651804	0.0084659	0.856339	4.60186e-05
ENSGALG00000014192	ATP10D	lightyellow	0.693321	0.0041545	0.925944	7.37312e-07
ENSGALG00000002764	ATP1B3	lightyellow	0.552259	0.0327848	0.795046	0.000396162
ENSGALG00000010444	ATPAF1	lightyellow	-0.759835	0.00101271	-0.853706	5.1441e-05
ENSGALG00000042538	BAIAP2	lightyellow	0.681943	0.00510435	0.883602	1.25493e-05
ENSGALG00000001798	BBS4	lightyellow	0.617145	0.0142471	0.71122	0.00294931
ENSGALG00000035236	BCAP31	lightyellow	0.628137	0.012157	0.769437	0.000796606
ENSGALG00000034860	BCHE	lightyellow	0.565429	0.0280427	0.741158	0.00156844
ENSGALG00000012885	BCL2	lightyellow	0.557602	0.0307936	0.870382	2.44289e-05
ENSGALG00000006511	BCL2A1	lightyellow	0.605167	0.0168306	0.756652	0.00109399
ENSGALG00000020386	BDKRB1	lightyellow	0.734071	0.00183459	0.589649	0.0206963
ENSGALG00000002973	BECN1	lightyellow	-0.618163	0.0140427	-0.821519	0.000172617
ENSGALG00000036095	BICC1	lightyellow	0.52813	0.0430033	0.889083	9.29831e-06
ENSGALG00000000141	BLB1	lightyellow	0.568348	0.0270658	0.711131	0.00295449
ENSGALG00000030940	BLB2	lightyellow	0.636624	0.0107127	0.958577	1.82881e-08
ENSGALG00000010039	BRE	lightyellow	-0.803121	0.000311509	-0.879488	1.55672e-05
ENSGALG00000021569	C1QA	lightyellow	0.619519	0.0137739	0.876544	1.80775e-05
ENSGALG00000004771	C1QB	lightyellow	0.647179	0.00910708	0.875282	1.92521e-05
ENSGALG00000027232	C1QTNF2	lightyellow	0.664264	0.00691318	0.941464	1.66064e-07
ENSGALG00000053000	C20orf194	lightyellow	0.657994	0.00766365	0.866587	2.919e-05
ENSGALG00000034258	C25H1ORF43	lightyellow	-0.536361	0.0392836	-0.703046	0.00345907
ENSGALG00000042103	C5H11ORF96	lightyellow	0.558988	0.0302923	0.604647	0.0169502
ENSGALG00000036355	C7orf73	lightyellow	0.668034	0.00649061	0.761481	0.000972627
ENSGALG00000032148	CANX	lightyellow	0.714711	0.00275077	0.875377	1.91611e-05
ENSGALG00000036294	CAP1	lightyellow	0.625495	0.0126361	0.927129	6.65855e-07
ENSGALG00000009360	CAPN2	lightyellow	0.546637	0.034983	0.849584	6.09838e-05
ENSGALG00000009050	CAPN3	lightyellow	-0.519942	0.0469563	-0.670323	0.00624412
ENSGALG00000043435	CARNS1	lightyellow	-0.568964	0.0268632	-0.767037	0.000846744
ENSGALG00000029999	CCDC102A	lightyellow	0.572854	0.0256087	0.880291	1.4935e-05
ENSGALG00000015193	CCDC80	lightyellow	0.646892	0.0091481	0.95285	4.18517e-08
ENSGALG00000024470	CCLI5	lightyellow	0.69321	0.00416302	0.818068	0.000193775
ENSGALG00000004161	CCNB1	lightyellow	0.524861	0.0445507	0.770088	0.000783452
ENSGALG00000011734	CCR8L	lightyellow	0.540549	0.0374858	0.64887	0.00886829
ENSGALG00000016720	CD2AP	lightyellow	0.642313	0.00982198	0.87911	1.58722e-05
ENSGALG00000008439	CD36	lightyellow	0.653568	0.0082308	0.708596	0.00310591
ENSGALG00000015355	CD47	lightyellow	0.57701	0.0243185	0.741657	0.00155092
ENSGALG00000004594	CD74	lightyellow	0.749016	0.0013106	0.900972	4.58345e-06
ENSGALG00000015474	CD80	lightyellow	0.605257	0.0168098	0.810183	0.000250185
ENSGALG00000024488	CD99	lightyellow	0.665345	0.0067898	0.901582	4.40954e-06
ENSGALG00000035978	CDCA7L	lightyellow	0.564411	0.0283897	0.91875	1.32335e-06
ENSGALG00000021225	CDCA9	lightyellow	0.634235	0.011105	0.843818	7.67461e-05
ENSGALG00000032349	CDH5	lightyellow	0.801396	0.000328224	0.886945	1.04709e-05
ENSGALG00000025743	CDR2	lightyellow	0.56448	0.0283659	0.800215	0.00034007
ENSGALG00000039734	CERS5	lightyellow	0.667545	0.00654419	0.816727	0.000202551
ENSGALG00000006352	CH25H	lightyellow	0.576521	0.0244678	0.919178	1.28011e-06
ENSGALG00000006161	CHMP1A	lightyellow	-0.670072	0.00627075	-0.746263	0.0013967
ENSGALG00000015720	CHODL	lightyellow	0.700342	0.00364236	0.842773	7.99329e-05
ENSGALG00000008569	CHP1	lightyellow	0.58232	0.0227424	0.770916	0.000766953
ENSGALG00000011690	CLBA1	lightyellow	0.524382	0.0447805	0.892751	7.54124e-06
ENSGALG00000007167	CLEC16A	lightyellow	-0.527752	0.0431799	-0.783361	0.000551061
ENSGALG00000001262	CLIC4	lightyellow	0.661896	0.00718944	0.825022	0.000153121
ENSGALG00000030719	CLMN	lightyellow	0.686563	0.00469991	0.725871	0.00218667
ENSGALG00000006507	CLMP	lightyellow	0.647483	0.00906378	0.823243	0.000162784
ENSGALG00000000424	CMTM3	lightyellow	0.727339	0.00211996	0.846289	6.96244e-05
ENSGALG00000005597	CNN3	lightyellow	0.714783	0.0027468	0.852069	5.50695e-05
ENSGALG00000003950	CNOT8	lightyellow	0.577145	0.0242773	0.792871	0.000421904
ENSGALG00000008263	CNTN4	lightyellow	0.576401	0.0245043	0.836207	0.000102555
ENSGALG00000003123	CNTNAP1	lightyellow	0.571593	0.0260106	0.90271	4.10269e-06
ENSGALG00000037675	COL14A1	lightyellow	0.60538	0.0167817	0.956326	2.56538e-08
ENSGALG00000041555	COL1A1	lightyellow	0.57839	0.0239011	0.864085	3.27303e-05
ENSGALG00000009641	COL1A2	lightyellow	0.603355	0.0172507	0.881268	1.4195e-05
ENSGALG00000035584	COL3A1	lightyellow	0.564983	0.0281943	0.907826	2.9246e-06
ENSGALG00000002546	COL5A1	lightyellow	0.639665	0.010229	0.943857	1.27343e-07
ENSGALG00000031112	COL5A2	lightyellow	0.664524	0.0068833	0.983574	4.75519e-11
ENSGALG00000005974	COL6A1	lightyellow	0.624879	0.0127498	0.89075	8.4616e-06
ENSGALG00000039216	COL6A2	lightyellow	0.633077	0.011299	0.911718	2.23086e-06
ENSGALG00000003923	COL6A3	lightyellow	0.570419	0.0263885	0.881546	1.399e-05
ENSGALG00000015253	COL8A1	lightyellow	0.675286	0.0057351	0.952348	4.47763e-08
ENSGALG00000014910	COLEC12	lightyellow	0.561494	0.0294016	0.875884	1.86839e-05
ENSGALG00000005357	COPB2	lightyellow	-0.570453	0.0263777	-0.5697	0.0266223
ENSGALG00000004901	CORO1C	lightyellow	0.682846	0.00502326	0.88623	1.08893e-05
ENSGALG00000003742	CPAMD8	lightyellow	0.707288	0.00318643	0.884952	1.16724e-05
ENSGALG00000007025	CPNE8	lightyellow	0.598046	0.0185286	0.783815	0.00054425
ENSGALG00000037443	CRAT	lightyellow	-0.596495	0.0189152	-0.862062	3.58465e-05
ENSGALG00000008551	CRELD2	lightyellow	0.70883	0.00309169	0.868136	2.71621e-05
ENSGALG00000033880	CRISPLD1	lightyellow	0.674522	0.00581119	0.914138	1.87332e-06
ENSGALG00000006390	CRKL	lightyellow	-0.691669	0.00428291	-0.812138	0.000235088
ENSGALG00000009214	CRLS1	lightyellow	-0.662742	0.00708978	-0.865459	3.07447e-05
ENSGALG00000041203	CRMP1	lightyellow	0.640068	0.0101662	0.761456	0.000973222
ENSGALG00000034163	CRTAP	lightyellow	0.825841	0.000148832	0.912539	2.1037e-06
ENSGALG00000035850	CSAD	lightyellow	0.519112	0.0473712	0.779251	0.000616027
ENSGALG00000005725	CSF1R	lightyellow	0.529308	0.0424554	0.955329	2.96384e-08
ENSGALG00000029921	CSRP2	lightyellow	0.758619	0.00104316	0.793401	0.000415517
ENSGALG00000013207	CTNNAL1	lightyellow	0.707658	0.00316353	0.77843	0.000629719
ENSGALG00000028147	CTSK	lightyellow	0.704162	0.00338561	0.928714	5.79418e-07
ENSGALG00000007462	CTSZ	lightyellow	0.542941	0.036487	0.762028	0.0009596
ENSGALG00000026182	CTTNBP2NL	lightyellow	0.539358	0.037991	0.736712	0.00173149
ENSGALG00000005687	CUEDC2	lightyellow	-0.635719	0.01086	-0.736186	0.00175163
ENSGALG00000021031	CXCR7	lightyellow	0.636012	0.0108121	0.868145	2.71507e-05
ENSGALG00000013535	CYP4V2	lightyellow	0.622262	0.0132421	0.85363	5.16037e-05
ENSGALG00000013002	DAP	lightyellow	0.739668	0.00162162	0.965333	5.8436e-09
ENSGALG00000033405	DBN1	lightyellow	0.584388	0.0221502	0.789549	0.000463859
ENSGALG00000011274	DCN	lightyellow	0.626935	0.0123732	0.908187	2.85357e-06
ENSGALG00000042333	DDB1	lightyellow	-0.747694	0.00135142	-0.861751	3.63459e-05
ENSGALG00000006404	DDX46	lightyellow	-0.628722	0.0120529	-0.858375	4.21565e-05
ENSGALG00000005994	DERL3	lightyellow	0.563036	0.0288633	0.805151	0.000292748
ENSGALG00000038110	DGKA	lightyellow	0.611711	0.0153781	0.881231	1.4222e-05
ENSGALG00000026955	DIRAS1	lightyellow	0.646004	0.00927585	0.72421	0.00226419
ENSGALG00000039349	DISC1	lightyellow	0.560441	0.0297735	0.802316	0.000319215
ENSGALG00000013715	DLC1	lightyellow	0.715983	0.00268114	0.832348	0.000118147
ENSGALG00000012165	DLGAP5	lightyellow	0.693316	0.00415489	0.71077	0.00297573
ENSGALG00000027506	DNAJB2	lightyellow	-0.518536	0.0476611	-0.784512	0.000533911
ENSGALG00000042259	DOCK1	lightyellow	0.679489	0.00533017	0.83519	0.00010649
ENSGALG00000016883	DOCK9	lightyellow	0.664405	0.00689702	0.844531	7.46304e-05
ENSGALG00000042452	DPP4	lightyellow	0.590033	0.0205933	0.874336	2.0173e-05
ENSGALG00000039376	DPT	lightyellow	0.621586	0.0133717	0.860835	3.78522e-05
ENSGALG00000005509	DPYD	lightyellow	0.528865	0.042661	0.718928	0.0025254
ENSGALG00000008667	DSTN	lightyellow	0.811249	0.000241858	0.925799	7.46502e-07
ENSGALG00000010835	DTX4	lightyellow	-0.536735	0.0391207	-0.757182	0.00108008
ENSGALG00000008414	DVL3	lightyellow	0.578672	0.0238166	0.860693	3.80914e-05
ENSGALG00000004695	ECM2	lightyellow	0.60332	0.017259	0.898053	5.49577e-06
ENSGALG00000015917	EEF1A1	lightyellow	0.800936	0.000332801	0.908651	2.76422e-06
ENSGALG00000008520	EIF4G1	lightyellow	-0.749352	0.00130039	-0.917598	1.44613e-06
ENSGALG00000032220	ELN	lightyellow	0.676244	0.00564072	0.946406	9.47281e-08
ENSGALG00000016624	ELP3	lightyellow	-0.630507	0.0117392	-0.862604	3.49888e-05
ENSGALG00000031227	ELP6	lightyellow	0.68576	0.00476834	0.57416	0.025198
ENSGALG00000032997	EMILIN2	lightyellow	0.521059	0.0464017	0.935224	3.15934e-07
ENSGALG00000037549	EML3	lightyellow	0.746192	0.001399	0.854299	5.01765e-05
ENSGALG00000008139	EML6	lightyellow	0.539751	0.0378238	0.667949	0.00649994
ENSGALG00000050207	EMP2	lightyellow	0.662873	0.00707441	0.940996	1.74674e-07
ENSGALG00000007078	ENTPD1	lightyellow	0.524744	0.0446068	0.842345	8.12678e-05
ENSGALG00000016058	ERG	lightyellow	0.732214	0.00191003	0.751607	0.00123355
ENSGALG00000015037	EVC	lightyellow	0.747363	0.00136179	0.893163	7.36248e-06
ENSGALG00000015029	EVC2	lightyellow	0.61288	0.0151291	0.799836	0.000343952
ENSGALG00000011209	EVL	lightyellow	0.646457	0.00921044	0.799998	0.00034229
ENSGALG00000017048	EXOSC8	lightyellow	0.611047	0.0155209	0.776397	0.000664712
ENSGALG00000030025	FABP4	lightyellow	0.683409	0.0049732	0.729107	0.00204178
ENSGALG00000010925	FAM126A	lightyellow	0.634886	0.010997	0.941898	1.58391e-07
ENSGALG00000041898	FAM43A	lightyellow	0.700778	0.00361225	0.911584	2.25224e-06
ENSGALG00000016463	FAM49A	lightyellow	0.53417	0.0402493	0.876511	1.8107e-05
ENSGALG00000011099	FAP	lightyellow	0.599737	0.0181138	0.946124	9.79563e-08
ENSGALG00000040896	FASN	lightyellow	0.526033	0.0439912	0.792281	0.00042913
ENSGALG00000013579	FAT1	lightyellow	0.654387	0.0081235	0.852238	5.46865e-05
ENSGALG00000005120	FBLN2	lightyellow	0.581145	0.0230843	0.902755	4.0909e-06
ENSGALG00000010747	FBLN5	lightyellow	0.668837	0.00640326	0.857443	4.38887e-05
ENSGALG00000004960	FBN1	lightyellow	0.577961	0.0240304	0.944065	1.24363e-07
ENSGALG00000012612	FBP2	lightyellow	-0.649083	0.00883867	-0.726542	0.00215594
ENSGALG00000005678	FLNB	lightyellow	0.583717	0.022341	0.931022	4.70476e-07
ENSGALG00000010326	FLVCR2	lightyellow	0.514092	0.0499401	0.850152	5.95869e-05
ENSGALG00000012525	FMNL2	lightyellow	0.618673	0.0139411	0.783944	0.000542327
ENSGALG00000002763	FRZB	lightyellow	0.815046	0.000214009	0.882971	1.29774e-05
ENSGALG00000014908	FST	lightyellow	0.518324	0.0477677	0.836001	0.000103344
ENSGALG00000014970	FSTL1	lightyellow	0.606139	0.0166084	0.924908	8.04969e-07
ENSGALG00000036443	FUT8	lightyellow	0.750749	0.00125864	0.922695	9.66977e-07
ENSGALG00000030626	FZD6	lightyellow	0.759182	0.00102895	0.900126	4.83387e-06
ENSGALG00000003208	GABARAPL2	lightyellow	-0.75777	0.00106484	-0.809183	0.000258214
ENSGALG00000016820	GAS6	lightyellow	0.656866	0.00780524	0.781975	0.000572317
ENSGALG00000014976	GATA6	lightyellow	0.742371	0.00152618	0.791967	0.000433006
ENSGALG00000007717	GCNT7	lightyellow	0.518724	0.0475661	0.712348	0.00288395
ENSGALG00000034967	GDPD5	lightyellow	0.565452	0.0280351	0.628303	0.0121274
ENSGALG00000032506	GEM	lightyellow	0.673132	0.00595178	0.884881	1.17171e-05
ENSGALG00000039658	GGA1	lightyellow	-0.725119	0.00222149	-0.915049	1.75171e-06
ENSGALG00000040844	GIT2	lightyellow	-0.609684	0.0158171	-0.889103	9.28769e-06
ENSGALG00000005959	GLMN	lightyellow	-0.725535	0.00220217	-0.804107	0.000302281
ENSGALG00000041700	GNAI3	lightyellow	0.564672	0.0283003	0.856422	4.58559e-05
ENSGALG00000015683	GNG10	lightyellow	0.657599	0.00771297	0.789249	0.000467809
ENSGALG00000008589	GPR1	lightyellow	0.599586	0.0181506	0.919279	1.27006e-06
ENSGALG00000022926	GPR162	lightyellow	0.726747	0.00214666	0.776393	0.000664772
ENSGALG00000042177	GPR182	lightyellow	0.538076	0.03854	0.671109	0.00616126
ENSGALG00000008016	GRB2	lightyellow	-0.648404	0.00893358	-0.785221	0.000523565
ENSGALG00000014935	GREB1L	lightyellow	0.713546	0.0028158	0.920722	1.13351e-06
ENSGALG00000009361	GUCY1B1	lightyellow	0.567674	0.0272892	0.488333	0.0647596
ENSGALG00000054944	GULP1	lightyellow	0.534666	0.0400295	0.827421	0.000140839
ENSGALG00000011798	HEBP1	lightyellow	0.739258	0.0016365	0.894722	6.71753e-06
ENSGALG00000043828	HEXA	lightyellow	0.570242	0.026446	0.897813	5.57731e-06
ENSGALG00000014933	HEXB	lightyellow	0.745275	0.00142871	0.915492	1.69508e-06
ENSGALG00000009948	HHIP	lightyellow	0.618333	0.0140087	0.841907	8.26571e-05
ENSGALG00000022871	HHLA2	lightyellow	0.72691	0.00213928	0.800647	0.000335694
ENSGALG00000003059	HLF	lightyellow	0.528986	0.0426048	0.832007	0.000119615
ENSGALG00000019201	HSPA13	lightyellow	0.547022	0.0348291	0.80807	0.000267395
ENSGALG00000041140	HTRA1	lightyellow	0.757771	0.00106481	0.940486	1.84503e-07
ENSGALG00000010708	ICA1	lightyellow	0.609444	0.0158698	0.863428	3.37167e-05
ENSGALG00000039474	ID4	lightyellow	0.649276	0.00881175	0.845837	7.08834e-05
ENSGALG00000030363	IFNAR1	lightyellow	0.678602	0.00541369	0.893354	7.28077e-06
ENSGALG00000036738	IGSF3	lightyellow	0.659912	0.00742762	0.811691	0.000238472
ENSGALG00000007059	IGSF6	lightyellow	0.601244	0.0177504	0.826343	0.000146253
ENSGALG00000030800	IL31RA	lightyellow	0.647063	0.00912362	0.670448	0.00623093
ENSGALG00000001480	INKA2	lightyellow	0.668955	0.00639057	0.81295	0.000229035
ENSGALG00000017018	INTS6	lightyellow	0.542366	0.0367254	0.595589	0.0191441
ENSGALG00000005701	IP6K2	lightyellow	0.636688	0.0107023	0.925058	7.94851e-07
ENSGALG00000014978	IQGAP2	lightyellow	0.576424	0.0244973	0.899152	5.13617e-06
ENSGALG00000021525	ISLR	lightyellow	0.703587	0.00342329	0.906788	3.13755e-06
ENSGALG00000032702	ITGA3	lightyellow	0.572366	0.0257637	0.86589	3.01421e-05
ENSGALG00000002655	ITGAV	lightyellow	0.514251	0.0498573	0.78881	0.000473643
ENSGALG00000001803	IWS1	lightyellow	-0.726138	0.00217441	-0.813197	0.000227225
ENSGALG00000030455	JAZF1	lightyellow	0.618305	0.0140144	0.93192	4.33033e-07
ENSGALG00000000907	KARS	lightyellow	0.587935	0.0211617	0.642095	0.00985496
ENSGALG00000026373	KCNJ8	lightyellow	0.612975	0.0151091	0.859074	4.08948e-05
ENSGALG00000009687	KCNK2	lightyellow	0.614422	0.0148056	0.814992	0.000214387
ENSGALG00000040793	KDELR2	lightyellow	0.652944	0.00831333	0.899503	5.02543e-06
ENSGALG00000031553	KIF18B	lightyellow	0.532012	0.0412179	0.828681	0.000134723
ENSGALG00000000684	KLHDC8A	lightyellow	0.650563	0.00863425	0.774934	0.000690834
ENSGALG00000020737	KLHL23	lightyellow	-0.658722	0.00757334	-0.742295	0.00152878
ENSGALG00000012282	L2HGDH	lightyellow	-0.693626	0.00413114	-0.763082	0.000934901
ENSGALG00000007905	LAMB1	lightyellow	0.771433	0.000756788	0.866281	2.96049e-05
ENSGALG00000004620	LAMC1	lightyellow	0.716031	0.00267854	0.919318	1.26617e-06
ENSGALG00000008918	LAMP5	lightyellow	0.655106	0.00803009	0.845246	7.25611e-05
ENSGALG00000035836	LDHB	lightyellow	0.779949	0.000604586	0.873456	2.10629e-05
ENSGALG00000011047	LEPROT	lightyellow	0.820896	0.000176291	0.861688	3.64483e-05
ENSGALG00000011369	LHX8	lightyellow	0.516517	0.048687	0.696654	0.00390469
ENSGALG00000010939	LIN7A	lightyellow	0.630796	0.011689	0.830996	0.000124049
ENSGALG00000038458	LOXL1	lightyellow	0.57524	0.0248619	0.94781	7.99961e-08
ENSGALG00000036142	LOXL3	lightyellow	0.753629	0.00117597	0.871235	2.34537e-05
ENSGALG00000015729	LPAR1	lightyellow	0.595346	0.0192057	0.877822	1.69494e-05
ENSGALG00000015425	LPL	lightyellow	0.7275	0.00211272	0.865292	3.098e-05
ENSGALG00000012230	LRR1	lightyellow	0.520874	0.0464931	0.901136	4.53611e-06
ENSGALG00000007673	LRRC59	lightyellow	0.562876	0.0289188	0.811371	0.000240916
ENSGALG00000006167	LRRC8B	lightyellow	-0.59579	0.0190931	-0.756666	0.00109362
ENSGALG00000006198	LSS	lightyellow	0.577061	0.0243031	0.698588	0.00376528
ENSGALG00000010448	LTBP1	lightyellow	0.632151	0.0114562	0.898876	5.22458e-06
ENSGALG00000011271	LUM	lightyellow	0.67422	0.00584151	0.870479	2.4317e-05
ENSGALG00000005643	LYVE1	lightyellow	0.585657	0.0217926	0.638797	0.0103653
ENSGALG00000007431	MAGI1	lightyellow	0.627664	0.0122418	0.830883	0.000124554
ENSGALG00000055010	MAP1LC3B	lightyellow	-0.745786	0.00141208	-0.89032	8.67127e-06
ENSGALG00000006037	MCM2	lightyellow	0.71447	0.00276416	0.82458	0.000155475
ENSGALG00000012196	MCUB	lightyellow	0.720839	0.00242823	0.918417	1.35798e-06
ENSGALG00000028295	MFAP1	lightyellow	-0.597539	0.0186543	-0.875151	1.93769e-05
ENSGALG00000000695	MFSD4A	lightyellow	0.73319	0.00187008	0.796776	0.000376609
ENSGALG00000013098	MGST1	lightyellow	0.542192	0.0367977	0.777419	0.000646924
ENSGALG00000003199	MLX	lightyellow	-0.692692	0.00420298	-0.903184	3.97902e-06
ENSGALG00000003580	MMP2	lightyellow	0.745216	0.00143063	0.924786	8.13242e-07
ENSGALG00000002919	MON1A	lightyellow	-0.524999	0.0444845	-0.820434	0.000179054
ENSGALG00000016568	MOSPD2	lightyellow	0.547574	0.0346094	0.661372	0.00725179
ENSGALG00000008629	MRC1	lightyellow	0.71448	0.00276356	0.879593	1.54834e-05
ENSGALG00000000461	MRC2	lightyellow	0.574618	0.0250548	0.815889	0.000208201
ENSGALG00000003758	MREG	lightyellow	0.560449	0.0297706	0.886983	1.04487e-05
ENSGALG00000017033	MRPS31	lightyellow	0.703491	0.00342963	0.576351	0.0245198
ENSGALG00000039615	MSN	lightyellow	0.722232	0.0023593	0.862209	3.56114e-05
ENSGALG00000003103	MST1R	lightyellow	0.708486	0.00311262	0.753681	0.00117453
ENSGALG00000004263	MYDGF	lightyellow	0.768102	0.000824179	0.885506	1.13275e-05
ENSGALG00000043092	MYH9	lightyellow	0.651386	0.00852233	0.906568	3.18409e-06
ENSGALG00000002709	MYO1C	lightyellow	0.585824	0.0217458	0.834872	0.000107744
ENSGALG00000053130	MYOZ3	lightyellow	-0.515093	0.0494202	-0.845892	7.07286e-05
ENSGALT00000103194	NA	lightyellow	0.609214	0.0159205	0.80815	0.00026673
ENSGALT00000042299	NA	lightyellow	0.518348	0.0477557	0.771849	0.00074869
ENSGALT00000095808	NA	lightyellow	0.554194	0.0320529	0.855531	4.763e-05
ENSGALT00000009581	NA	lightyellow	0.620549	0.0135724	0.639692	0.0102249
ENSGALT00000084735	NA	lightyellow	0.66861	0.00642784	0.781988	0.000572123
ENSGALT00000092997	NA	lightyellow	0.525716	0.0441417	0.755752	0.00111789
ENSGALT00000042137	NA	lightyellow	-0.562837	0.0289324	-0.775182	0.000686359
ENSGALT00000106933	NA	lightyellow	0.535794	0.039532	0.811758	0.000237965
ENSGALT00000079575	NA	lightyellow	0.648591	0.00890737	0.733446	0.0018597
ENSGALT00000095177	NA	lightyellow	-0.598491	0.0184189	-0.806497	0.00028082
ENSGALT00000096217	NA	lightyellow	0.642446	0.00980186	0.674896	0.00577381
ENSGALT00000100228	NA	lightyellow	0.623556	0.012997	0.799191	0.00035064
ENSGALT00000064235	NA	lightyellow	0.654475	0.00811193	0.806385	0.000281796
ENSGALT00000107394	NA	lightyellow	0.649738	0.00874774	0.884915	1.16954e-05
ENSGALT00000026666	NA	lightyellow	0.548898	0.0340861	0.651026	0.00857119
ENSGALT00000059471	NA	lightyellow	-0.743505	0.00148748	-0.884779	1.17815e-05
ENSGALG00000040297	NBL1	lightyellow	0.819461	0.000184996	0.851142	5.72196e-05
ENSGALG00000014834	NCOA7	lightyellow	0.659853	0.00743477	0.737788	0.00169083
ENSGALG00000054783	NDRG1	lightyellow	0.719021	0.0025206	0.796679	0.000377683
ENSGALG00000011350	NEGR1	lightyellow	0.530768	0.041784	0.926634	6.95004e-07
ENSGALG00000042079	NID1	lightyellow	0.610391	0.0156629	0.861658	3.64964e-05
ENSGALG00000011650	NIFK	lightyellow	-0.522212	0.0458346	-0.528653	0.0427592
ENSGALG00000036807	NOD1	lightyellow	0.717367	0.00260701	0.717068	0.0026229
ENSGALG00000037402	NOV	lightyellow	0.615783	0.0145245	0.937131	2.61381e-07
ENSGALG00000004614	NPL	lightyellow	0.562158	0.0291689	0.954545	3.31245e-08
ENSGALG00000043439	NSMCE2	lightyellow	0.704898	0.00333786	0.660542	0.00735129
ENSGALG00000017611	NTMT1	lightyellow	-0.616963	0.014284	-0.77719	0.000650877
ENSGALG00000011406	NTN4	lightyellow	0.564702	0.02829	0.842714	8.01145e-05
ENSGALG00000001258	NUMA1	lightyellow	-0.619892	0.0137005	-0.918483	1.35104e-06
ENSGALG00000003010	NUP93	lightyellow	0.688104	0.0045708	0.833161	0.000114709
ENSGALG00000026736	OGN	lightyellow	0.591238	0.0202721	0.85584	4.70081e-05
ENSGALG00000005203	OLFM3	lightyellow	0.745578	0.00141884	0.890386	8.6387e-06
ENSGALG00000029652	OPHN1	lightyellow	0.674897	0.00577375	0.940847	1.77508e-07
ENSGALG00000006401	OSBPL5	lightyellow	0.717973	0.00257509	0.919411	1.25703e-06
ENSGALG00000016473	OSR1	lightyellow	0.568592	0.0269853	0.834028	0.000111135
ENSGALG00000003138	OXTR	lightyellow	0.593033	0.0198006	0.834597	0.00010884
ENSGALG00000015256	PAM	lightyellow	0.585266	0.0219024	0.870382	2.44297e-05
ENSGALG00000033867	PCOLCE	lightyellow	0.588338	0.0210515	0.711634	0.0029252
ENSGALG00000036552	PDAP1	lightyellow	-0.533031	0.0407586	-0.586271	0.0216212
ENSGALG00000008885	PDE1A	lightyellow	0.605236	0.0168147	0.806807	0.000278131
ENSGALG00000013617	PDGFRL	lightyellow	0.609886	0.0157731	0.887162	1.03465e-05
ENSGALG00000016430	PDHA2	lightyellow	-0.588588	0.0209836	-0.770838	0.000768486
ENSGALG00000008348	PDIA3	lightyellow	0.67364	0.0059001	0.805642	0.000288346
ENSGALG00000011689	PDIA5	lightyellow	0.545963	0.035254	0.85296	5.30685e-05
ENSGALG00000046125	PECAM1	lightyellow	0.74852	0.00132579	0.883023	1.29417e-05
ENSGALG00000008421	PEX16	lightyellow	-0.539662	0.0378615	-0.702654	0.00348515
ENSGALG00000042080	PGPEP1	lightyellow	-0.649773	0.00874291	-0.737322	0.00170835
ENSGALG00000041823	PICK1	lightyellow	-0.552008	0.0328809	-0.715852	0.00268825
ENSGALG00000010921	PKD2	lightyellow	0.569619	0.0266487	0.789316	0.000466931
ENSGALG00000013754	PLAGL1	lightyellow	0.519488	0.0471827	0.498931	0.0583212
ENSGALG00000021972	PLIN4	lightyellow	0.746284	0.00139603	0.824717	0.00015474
ENSGALG00000006783	PLOD2	lightyellow	0.532686	0.0409135	0.917093	1.50276e-06
ENSGALG00000026834	PLPP2	lightyellow	0.816421	0.000204599	0.921346	1.07847e-06
ENSGALG00000005930	PLS3	lightyellow	0.573135	0.0255199	0.894569	6.77869e-06
ENSGALG00000016862	POGLUT2	lightyellow	0.734182	0.00183017	0.731717	0.00193063
ENSGALG00000005346	PPIC	lightyellow	0.680704	0.00521743	0.852496	5.4105e-05
ENSGALG00000015264	PPIP5K2	lightyellow	0.637726	0.0105355	0.871343	2.33327e-05
ENSGALG00000054005	PPP1R37	lightyellow	-0.550525	0.0334516	-0.79162	0.000437333
ENSGALG00000042330	PPP1R9B	lightyellow	0.775583	0.000679154	0.841819	8.29354e-05
ENSGALG00000042354	PREX2	lightyellow	0.572871	0.0256035	0.855104	4.84984e-05
ENSGALG00000002016	PRKCD	lightyellow	0.717561	0.00259675	0.896162	6.16439e-06
ENSGALG00000015409	PROS1	lightyellow	0.561598	0.0293648	0.856306	4.60824e-05
ENSGALG00000024112	PSMD11	lightyellow	-0.586493	0.0215593	-0.798112	0.000362048
ENSGALG00000000783	PTAFR	lightyellow	0.658354	0.00761883	0.920718	1.13386e-06
ENSGALG00000015702	PTGR1	lightyellow	0.525568	0.0442123	0.404268	0.13503
ENSGALG00000017295	PTHLH	lightyellow	0.64405	0.00956189	0.853444	5.2008e-05
ENSGALG00000015995	PTPRA	lightyellow	0.748042	0.00134058	0.769828	0.000788681
ENSGALG00000016377	PXDN	lightyellow	0.642442	0.00980254	0.898725	5.27356e-06
ENSGALG00000008508	PYGB	lightyellow	0.759008	0.00103333	0.871975	2.2633e-05
ENSGALG00000046169	PYM1	lightyellow	-0.57231	0.0257814	-0.560952	0.0295926
ENSGALG00000003933	QSOX1	lightyellow	0.53171	0.0413546	0.712019	0.00290287
ENSGALG00000004435	RAB27A	lightyellow	0.604356	0.0170177	0.828992	0.000133246
ENSGALG00000022874	RAB31	lightyellow	0.624024	0.0129091	0.791184	0.000442804
ENSGALG00000042482	RAB5B	lightyellow	-0.796547	0.000379146	-0.8854	1.13927e-05
ENSGALG00000001737	RABEP1	lightyellow	-0.69012	0.00440617	-0.895706	6.33509e-06
ENSGALG00000011966	RANGAP1	lightyellow	-0.555329	0.0316294	-0.694783	0.0040434
ENSGALG00000034024	RAPGEF5	lightyellow	0.714199	0.00277924	0.929876	5.22226e-07
ENSGALG00000012542	RASD2	lightyellow	0.604716	0.0169344	0.856104	4.64827e-05
ENSGALG00000010903	RASGEF1B	lightyellow	0.584674	0.0220691	0.906226	3.25804e-06
ENSGALG00000002637	RBP7	lightyellow	0.798796	0.000354783	0.760208	0.0010035
ENSGALG00000000243	RDM1	lightyellow	0.620186	0.0136431	0.874393	2.01169e-05
ENSGALG00000036829	RECK	lightyellow	0.762136	0.000957038	0.72948	0.0020256
ENSGALG00000007845	REL	lightyellow	0.57926	0.0236407	0.903721	3.84293e-06
ENSGALG00000004728	RGL1	lightyellow	0.738765	0.00165456	0.92256	9.7764e-07
ENSGALG00000039173	RGMA	lightyellow	0.546559	0.0350145	0.833592	0.000112921
ENSGALG00000009422	RGS10	lightyellow	0.564039	0.0285173	0.901269	4.49798e-06
ENSGALG00000040648	RGS11	lightyellow	0.609352	0.0158901	0.769563	0.000794044
ENSGALG00000040184	RIMKLB	lightyellow	0.66266	0.0070994	0.809796	0.000253274
ENSGALG00000008321	RNPEPL1	lightyellow	-0.620615	0.0135594	-0.821723	0.000171428
ENSGALG00000012172	RPL3	lightyellow	0.735841	0.00176495	0.917459	1.46152e-06
ENSGALG00000027165	RSFR	lightyellow	0.548994	0.0340485	0.937997	2.39332e-07
ENSGALG00000002371	RUSC2	lightyellow	-0.662116	0.00716348	-0.818447	0.000191353
ENSGALG00000036711	S100A11	lightyellow	0.756022	0.00111067	0.893803	7.09149e-06
ENSGALG00000028924	S100A16	lightyellow	0.64892	0.00886135	0.875885	1.86825e-05
ENSGALG00000027989	SBDS	lightyellow	-0.598559	0.018402	-0.780814	0.000590632
ENSGALG00000010770	SCIN	lightyellow	0.544026	0.0360407	0.802699	0.00031553
ENSGALG00000016480	SDC1	lightyellow	0.709645	0.00304253	0.855832	4.70241e-05
ENSGALG00000031424	SDC2	lightyellow	0.515622	0.0491464	0.87766	1.70891e-05
ENSGALG00000035184	SDC3	lightyellow	0.701172	0.00358527	0.905881	3.33371e-06
ENSGALG00000040632	SDHAF2	lightyellow	0.588248	0.0210763	0.703576	0.00342403
ENSGALG00000037553	SEC11A	lightyellow	0.618317	0.0140121	0.731361	0.0019455
ENSGALG00000005966	SEC61A1	lightyellow	0.66111	0.00728304	0.938501	2.2725e-07
ENSGALG00000047792	SELENOM	lightyellow	0.749077	0.00130875	0.904758	3.59102e-06
ENSGALG00000028685	SEMA5A	lightyellow	0.692782	0.00419607	0.801768	0.000324555
ENSGALG00000011686	SEMA5B	lightyellow	0.603594	0.0171948	0.828655	0.000134847
ENSGALG00000005135	SERPINE2	lightyellow	0.659283	0.00750434	0.840578	8.69846e-05
ENSGALG00000003015	SERPINF1	lightyellow	0.655604	0.00796598	0.886008	1.10221e-05
ENSGALG00000002531	SF3B3	lightyellow	-0.604015	0.0170968	-0.526188	0.0439173
ENSGALG00000009670	SGCE	lightyellow	0.736962	0.00172195	0.933089	3.8803e-07
ENSGALG00000043570	SGK3	lightyellow	0.750089	0.00127825	0.868712	2.64383e-05
ENSGALG00000005036	SH2D3C	lightyellow	0.717179	0.002617	0.864301	3.24108e-05
ENSGALG00000038536	SH3BGRL3	lightyellow	0.735295	0.00178619	0.877482	1.72432e-05
ENSGALG00000010081	SH3D19	lightyellow	0.55129	0.0331562	0.807291	0.00027398
ENSGALG00000048524	SHARPIN	lightyellow	-0.529093	0.042555	-0.893357	7.27946e-06
ENSGALG00000005090	SKA2	lightyellow	0.558176	0.0305852	0.682177	0.00508325
ENSGALG00000030511	SLC19A1	lightyellow	0.514624	0.0496631	0.791198	0.000442635
ENSGALG00000016691	SLC25A6	lightyellow	0.725477	0.00220483	0.935231	3.15716e-07
ENSGALG00000020879	SLC30A7	lightyellow	0.794994	0.000396753	0.818938	0.000188253
ENSGALG00000015197	SLC35A5	lightyellow	0.670761	0.00619785	0.877485	1.72412e-05
ENSGALG00000009698	SLC38A1	lightyellow	0.668043	0.00648958	0.823437	0.000161705
ENSGALG00000009438	SLC39A9	lightyellow	0.586022	0.0216906	0.801182	0.000330338
ENSGALG00000006425	SLC6A6	lightyellow	0.580403	0.023302	0.84885	6.28285e-05
ENSGALG00000038133	SMIM3	lightyellow	0.737292	0.00170945	0.773687	0.000713764
ENSGALG00000002427	SMIM5	lightyellow	0.608244	0.0161351	0.731205	0.00195205
ENSGALG00000027482	SNTB2	lightyellow	0.728472	0.0020696	0.917061	1.50646e-06
ENSGALG00000046823	SNX22	lightyellow	0.568014	0.0271763	0.916815	1.53476e-06
ENSGALG00000005478	SNX7	lightyellow	0.737153	0.00171471	0.901433	4.45152e-06
ENSGALG00000013427	SORBS2	lightyellow	0.56764	0.0273004	0.883454	1.26488e-05
ENSGALG00000004184	SPARC	lightyellow	0.781115	0.000585833	0.871622	2.30217e-05
ENSGALG00000000521	SPIRE2	lightyellow	0.675684	0.00569575	0.704932	0.00333564
ENSGALG00000011065	SPRTN	lightyellow	-0.534186	0.0402422	-0.821428	0.000173152
ENSGALG00000025755	SPTSSA	lightyellow	0.635936	0.0108245	0.741377	0.00156074
ENSGALG00000008378	SRGAP3	lightyellow	0.537048	0.0389843	0.793104	0.000419084
ENSGALG00000030759	SRPRA	lightyellow	-0.851901	5.54558e-05	-0.873598	2.09164e-05
ENSGALG00000005550	ST6GAL1	lightyellow	0.705262	0.00331441	0.929266	5.51635e-07
ENSGALG00000031390	STAU2	lightyellow	-0.677188	0.00554896	-0.882697	1.31673e-05
ENSGALG00000009017	STEAP2	lightyellow	0.515354	0.049285	0.567897	0.0272151
ENSGALG00000037995	STRIP1	lightyellow	-0.515148	0.0493913	-0.825328	0.000151503
ENSGALG00000016946	SUGT1	lightyellow	-0.561322	0.0294619	-0.754388	0.00115493
ENSGALG00000004593	SULF2	lightyellow	0.818795	0.000189152	0.869313	2.57006e-05
ENSGALG00000015721	SVEP1	lightyellow	0.652664	0.00835064	0.902187	4.24266e-06
ENSGALG00000036527	SYBU	lightyellow	0.694955	0.00403049	0.744244	0.0014627
ENSGALG00000013727	SYNJ2	lightyellow	0.567899	0.0272143	0.81498	0.000214474
ENSGALG00000030534	SYT17	lightyellow	0.710934	0.00296606	0.910221	2.47931e-06
ENSGALG00000032681	SYTL2	lightyellow	0.775666	0.000677664	0.893807	7.09006e-06
ENSGALG00000015709	TACC3	lightyellow	0.781842	0.000574385	0.803701	0.000306052
ENSGALG00000042822	TAX1BP1	lightyellow	-0.664785	0.00685353	-0.813968	0.000221637
ENSGALG00000043058	TBC1D22A	lightyellow	-0.661164	0.00727659	-0.774352	0.00070146
ENSGALG00000036069	TCIRG1	lightyellow	0.642601	0.00977848	0.78588	0.00051408
ENSGALG00000016898	TGDS	lightyellow	0.692479	0.00421954	0.788293	0.000480587
ENSGALG00000029429	TGFBI	lightyellow	0.635538	0.0108896	0.964548	6.74536e-09
ENSGALG00000006038	TGFBR3	lightyellow	0.605917	0.016659	0.938105	2.36705e-07
ENSGALG00000009427	TIAL1	lightyellow	-0.790598	0.000450267	-0.912814	2.06238e-06
ENSGALG00000036005	TIAM2	lightyellow	0.574175	0.0251932	0.807418	0.000272897
ENSGALG00000004969	TIMP4	lightyellow	0.665188	0.00680763	0.709212	0.00306859
ENSGALG00000015109	TJP2	lightyellow	0.600705	0.0178799	0.876249	1.83463e-05
ENSGALG00000005309	TKT	lightyellow	0.703026	0.00346043	0.862015	3.59212e-05
ENSGALG00000027093	TLR1B	lightyellow	0.58782	0.0211934	0.813139	0.000227646
ENSGALG00000004893	TMEM119	lightyellow	0.617283	0.0142194	0.957438	2.17526e-08
ENSGALG00000011175	TMEM150C	lightyellow	0.756231	0.00110512	0.831639	0.000121215
ENSGALG00000027332	TMEM167A	lightyellow	0.549902	0.0336936	0.465804	0.0801296
ENSGALG00000049299	TMEM170B	lightyellow	0.640411	0.0101131	0.815172	0.000213132
ENSGALG00000002282	TMEM200A	lightyellow	0.544821	0.0357162	0.802004	0.000322244
ENSGALG00000029047	TMEM204	lightyellow	0.702536	0.00349308	0.793669	0.000412311
ENSGALG00000004710	TMOD3	lightyellow	0.716497	0.00265344	0.942062	1.5557e-07
ENSGALG00000028587	TMX4	lightyellow	0.630615	0.0117205	0.950845	5.45885e-08
ENSGALG00000027761	TNFAIP8	lightyellow	0.571704	0.025975	0.918648	1.33393e-06
ENSGALG00000039461	TNFRSF1A	lightyellow	0.534769	0.0399839	0.941707	1.61721e-07
ENSGALG00000034213	TNFRSF1B	lightyellow	0.56037	0.0297985	0.770937	0.000766539
ENSGALG00000001725	TNRC6C	lightyellow	-0.64952	0.00877791	-0.74079	0.00158145
ENSGALG00000040167	TPD52	lightyellow	0.769814	0.000788967	0.776967	0.00065475
ENSGALG00000038598	TRIM28	lightyellow	-0.581894	0.0228658	-0.833852	0.000111856
ENSGALG00000034004	TRIM3	lightyellow	0.676371	0.0056283	0.866905	2.87643e-05
ENSGALG00000029416	TRPC6	lightyellow	0.53395	0.0403473	0.827989	0.000138054
ENSGALG00000002414	TSPAN14	lightyellow	0.549715	0.0337665	0.820534	0.000178455
ENSGALG00000004257	TSPAN15	lightyellow	-0.561776	0.0293024	-0.793645	0.00041259
ENSGALG00000008549	TUBGCP4	lightyellow	-0.543291	0.0363428	-0.675967	0.00566789
ENSGALG00000008648	UBE2A	lightyellow	-0.620859	0.013512	-0.634715	0.0110253
ENSGALG00000042976	UBTF	lightyellow	-0.637034	0.0106464	-0.660746	0.0073268
ENSGALG00000041993	UGDH	lightyellow	0.617119	0.0142526	0.938224	2.33826e-07
ENSGALG00000034271	UHRF1	lightyellow	0.519407	0.0472232	0.692032	0.00425445
ENSGALG00000005886	WSCD1	lightyellow	0.667971	0.00649749	0.81743	0.000197914
ENSGALG00000012003	XPNPEP3	lightyellow	-0.562403	0.0290833	-0.828511	0.000135532
ENSGALG00000054428	XXYLT1	lightyellow	0.806239	0.000283073	0.904161	3.7342e-06
ENSGALG00000007404	YIPF5	lightyellow	0.715168	0.00272562	0.894543	6.78902e-06
ENSGALG00000004143	YWHAB	lightyellow	0.650308	0.00866917	0.817854	0.000195154
ENSGALG00000016681	ZBED1	lightyellow	0.544686	0.0357711	0.889785	8.93788e-06
ENSGALG00000017126	ZDHHC20	lightyellow	0.649406	0.0087937	0.797244	0.000371458
ENSGALG00000010613	ZFYVE9	lightyellow	-0.558813	0.0303552	-0.751529	0.0012358
ENSGALG00000013660	ZNF516	lightyellow	0.514186	0.0498912	0.648954	0.0088566
ENSGALG00000008658	ZNHIT6	lightyellow	0.600525	0.0179232	0.903905	3.79712e-06
ENSGALG00000007736	ZWILCH	lightyellow	0.744257	0.00146229	0.598509	0.0184142
ENSGALG00000016499		lightyellow	0.655616	0.00796445	0.870922	2.38077e-05
ENSGALG00000015531		lightyellow	0.515682	0.0491159	0.952874	4.17158e-08
ENSGALG00000048020		lightyellow	0.575547	0.024767	0.664935	0.00683638
ENSGALG00000001912		lightyellow	-0.542665	0.0366014	-0.77774	0.000641423
ENSGALG00000044404		lightyellow	0.66763	0.00653487	0.721821	0.0023795
ENSGALG00000054999		lightyellow	0.623364	0.013033	0.81814	0.000193316
ENSGALG00000047573		lightyellow	0.530601	0.0418604	0.724983	0.00222785
ENSGALG00000016292		lightyellow	0.515839	0.0490349	0.87938	1.56539e-05
ENSGALG00000014736		lightyellow	0.531154	0.0416075	0.876515	1.81032e-05
ENSGALG00000001091		lightyellow	0.554538	0.0319239	0.764276	0.000907539
ENSGALG00000040269		lightyellow	0.532907	0.0408142	0.69471	0.00404886
ENSGALG00000005180		lightyellow	0.593848	0.0195894	0.715191	0.00272432
ENSGALG00000047514		lightyellow	0.544588	0.035811	0.896428	6.06627e-06
ENSGALG00000048144		lightyellow	0.582926	0.0225677	0.720959	0.0024222
ENSGALG00000050375		lightyellow	0.533146	0.040707	0.728493	0.00206866
ENSGALG00000001289		lightyellow	0.648439	0.0089287	0.720425	0.00244903
ENSGALG00000052952		lightyellow	0.687984	0.00458077	0.767464	0.000837633
ENSGALG00000054561		lightyellow	0.580362	0.0233141	0.679031	0.00537314
ENSGALG00000054304		lightyellow	0.636779	0.0106876	0.893349	7.28266e-06
ENSGALG00000046212		lightyellow	0.552269	0.0327811	0.786748	0.000501828
ENSGALG00000049395		lightyellow	0.63215	0.0114563	0.841204	8.49235e-05
ENSGALG00000029485		lightyellow	0.771918	0.000747367	0.855526	4.76395e-05
ENSGALG00000000104		lightyellow	0.570846	0.0262505	0.842028	8.22718e-05
ENSGALG00000026836		lightyellow	0.709729	0.0030375	0.869687	2.52495e-05
ENSGALG00000035589		lightyellow	0.532537	0.0409808	0.908358	2.82037e-06
ENSGALG00000032191		lightyellow	0.613478	0.0150029	0.522739	0.0455768
ENSGALG00000054746		lightyellow	0.536553	0.0392	0.737364	0.00170674
ENSGALG00000029012		lightyellow	0.649085	0.00883835	0.84512	7.29229e-05
ENSGALG00000051085		lightyellow	0.546988	0.0348429	0.925199	7.8548e-07
ENSGALG00000048343		lightyellow	0.55482	0.0318186	0.838507	9.40991e-05
ENSGALG00000027645		lightyellow	0.549268	0.033941	0.785601	0.00051808
ENSGALG00000017065		lightyellow	0.626759	0.012405	0.828834	0.000133994
ENSGALG00000040131		lightyellow	0.715748	0.0026939	0.863928	3.29642e-05
ENSGALG00000032036		lightyellow	-0.669381	0.00634464	-0.539169	0.0380716
ENSGALG00000044406		lightyellow	0.607314	0.0163429	0.701935	0.00353347
ENSGALG00000019147		lightyellow	0.610669	0.0156026	0.83134	0.000122528
ENSGALG00000053351		lightyellow	0.675774	0.00568685	0.598211	0.0184877
ENSGALG00000051258		lightyellow	0.657921	0.0076727	0.788738	0.000474598
ENSGALG00000034511		lightyellow	0.649342	0.00880256	0.784337	0.000536493
ENSGALG00000021399		lightyellow	0.567255	0.0274287	0.89367	7.14703e-06
ENSGALG00000031002		lightyellow	0.74649	0.00138945	0.781639	0.000577574
ENSGALG00000040260		lightyellow	0.55888	0.0303311	0.832239	0.000118613
ENSGALG00000007645		lightyellow	0.635669	0.0108681	0.829413	0.00013127
ENSGALG00000047190		lightyellow	-0.673043	0.00596095	-0.792136	0.000430916
ENSGALG00000028466		lightyellow	0.617149	0.0142464	0.948483	7.36429e-08
ENSGALG00000054420		lightyellow	0.592122	0.0200389	0.932862	3.96452e-07
ENSGALG00000036191		lightyellow	-0.727022	0.00213423	-0.806349	0.000282117
ENSGALG00000053875		lightyellow	-0.515958	0.0489737	-0.702204	0.00351534
ENSGALG00000002431		lightyellow	0.620299	0.013621	0.892748	7.54254e-06
ENSGALG00000049529		lightyellow	0.576728	0.0244043	0.84899	6.24724e-05
ENSGALG00000031860		lightyellow	-0.733732	0.00184818	-0.778527	0.00062809
ENSGALG00000049431		lightyellow	-0.740086	0.00160658	-0.655809	0.00793973
ENSGALG00000019761		lightyellow	0.529905	0.0421799	0.865426	3.07915e-05
ENSGALG00000043593		lightyellow	-0.702925	0.00346713	-0.85663	4.54488e-05
ENSGALG00000021676		lightyellow	-0.585866	0.021734	-0.808974	0.000259916
ENSGALG00000003283		lightyellow	0.61225	0.015263	0.881976	1.36778e-05
ENSGALG00000049582		lightyellow	-0.63382	0.0111742	-0.812656	0.000231216
ENSGALG00000030384		lightyellow	-0.784406	0.000535474	-0.881395	1.41008e-05
ENSGALG00000051598		lightyellow	0.717277	0.00261181	0.649129	0.0088322
