# Supplementary material for: Genomic insights into the contribution of de novo lipogenesis to intramuscular fat deposition in chicken
Source: J Adv Res. 2023 Dec 6;65:19–31. doi: 10.1016/j.jare.2023.12.003 (PMC11519054; doi:10.1016/j.jare.2023.12.003)
Supplement: Supplementary data 17 [file mmc17.xlsx]

## Sheet: Sheet1
Supplementary Table 16. The cell activity in three chicken breast muscle samples at the age of 63 days.
Sample Name	Cell counts	Viavility
D63 XJ-1	7417	0.96
D63 XJ-2	11266	0.91
D63 XJ-3	7825	0.85
