# Supplementary material for: Genomic insights into the contribution of de novo lipogenesis to intramuscular fat deposition in chicken
Source: J Adv Res. 2023 Dec 6;65:19–31. doi: 10.1016/j.jare.2023.12.003 (PMC11519054; doi:10.1016/j.jare.2023.12.003)
Supplement: Supplementary data 18 [file mmc18.xlsx]

## Sheet: Sheet1
Supplementary Table 17. Quality control metrics for all simples scRNA-seq data sets.
Sample	Number of Reads	Median Genes per Cell	Valid Barcodes	Valid UMIs	Q30 Bases in Barcode	Q30 Bases in RNA Read	Q30 Bases in UMI
D63 XJ-1	486095447	1040	0.968	0.999	0.96	0.906	0.96
D63 XJ-2	648388734	1540	0.97	0.999	0.965	0.91	0.965
D63 XJ-3	524798052	1285	1	1	0.967	0.908	0.957
