# Supplementary material for: Genomic insights into the contribution of de novo lipogenesis to intramuscular fat deposition in chicken
Source: J Adv Res. 2023 Dec 6;65:19–31. doi: 10.1016/j.jare.2023.12.003 (PMC11519054; doi:10.1016/j.jare.2023.12.003)
Supplement: Supplementary data 19 [file mmc19.xlsx]

## Sheet: Sheet1
Supplementary Table 18. The screened 3483 DEGs (|log2 FC| ≥ 0.585) in this study.
	FC	P.value	FDR	pct1	pct2
TMSB4X	1.96725	0	0	1	0.836605
COL4A1	6.58048	0	0	0.99912	0.385104
SPARC	2.32199	0	0	0.994718	0.741339
FABP5	26.3965	0	0	0.983275	0.0854503
PECAM1	13.038	0	0	0.983275	0.170323
RGS5	67.7354	0	0	0.979754	0.0415704
EHD2	12.5882	0	0	0.979754	0.171478
B2M	3.60598	0	0	0.977993	0.495381
BSG	5.43884	0	0	0.977113	0.408776
HSPB9	2.17457	1.11e-260	5.88e-257	0.974472	0.711894
PTRF	23.9478	0	0	0.970951	0.0900693
MYH9	7.33562	0	0	0.963908	0.265012
IGFBP7	27.9554	0	0	0.952465	0.0721709
SPTBN1	1.59926	3.76e-166	1.93e-162	0.952465	0.788684
ADIPOQ	95.7182	0	0	0.948944	0.0196305
ITGB1	2.09034	7e-255	3.72e-251	0.947183	0.669746
ENSGALG00000026970	2.39895	2.61e-235	1.38e-231	0.945423	0.545035
PODXL	54.017	0	0	0.941901	0.0352194
VWF	42.1776	0	0	0.939261	0.0484988
COL4A2	14.6428	0	0	0.93838	0.113741
ENSGALG00000048488	8.78295	0	0	0.931338	0.183025
EEF2	0.604522	0	0	0.927817	0.989607
GNB2L1	0.585837	0	0	0.927817	0.980947
ITM2A	1.87032	1.72e-197	8.95e-194	0.923415	0.68418
7SK.4	1.58813	3.77e-126	1.89e-122	0.923415	0.758661
GAPDH	0.44548	0	0	0.922535	0.998268
YBX1	0.655706	2.24e-282	1.2e-278	0.916373	0.976328
RHOA	1.51334	8.17e-122	4.06e-118	0.916373	0.762702
CCLI5	21.8556	0	0	0.911092	0.0790993
CLEC3B	72.7586	0	0	0.910211	0.0265589
SYNE2	3.86013	2.02e-300	1.08e-296	0.90581	0.354503
CALD1	171.207	0	0	0.901408	0.0103926
EEF1B2	0.569453	0	0	0.898768	0.986721
TNS1	43.9889	0	0	0.895246	0.034642
CST3	2.44744	1.27e-223	6.67e-220	0.893486	0.550808
ND4L	1.51615	1.09e-94	5.26e-91	0.891725	0.734988
EEF1D	0.503896	0	0	0.883803	0.982102
SGK1	26.3897	0	0	0.882923	0.0583141
NPM1	0.601384	0	0	0.878521	0.983834
TCIM	30.4943	0	0	0.877641	0.0531178
CD74	3.60204	2.11e-253	1.12e-249	0.87412	0.371247
ENSGALG00000015271	119.36	0	0	0.870599	0.0103926
RAMP2	76.6342	0	0	0.869718	0.0202079
TPM2	26.0006	0	0	0.864437	0.0548499
TCF15	44.7959	0	0	0.860915	0.0317552
C5H11ORF96	2.94011	6.96e-193	3.62e-189	0.860915	0.380485
PALM2AKAP2	2.71987	1.93e-202	1.01e-198	0.857394	0.431293
LAMB2	8.4006	0	0	0.854754	0.156467
SLC16A1	52.6494	0	0	0.852113	0.0300231
MFGE8	35.7057	0	0	0.851232	0.0421478
ENSGALG00000045199	10.3113	0	0	0.84331	0.126443
S100A10	4.80177	3.87e-277	2.06e-273	0.838908	0.275404
ITGB1BP3	0.489749	0	0	0.835387	0.975173
KARS	2.37536	5.82e-179	3.01e-175	0.835387	0.489607
NME2	0.468985	0	0	0.834507	0.982679
SLC25A6	0.639517	9.99e-198	5.21e-194	0.830106	0.938222
TIMP2	4.34948	2.48e-252	1.31e-248	0.828345	0.266744
ATP1B1	3.38135	3.83e-210	2e-206	0.823944	0.344688
TPM1	4.16664	1.14e-241	6.01e-238	0.819542	0.267321
ATP1A1	7.1842	3.71e-306	1.99e-302	0.817782	0.177252
2022-09-07	2.38408	3.67e-157	1.88e-153	0.817782	0.463626
MYL9	10.8219	0	0	0.8125	0.109122
EIF4A2	0.643396	4.48e-183	2.32e-179	0.810739	0.938799
MYL6	5.16758	1.55e-267	8.26e-264	0.809859	0.234411
DSTN	1.52301	3.23e-64	1.45e-60	0.808099	0.635104
GNAI2	6.96267	6.63e-300	3.56e-296	0.805458	0.170323
AQP3	72.4926	0	0	0.801056	0.0178984
TGM2	56.6812	0	0	0.801056	0.0225173
SERBP1	0.608706	1.53e-214	8.03e-211	0.800176	0.946305
ANO5	8.40535	0	0	0.797535	0.138568
TIMP3	94.398	0	0	0.792254	0.0144342
DOCK9	33.7804	0	0	0.788732	0.0329099
CAVIN2	4.80111	7.61e-242	4.02e-238	0.783451	0.234988
HNRNPA1	0.583099	5.16e-211	2.7e-207	0.78169	0.931293
COX6A1	0.533037	1.44e-291	7.68e-288	0.778169	0.962471
ENSGALG00000053765	2.93266	1.57e-165	8.09e-162	0.775528	0.33776
ITM2B	2.66869	3.63e-152	1.85e-148	0.774648	0.383949
PPFIBP1	4.91646	1.45e-234	7.66e-231	0.772007	0.21709
APP	1.6052	7.41e-58	3.26e-54	0.771127	0.553695
JCAD	122.7	0	0	0.760563	0.00981524
LAMA4	45.264	0	0	0.759683	0.02194
KMT2E	1.80251	4.38e-73	2.02e-69	0.755282	0.486143
ENSGALG00000003026	5.96827	1.54e-247	8.14e-244	0.752641	0.172055
WSB1	1.83468	1.45e-75	6.72e-72	0.751761	0.475751
NR2F2	15.4245	0	0	0.75088	0.0756351
NCL	0.58809	3.23e-194	1.68e-190	0.74912	0.94746
COL28A1	307.731	0	0	0.747359	0.0034642
COBLL1	16.0865	0	0	0.745599	0.067552
SERPINH1	13.8119	0	0	0.740317	0.0762125
FN1	61.7395	0	0	0.739437	0.0190531
FAM177A1	9.44508	2.27e-281	1.21e-277	0.737676	0.117206
CDH5	97.8803	0	0	0.736796	0.01097
BLB2	8.74866	2.42e-272	1.29e-268	0.736796	0.112009
CALM2	1.81955	1.74e-73	8.01e-70	0.736796	0.483834
ST6GAL1	31.258	0	0	0.735035	0.034642
TLN1	5.17639	1.75e-224	9.21e-221	0.735035	0.191686
HTRA1	11.8336	3.69e-293	1.98e-289	0.733275	0.0854503
BF1	8.76891	8.64e-269	4.6e-265	0.727993	0.111432
KANK3	3.61627	5.32e-171	2.75e-167	0.727113	0.250577
SDC2	30.5961	0	0	0.71919	0.0329099
LFNG	2.65931	6.39e-121	3.17e-117	0.716549	0.352771
MAOA	99.4528	0	0	0.715669	0.00923787
VDAC2	0.618668	1.33e-131	6.7e-128	0.711268	0.882217
BF2	11.6866	4.07e-281	2.17e-277	0.710387	0.084873
FAU	0.608191	1.48e-126	7.4e-123	0.709507	0.878753
COL1A1	9.14588	3.74e-258	1.99e-254	0.707746	0.108545
HDAC7	6.45662	1.16e-229	6.09e-226	0.707746	0.14261
CNN3	2.32837	1.47e-99	7.11e-96	0.707746	0.356813
ANPEP	57.3808	0	0	0.706866	0.017321
AP3S2	1.92143	1.34e-72	6.17e-69	0.705986	0.43649
EPAS1	88.3776	0	0	0.703345	0.0103926
ID1	18.2749	1.53e-299	8.21e-296	0.703345	0.0554273
MSN	3.10456	2.4e-139	1.21e-135	0.703345	0.282333
SMAD5	1.85323	7.52e-69	3.42e-65	0.703345	0.456697
ENSGALG00000046550	122.056	0	0	0.701585	0.00923787
COX4I1	0.576604	3.54e-161	1.82e-157	0.700704	0.878753
NDRG1	7.26717	6.63e-235	3.5e-231	0.699824	0.122979
ENSGALG00000048305	2.75706	5.2e-121	2.58e-117	0.696303	0.319861
EBF3	13.3174	2.36e-281	1.26e-277	0.695423	0.0721709
ADRA2B	48.6157	0	0	0.691901	0.0202079
COL5A1	9.17259	2.12e-250	1.12e-246	0.690141	0.0952656
UTRN	4.46395	3.53e-180	1.83e-176	0.690141	0.19515
S1PR1	10.3303	2.29e-258	1.22e-254	0.6875	0.0946882
DYNC1H1	1.50548	2.29e-31	8.44e-28	0.685739	0.48903
ATP5B	0.611797	6.03e-117	2.98e-113	0.681338	0.86836
MACF1	1.98775	4.96e-68	2.25e-64	0.676056	0.389723
CD2AP	7.64024	2.28e-227	1.2e-223	0.675176	0.114319
HSP90B1	0.660116	9.5e-70	4.34e-66	0.672535	0.810624
FNBP1L	2.8136	4.92e-115	2.43e-111	0.668134	0.286374
SET	0.633653	1.15e-88	5.45e-85	0.666373	0.848152
FKBP5	4.73852	3.03e-166	1.56e-162	0.662852	0.178984
TXNIP	1.53378	4.68e-32	1.74e-28	0.661972	0.4694
CDC42BPA	2.67952	1.31e-102	6.39e-99	0.659331	0.282333
SLC9A3R2	59.4305	0	0	0.65757	0.0144342
SHROOM4	11.0762	9.07e-248	4.81e-244	0.65581	0.073903
UQCRHL	0.649817	1.7e-76	7.89e-73	0.65581	0.818707
CTDSPL	7.38897	7.24e-215	3.79e-211	0.654049	0.108545
CDK6	3.94209	2.93e-149	1.49e-145	0.654049	0.191109
COL6A2	7.32158	3.39e-213	1.77e-209	0.653169	0.112009
RTN4	0.655077	1.21e-71	5.54e-68	0.652289	0.812933
CRIP1	1.81381	2.31e-49	9.75e-46	0.651408	0.34642
ADAMTS9	26.0466	2.08e-283	1.11e-279	0.647007	0.034642
CD151	14.2379	3.22e-258	1.71e-254	0.647007	0.0571594
H2AZ2	0.524048	1.85e-162	9.5e-159	0.647007	0.863741
ROCK1	3.37698	2.98e-127	1.49e-123	0.645246	0.233256
CFD	52.1328	9.3e-300	4.99e-296	0.644366	0.0155889
MAST4	21.9234	4.53e-274	2.42e-270	0.640845	0.0369515
ABCG2	103.196	2.83e-306	1.52e-302	0.639965	0.00808314
TUBA1A	2.25207	6.02e-76	2.79e-72	0.639085	0.331986
RGS4	667.653	0	0	0.637324	0.00115473
U3.1	2.39927	2.92e-81	1.37e-77	0.634683	0.333718
FILIP1	1.61911	9.98e-33	3.73e-29	0.634683	0.379908
ETS1	43.6222	7.58e-289	4.05e-285	0.632042	0.0207852
RARRES2	36.6115	6.82e-282	3.65e-278	0.626761	0.0248268
ATP5F1D	0.539462	4.81e-139	2.43e-135	0.62588	0.842956
STAB1	6.5489	6.66e-192	3.46e-188	0.625	0.123557
LMO2	47.0758	3.09e-285	1.65e-281	0.623239	0.017321
WAS	1.70165	6.87e-40	2.72e-36	0.623239	0.407621
GUCY1A2	733.608	1.64e-303	8.81e-300	0.622359	0.00115473
LASP1	2.49586	1.37e-83	6.47e-80	0.619718	0.288684
LUC7L3	0.613143	1.29e-79	6.04e-76	0.619718	0.83545
LDHB	1.52726	7.59e-27	2.66e-23	0.618838	0.429561
ENSGALG00000054048	97.1174	3.4e-292	1.82e-288	0.617958	0.00808314
KIF1B	1.9591	1.05e-54	4.55e-51	0.617958	0.34873
ARHGEF12	3.55086	8.56e-126	4.28e-122	0.615317	0.212471
PACSIN2	4.63906	3.78e-154	1.93e-150	0.613556	0.16224
DNMT3A	2.05092	1.36e-57	5.99e-54	0.612676	0.325635
LPL	52.6153	8.19e-280	4.37e-276	0.611796	0.0155889
ARHGEF9	82.4218	2.72e-286	1.45e-282	0.610915	0.00981524
HNRNPH3	0.529074	7.46e-144	3.78e-140	0.610915	0.863741
ENSGALG00000047532	2.17523	1.62e-67	7.34e-64	0.610915	0.31582
LDB2	4.96811	3.46e-158	1.77e-154	0.608275	0.148961
ARAP3	361.079	8.33e-293	4.46e-289	0.607394	0.00288684
USP36	3.94971	1.56e-134	7.86e-131	0.607394	0.191109
GUCY1B1	22.5289	9.68e-256	5.14e-252	0.605634	0.0323326
EIF3G	0.5515	1.21e-121	6.02e-118	0.605634	0.829677
SIK1	4.44086	4.88e-145	2.48e-141	0.603873	0.163972
ENSGALG00000007646	87.8972	2.09e-282	1.11e-278	0.602993	0.00923787
GSN	2.25532	1.25e-67	5.66e-64	0.602113	0.297921
ZNF593	0.53903	3.81e-128	1.91e-124	0.599472	0.836605
ENSGALG00000043610	106.645	2.97e-280	1.59e-276	0.596831	0.00750577
UQCR10	0.622092	7.32e-68	3.32e-64	0.596831	0.795035
HEXIM1	1.73239	6.41e-38	2.5e-34	0.596831	0.367783
MT4	0.39344	4.53e-269	2.41e-265	0.59419	0.93418
JARID2	4.04003	4.22e-131	2.12e-127	0.59331	0.170323
HNRNPAB	0.566792	1.99e-104	9.68e-101	0.59331	0.819861
ENSGALG00000001476	2.26746	3.54e-68	1.61e-64	0.591549	0.312933
SEPTIN9	0.645042	1.48e-53	6.38e-50	0.589789	0.76963
COX5A	0.555839	1.7e-110	8.33e-107	0.588908	0.811778
ADAM10	1.64117	5.79e-33	2.17e-29	0.588908	0.395497
EGFL7	84.4201	5.6e-272	2.98e-268	0.586268	0.00981524
PRDX1	0.66044	1.9e-48	8.01e-45	0.586268	0.757506
COX6C	0.664591	9.85e-47	4.1e-43	0.586268	0.747691
TPP1	1.80105	4.9e-40	1.95e-36	0.586268	0.345266
TMBIM6	1.7272	4.53e-38	1.77e-34	0.585387	0.377021
CSRP1	34.9089	2.18e-256	1.16e-252	0.584507	0.0207852
YWHAZ	2.03273	2.62e-54	1.14e-50	0.583627	0.321016
RELL1	4.92535	1.17e-146	5.93e-143	0.582746	0.1403
ENG	67.6034	1.2e-266	6.4e-263	0.580986	0.00981524
ENSGALG00000047761	55.7655	3.71e-263	1.97e-259	0.580106	0.0138568
AKAP9	0.478826	1.38e-161	7.08e-158	0.580106	0.882794
CHURC1	0.576004	5.23e-92	2.5e-88	0.579225	0.797921
ATP5PF	0.625139	1.18e-62	5.25e-59	0.578345	0.766166
PHLDB2	69.4815	1.42e-264	7.55e-261	0.576585	0.00923787
COX7C	0.65557	5.79e-49	2.44e-45	0.574824	0.756928
CTTNBP2NL	7.42749	1.05e-178	5.41e-175	0.573944	0.0929561
RASSF3	11.65	5.22e-207	2.73e-203	0.571303	0.0623557
HBBA	8.97937	7.51e-168	3.87e-164	0.570423	0.120092
NFIB	2.85918	3.38e-88	1.6e-84	0.568662	0.23037
CD36	126.243	6.35e-265	3.38e-261	0.567782	0.00519631
MYLK	78.1783	5.23e-261	2.78e-257	0.567782	0.00750577
TXN	0.47256	4.11e-165	2.11e-161	0.567782	0.861432
SKI	2.00747	3.6e-49	1.52e-45	0.567782	0.319284
GUCY1A1	226.396	4.98e-267	2.65e-263	0.566021	0.00288684
TMEM131	0.393267	7.41e-266	3.95e-262	0.566021	0.92321
ZNF706	0.562799	5.38e-92	2.57e-88	0.566021	0.782333
ENSGALG00000047664	7.14108	6.8e-173	3.51e-169	0.564261	0.0883372
PRNP	132.874	4.07e-262	2.17e-258	0.5625	0.00577367
ACVRL1	87.5199	2.38e-258	1.26e-254	0.56162	0.00808314
ECRG4	49.1323	5.08e-250	2.69e-246	0.560739	0.0144342
FGD5	140.213	6.97e-261	3.71e-257	0.559859	0.00519631
SERINC3	4.22746	1.67e-124	8.35e-121	0.557218	0.158199
ZFHX3	2.52209	4.59e-71	2.1e-67	0.556338	0.246536
ENSGALG00000000720	13.4437	1.32e-207	6.89e-204	0.555458	0.0496536
NET1	0.628277	4.72e-51	2.01e-47	0.555458	0.751155
ADGRG1	9.49338	3.48e-188	1.81e-184	0.554577	0.0669746
TCF12	0.525004	6.49e-109	3.18e-105	0.552817	0.816975
PTBP1	3.56439	1.63e-106	7.97e-103	0.552817	0.176097
TJP1	2.76998	9.02e-81	4.22e-77	0.552817	0.229215
ENSGALG00000005774	18.4443	1.43e-218	7.48e-215	0.550176	0.0386836
FERMT2	1.86638	2.03e-39	8.02e-36	0.547535	0.328522
DLC1	58.7029	1.33e-245	7.03e-242	0.546655	0.0103926
MTUS1	25.6093	2.78e-228	1.46e-224	0.545775	0.0242494
HES4	22.7151	1.42e-224	7.46e-221	0.545775	0.0265589
MYL12B	2.88014	3.86e-84	1.82e-80	0.545775	0.231524
ECE1	35.6531	3.98e-235	2.1e-231	0.544014	0.0190531
ARHGDIA	1.70273	1.24e-31	4.56e-28	0.544014	0.352194
MGAT3	57.5389	4.53e-243	2.4e-239	0.543134	0.0115473
PHLDA2	132.777	1.33e-249	7.06e-246	0.541373	0.00577367
PELO	7.55658	4.01e-165	2.06e-161	0.541373	0.0889145
ENSGALG00000054934	109.548	5.7e-248	3.02e-244	0.538732	0.00461894
KCNJ8	120.041	1.31e-246	6.95e-243	0.536092	0.00519631
ANXA5	6.15632	6.31e-149	3.21e-145	0.535211	0.10739
ATP6V0A1	3.04949	8.42e-86	3.98e-82	0.535211	0.188799
TOMM20	0.483183	2.48e-131	1.25e-127	0.534331	0.801963
CHP1	4.54995	1.05e-122	5.21e-119	0.533451	0.141455
ADD1	1.93573	9e-42	3.63e-38	0.533451	0.304273
MYCBP2	2.23345	7.76e-54	3.35e-50	0.53169	0.253464
ENSGALG00000026152	6.32939	8.83e-154	4.51e-150	0.53081	0.0831409
LAMC1	3.46888	6.79e-96	3.27e-92	0.53081	0.180139
GSTM3	0.609707	5.47e-55	2.38e-51	0.52993	0.725751
CRELD1	2.10715	1.7e-49	7.2e-46	0.52993	0.278291
AIF1L	1.76873	3.39e-32	1.26e-28	0.52993	0.319861
HK2	4.84122	9.52e-127	4.76e-123	0.529049	0.132217
HOXB5	573.652	1.55e-247	8.23e-244	0.528169	0.00115473
HIC1	90.4483	5.26e-240	2.78e-236	0.528169	0.00692841
FZD4	70.4563	1.27e-237	6.73e-234	0.528169	0.00866051
CRIM1	3.32284	2.22e-93	1.06e-89	0.528169	0.17321
NDUFA4	0.449288	5.52e-169	2.84e-165	0.525528	0.844111
EIF4EBP1	0.321317	0	0	0.524648	0.929561
ENSGALG00000030086	0.536799	2.22e-92	1.06e-88	0.524648	0.778291
ATP2B4	5.47136	3.56e-135	1.79e-131	0.522887	0.112587
ARF1	0.615137	1.96e-51	8.37e-48	0.522887	0.718245
SOX18	183.861	5.99e-241	3.17e-237	0.522007	0.0034642
LMCD1	152.666	3.36e-240	1.77e-236	0.522007	0.00404157
EIF3E	0.385161	7.29e-234	3.85e-230	0.522007	0.885104
CLSTN1	4.29852	3.8e-115	1.88e-111	0.522007	0.1403
ENSGALG00000053371	0.588724	2.4e-62	1.07e-58	0.522007	0.733256
NDUFB10	0.540507	1.17e-87	5.57e-84	0.521127	0.752309
SORBS2	5.72362	2.01e-137	1.01e-133	0.519366	0.102771
PMP22	10.9942	1.43e-180	7.38e-177	0.518486	0.0548499
ARHGDIB	14.2709	1.62e-192	8.41e-189	0.516725	0.0421478
PALD1	2.8053	2.98e-73	1.38e-69	0.516725	0.20843
ENSGALG00000020322	1.71664	1.15e-28	4.13e-25	0.516725	0.309469
HYOU1	1.86455	1.6e-36	6.18e-33	0.515845	0.293303
NRP1	123.952	3.63e-235	1.92e-231	0.514965	0.00461894
SMTN	6.09925	7.21e-141	3.65e-137	0.514965	0.100462
SHFM1	0.617316	2.03e-48	8.53e-45	0.514965	0.703811
EIF5A2	0.389859	1.15e-210	6.01e-207	0.514085	0.856236
COL6A3	18.7009	1.07e-200	5.61e-197	0.514085	0.0340647
CD47	0.461219	9.61e-137	4.85e-133	0.514085	0.816397
CD63	3.1737	3.04e-84	1.44e-80	0.514085	0.18418
ATP5G3	0.480973	1.25e-126	6.26e-123	0.513204	0.801386
SH3BGRL3	5.36836	1.68e-129	8.4e-126	0.512324	0.111432
U3	3.89406	4.62e-100	2.24e-96	0.512324	0.160508
ENSGALG00000038671	4.58219	7.36e-114	3.63e-110	0.511444	0.141455
MBNL1	1.79182	1.08e-31	3.97e-28	0.510563	0.315242
POSTN	65.7375	3.64e-226	1.92e-222	0.509683	0.00981524
OAZ2	4.45148	1.02e-113	5.03e-110	0.509683	0.139145
EPHB1	39.9811	2.11e-218	1.11e-214	0.508803	0.0161663
CYBA	4.36587	2.15e-111	1.05e-107	0.508803	0.133949
NAP1L1	0.528428	1.02e-88	4.86e-85	0.508803	0.75
LIFR	55.1271	1.24e-223	6.52e-220	0.507923	0.0103926
CARHSP1	15.6967	3.57e-192	1.85e-188	0.507923	0.0381062
HBA1	12.2785	1e-160	5.14e-157	0.507042	0.0819861
PARD3	2.29365	2.03e-53	8.78e-50	0.507042	0.240762
RALGAPA1	3.48125	3.85e-91	1.84e-87	0.506162	0.162818
CDC42BPB	1.88236	1.8e-35	6.86e-32	0.506162	0.295612
CACNA2D1	21.4714	1.06e-202	5.53e-199	0.505282	0.0254042
ORAI1	12.9027	6.86e-182	3.55e-178	0.505282	0.0490762
RC3H1	2.18255	4.93e-48	2.07e-44	0.505282	0.25
FGR	60.0687	2.77e-223	1.45e-219	0.504401	0.00866051
LAMB1	4.49511	1.01e-111	4.97e-108	0.503521	0.130485
GOLIM4	3.77937	3.38e-98	1.63e-94	0.503521	0.152425
CD34	53.2117	3.7e-220	1.94e-216	0.502641	0.01097
CLIC2	17.2832	8.04e-195	4.18e-191	0.502641	0.0300231
EIF3H	0.395962	7.64e-200	3.99e-196	0.501761	0.84873
ENSGALG00000047410	0.532564	4.16e-78	1.93e-74	0.501761	0.73037
ASPN	162.245	8.45e-229	4.45e-225	0.50088	0.0034642
CD99	8.32031	7.87e-154	4.02e-150	0.495599	0.0710162
EIF3A	0.461766	3.95e-131	1.98e-127	0.495599	0.801386
GRK2	3.12783	1.79e-79	8.35e-76	0.495599	0.174942
DAG1	0.345067	8.47e-277	4.52e-273	0.494718	0.928984
SLC25A3	0.621543	6.48e-43	2.64e-39	0.493838	0.673788
XPO1	0.578767	2e-56	8.74e-53	0.492958	0.704388
BNIP3L	1.5703	2.83e-20	8.87e-17	0.492958	0.337182
GJA1	134.429	5.37e-222	2.82e-218	0.492077	0.00577367
ARPC4	0.662294	6.67e-31	2.44e-27	0.492077	0.66224
CDC5L	0.630647	2.76e-39	1.09e-35	0.491197	0.683603
RAB2A	1.5632	1.58e-19	4.89e-16	0.491197	0.333718
ENSGALG00000029330	0.556686	1.51e-67	6.86e-64	0.490317	0.733256
URM1	0.467301	7.07e-123	3.52e-119	0.488556	0.779446
NDUFB6	0.62223	9.41e-42	3.79e-38	0.488556	0.678984
ATP5PD	0.432251	2.96e-156	1.52e-152	0.487676	0.811778
ID2	12.063	4.33e-170	2.23e-166	0.485915	0.0479215
EDNRA	336.957	3.99e-222	2.1e-218	0.485035	0.00230947
HOXB7	371.517	3.79e-222	1.99e-218	0.484155	0.0017321
AGRN	7.92335	1.1e-147	5.62e-144	0.484155	0.0704388
PTPRG	5.85417	2.89e-126	1.44e-122	0.484155	0.100462
UBE2H	1.61814	6.68e-22	2.16e-18	0.484155	0.312356
DPYSL2	6.76122	5.01e-138	2.53e-134	0.483275	0.0814088
C5orf24	2.42858	3.28e-54	1.42e-50	0.483275	0.226328
ENAH	1.67994	2.14e-24	7.22e-21	0.482394	0.301963
PTPRB	62.8789	6.66e-211	3.48e-207	0.481514	0.00923787
ADAMTS1	18.5256	9.17e-184	4.75e-180	0.481514	0.0340647
DOCK1	4.2717	1.21e-102	5.9e-99	0.480634	0.121247
5-8S-rRNA	3.33652	3.18e-80	1.49e-76	0.480634	0.162818
RDX	0.439138	9.03e-140	4.57e-136	0.479754	0.801386
SLC4A1	85.6411	2.88e-212	1.51e-208	0.478873	0.00750577
ILK	4.60634	4.61e-108	2.26e-104	0.478873	0.114896
VPS25	1.85004	4.17e-31	1.53e-27	0.478873	0.286374
CORO1C	2.68722	7.23e-63	3.23e-59	0.477993	0.18649
ENSGALG00000051598	0.559091	4.36e-61	1.94e-57	0.476232	0.690531
EOGT	141.314	3.33e-214	1.75e-210	0.475352	0.00404157
EIF2S3	0.509044	5.37e-89	2.56e-85	0.475352	0.745958
CCNL2	1.52042	3.03e-17	8.92e-14	0.475352	0.321594
CLIP1	2.02174	2.53e-37	9.81e-34	0.474472	0.257506
FKBP9	4.74901	6.78e-108	3.32e-104	0.471831	0.112009
GNLY	4.4102	1.99e-105	9.72e-102	0.471831	0.112009
PDIA4	1.8484	1.39e-30	5.06e-27	0.471831	0.274827
TAPBP	5.56753	4.18e-120	2.08e-116	0.470951	0.091224
ARHGAP21	2.26424	2.45e-46	1.02e-42	0.470951	0.221132
EIF4H	0.658706	2.12e-28	7.59e-25	0.47007	0.625289
CYB5R1	4.00641	5.22e-94	2.51e-90	0.46831	0.132794
SP1	5.987	4.76e-123	2.37e-119	0.465669	0.0860277
ZHX1	5.78726	1.32e-119	6.52e-116	0.464789	0.0918014
TOMM6	0.596191	5.1e-45	2.1e-41	0.464789	0.668014
TMED2	0.457441	2.17e-118	1.08e-114	0.461268	0.774827
CCND1	0.553506	1.92e-50	8.18e-47	0.459507	0.651848
ZMYND11	1.98292	6.31e-35	2.4e-31	0.458627	0.237875
HOOK3	2.63145	2.6e-57	1.14e-53	0.457746	0.187067
TEK	149.284	2.32e-204	1.21e-200	0.456866	0.00404157
FLI1	42.0784	3.84e-193	1.99e-189	0.456866	0.0127021
LY6E	8.70458	5.77e-143	2.92e-139	0.456866	0.0583141
SDCBP	3.10643	3.09e-69	1.41e-65	0.456866	0.168591
MCAM	2.99299	4.28e-68	1.94e-64	0.456866	0.163395
SEPT2L	0.654384	3.01e-27	1.06e-23	0.455986	0.614319
REV3L	1.68581	2.44e-23	8.09e-20	0.455986	0.278868
ENSGALG00000047208	89.4782	3.67e-200	1.91e-196	0.454225	0.00577367
ENSGALG00000003283	23.8854	4.87e-180	2.52e-176	0.454225	0.0225173
ENSGALG00000031604	0.586127	2.08e-45	8.6e-42	0.454225	0.658199
ECM2	93.0709	6.85e-200	3.57e-196	0.453345	0.00577367
PLEKHG5	57.9366	1.07e-195	5.55e-192	0.453345	0.00866051
GLRX5	1.50567	4.37e-15	1.21e-11	0.453345	0.307159
PDLIM5	15.6873	1.94e-167	1e-163	0.452465	0.0311778
TNFSF10	13.0303	7.59e-160	3.89e-156	0.451585	0.0381062
CREG1	5.84633	7.41e-112	3.65e-108	0.450704	0.0981524
ENSGALG00000050515	4.50962	9.95e-97	4.8e-93	0.450704	0.119515
PFDN6	0.573379	4.59e-50	1.94e-46	0.449824	0.665704
ATP6V0E1	4.90596	9.59e-103	4.66e-99	0.448944	0.106813
EIF3M	0.31294	4.18e-272	2.23e-268	0.447183	0.89261
ENSGALG00000002012	97.6623	8.11e-197	4.22e-193	0.447183	0.00577367
JMJD1C	0.462421	1.3e-103	6.35e-100	0.447183	0.753464
NDUFS7	0.657066	3.1e-26	1.08e-22	0.447183	0.583718
ALDOC	18.1995	1.72e-168	8.87e-165	0.446303	0.0294457
ANGPTL2	14.936	2.47e-162	1.26e-158	0.446303	0.034642
PSMB7	0.570047	2.02e-50	8.57e-47	0.446303	0.666282
LAPTM4A	2.37829	1.92e-46	7.99e-43	0.446303	0.210162
SPECC1L	2.00381	1.14e-33	4.28e-30	0.446303	0.243649
S100A6	10.6393	2.92e-147	1.48e-143	0.445423	0.0479215
NUCB2	3.10809	1.17e-67	5.3e-64	0.444542	0.157621
ENSGALG00000030587	0.213021	0	0	0.443662	0.988453
EIF3D	0.413013	2.97e-142	1.5e-138	0.443662	0.78291
ELK3	7.08561	7.3e-125	3.64e-121	0.443662	0.073903
CD248	251.316	7.04e-199	3.67e-195	0.442782	0.00230947
SAMHD1	16.188	9.54e-163	4.9e-159	0.442782	0.0334873
HK1	11.5242	8.8e-152	4.49e-148	0.442782	0.0398383
PCDHGC3	2.87302	1.29e-61	5.74e-58	0.442782	0.163972
ABHD14B	1.61125	3.59e-19	1.1e-15	0.442782	0.281755
TSPAN13	111.361	7.25e-195	3.77e-191	0.441901	0.00519631
TCN2	9.82294	1.14e-142	5.79e-139	0.441901	0.0513857
ARHGEF6	5.06327	3.52e-103	1.71e-99	0.441021	0.0975751
PLS3	0.341332	2.99e-213	1.57e-209	0.439261	0.857968
ENSGALG00000037869	188.401	3.45e-196	1.8e-192	0.439261	0.00288684
SLCO2B1	135.077	5.14e-195	2.68e-191	0.439261	0.0034642
ENSGALG00000034756	5.66898	3.66e-113	1.8e-109	0.439261	0.0779446
NOS3	135.824	9.2e-194	4.78e-190	0.4375	0.00404157
NDUFB5	0.379733	2.42e-169	1.25e-165	0.4375	0.796767
ABCB1.1	112.926	2.02e-192	1.05e-188	0.43662	0.00461894
UBE2D2	0.466598	1.79e-98	8.65e-95	0.43662	0.740185
DDX17	1.71285	2.55e-22	8.31e-19	0.43662	0.267321
TGFB1I1	6.32147	8.78e-117	4.34e-113	0.435739	0.0762125
ACO2	0.666916	9.31e-23	3.06e-19	0.435739	0.571594
IQGAP1	7.3045	1.37e-123	6.83e-120	0.433979	0.0681293
PLEKHA1	4.62118	1.06e-96	5.1e-93	0.433979	0.0975751
GOLGB1	1.61055	1.58e-18	4.78e-15	0.433099	0.271363
GLO1	0.512887	6.56e-68	2.98e-64	0.431338	0.670323
TUBA1B	0.354921	6.01e-189	3.12e-185	0.430458	0.831409
EIF3F	0.257331	0	0	0.428697	0.906467
TGFBR3	22.5221	8.84e-167	4.55e-163	0.428697	0.0225173
TRIB2	11.3326	1.41e-144	7.15e-141	0.428697	0.0415704
ENSGALG00000050752	9.90658	2.86e-139	1.44e-135	0.428697	0.0461894
APOA1	2.04043	8.25e-33	3.09e-29	0.427817	0.217667
GAS6	117.005	1.78e-187	9.23e-184	0.426937	0.00461894
PSMD7	0.587592	2.13e-40	8.48e-37	0.426937	0.635104
CAT	1.5969	1.83e-17	5.44e-14	0.426056	0.279446
SRP9	1.7568	3.73e-23	1.23e-19	0.425176	0.255196
NUDT16L1	0.363016	2.33e-178	1.21e-174	0.424296	0.807159
RBMXL1	0.517365	5.01e-64	2.25e-60	0.424296	0.680716
RHEB	1.62477	8.99e-18	2.68e-14	0.424296	0.278868
NCOR2	0.642217	8.64e-26	2.98e-22	0.423415	0.586028
PPP1R9B	2.8015	4.13e-57	1.81e-53	0.422535	0.154157
MEOX2	135.54	7.43e-186	3.85e-182	0.421655	0.0034642
PSMA7	0.665213	3.02e-22	9.84e-19	0.421655	0.572171
GALNT1	1.65687	3.54e-19	1.09e-15	0.421655	0.26963
RAI14	6.87089	3.24e-116	1.6e-112	0.419894	0.0669746
PDK4	3.19155	2.98e-65	1.34e-61	0.419894	0.141455
ATP1B3	2.23059	1.02e-38	4.01e-35	0.419894	0.203233
TRIP11	1.86565	1.81e-26	6.29e-23	0.419894	0.23903
TMEM59	1.99143	1.93e-31	7.12e-28	0.419014	0.215358
PKP4	0.380627	3.37e-156	1.72e-152	0.417254	0.781755
SYNM	6.11616	4.35e-107	2.13e-103	0.417254	0.0790993
SERPINE2	5.89137	4.29e-106	2.1e-102	0.417254	0.0785219
TNIP1	1.83648	1.08e-25	3.72e-22	0.417254	0.236143
RPIA	0.271921	1.71e-294	9.17e-291	0.416373	0.906467
HN1	0.486488	2.46e-74	1.14e-70	0.416373	0.671478
ARHGAP17	2.52215	2.36e-48	9.93e-45	0.416373	0.168014
PFKP	9.30726	3.19e-130	1.6e-126	0.415493	0.0496536
ENSGALG00000031069	2.55056	4.9e-48	2.06e-44	0.415493	0.173788
COL3A1	2.43487	1.77e-41	7.11e-38	0.415493	0.185912
MAPRE1	0.60214	5.53e-35	2.1e-31	0.414613	0.603349
SMARCE1	0.424811	4.66e-117	2.31e-113	0.413732	0.754042
ARL5B	3.43661	3.46e-68	1.57e-64	0.413732	0.137991
ZEB2	0.643809	3.5e-25	1.19e-21	0.413732	0.572171
ENSGALG00000035994	0.249937	0	0	0.412852	0.917436
S100A11	21.5521	6.12e-159	3.13e-155	0.412852	0.0213626
NSA2	0.437546	4.52e-102	2.2e-98	0.412852	0.718822
EIF3I	0.487667	2.93e-74	1.35e-70	0.412852	0.67552
BCL6	2.27588	1.85e-41	7.43e-38	0.412852	0.176097
PTEN	2.10602	7.89e-34	2.97e-30	0.412852	0.214781
NKTR	1.58469	2.3e-16	6.62e-13	0.411972	0.265012
SLC9A1	36.3962	2.07e-168	1.07e-164	0.411092	0.0127021
NDUFA8	0.524217	2.24e-58	9.88e-55	0.411092	0.650115
A4GALT	55.3641	2.76e-173	1.43e-169	0.410211	0.00866051
TSC22D1	3.01676	2.38e-57	1.04e-53	0.410211	0.155889
ENSGALG00000007381	2.04192	1.35e-31	4.98e-28	0.410211	0.212471
TPR	0.633999	2.68e-26	9.32e-23	0.410211	0.57679
ADD3	14.6161	5.55e-147	2.82e-143	0.409331	0.0294457
DMD	2.25584	6e-38	2.34e-34	0.408451	0.189954
EIF1AX	0.600832	1.94e-34	7.34e-31	0.40757	0.592379
SNRPD3	0.484396	1.76e-75	8.14e-72	0.40669	0.680716
RCSD1	15.929	3.42e-148	1.74e-144	0.40581	0.0271363
COX5B	0.520455	3.12e-58	1.37e-54	0.40581	0.64261
PSMB1	0.590468	4.82e-36	1.85e-32	0.40581	0.595843
ABCC8	25.8964	1.07e-159	5.5e-156	0.40493	0.0167436
ENSGALG00000005257	67.9198	2.31e-171	1.19e-167	0.403169	0.00750577
TMED10	0.504378	1.61e-64	7.23e-61	0.403169	0.66224
PFDN5	0.574866	1.16e-39	4.58e-36	0.403169	0.601039
ATP5PB	0.431988	4.31e-103	2.09e-99	0.402289	0.717667
SOS2	2.75081	6.43e-52	2.76e-48	0.402289	0.151848
DIAPH2	2.38692	1.08e-40	4.33e-37	0.401408	0.180139
ANKRD39	0.625684	2.82e-26	9.81e-23	0.401408	0.564665
HYAL2	13.0406	5.97e-137	3.01e-133	0.400528	0.0369515
ENSGALG00000000824	88.3503	1.46e-172	7.53e-169	0.399648	0.00461894
HHEX	19.2575	2.28e-149	1.16e-145	0.398768	0.0236721
ATP5C1	0.452054	8.25e-87	3.9e-83	0.398768	0.687067
CKAP4	2.53165	4.23e-45	1.75e-41	0.398768	0.166859
ADGRL2	2.12054	1.05e-33	3.97e-30	0.398768	0.192263
EIF3L	0.342028	9.94e-186	5.15e-182	0.397887	0.80485
TMEM204	79.5678	1.36e-170	7.01e-167	0.397887	0.00577367
SNRPE	0.419614	1.79e-113	8.83e-110	0.397887	0.737298
AFDN	2.97088	6.66e-56	2.9e-52	0.397887	0.141455
MSL1	2.22912	4.84e-37	1.87e-33	0.397887	0.183025
PSMC3	0.433276	1.45e-102	7.03e-99	0.397007	0.719977
NAP1L4	0.650978	1.1e-21	3.53e-18	0.397007	0.540993
IFNGR2	3.87232	8.9e-73	4.1e-69	0.396127	0.114319
PSMA4	0.5366	7.82e-49	3.3e-45	0.396127	0.605658
RSBN1L	1.73583	2.05e-20	6.43e-17	0.396127	0.234988
DAAM2	11.7103	2.12e-133	1.07e-129	0.395246	0.034642
CMTM8	7.22413	6.1e-109	2.99e-105	0.394366	0.0640878
FXR1	0.49961	1.28e-63	5.72e-60	0.394366	0.648383
HDLBP	0.63488	7e-25	2.38e-21	0.394366	0.560624
QKI	0.666769	1.9e-19	5.87e-16	0.394366	0.528868
FNIP2	4.73472	1.11e-86	5.24e-83	0.393486	0.0871824
HOXA7	0.566062	5.3e-38	2.07e-34	0.393486	0.584873
TMOD3	4.12749	9.07e-77	4.21e-73	0.392606	0.105658
YBX3	0.334343	3.43e-184	1.78e-180	0.390845	0.801963
F8	105.044	1.27e-168	6.56e-165	0.390845	0.00461894
SHE	71.7059	1.32e-166	6.8e-163	0.390845	0.00577367
FAM3C	2.83806	8.14e-52	3.48e-48	0.390845	0.145497
CDH11	25.6437	1.33e-151	6.79e-148	0.389965	0.0178984
ITSN2	4.29949	3.06e-79	1.43e-75	0.389965	0.0975751
NRK	0.514487	4.68e-51	2e-47	0.389965	0.604503
MBNL2	2.58782	5.13e-45	2.12e-41	0.389085	0.159931
LRRC8A	13.7329	3.3e-135	1.66e-131	0.387324	0.0306005
CKB	12.9898	1.52e-132	7.63e-129	0.387324	0.0334873
NOTCH2	4.66675	1.69e-82	7.92e-79	0.387324	0.0923788
NDUFC2	0.469887	7.11e-75	3.28e-71	0.387324	0.660508
ENSGALG00000037980	3.48226	1.28e-64	5.74e-61	0.387324	0.119515
ENSGALG00000018702	43.6729	2.26e-159	1.16e-155	0.386444	0.00981524
PGLS	0.368467	1.35e-153	6.87e-150	0.386444	0.786374
ARHGAP29	1.76996	1.89e-20	5.93e-17	0.386444	0.22806
ANKRD13D	1.64456	2.06e-17	6.11e-14	0.386444	0.232102
MTMR10	1.51852	2.43e-13	6.4e-10	0.385563	0.255196
ZNF366	96.9074	1.07e-165	5.5e-162	0.384683	0.00404157
NUAK1	35.6094	9.5e-155	4.86e-151	0.384683	0.0132794
NOVA1	4.22783	2.49e-78	1.16e-74	0.382923	0.0906467
CCPG1	2.30799	4.83e-37	1.87e-33	0.382923	0.174365
HLF	5.58885	7.87e-94	3.78e-90	0.382042	0.0710162
MGP	2.68801	6.38e-44	2.61e-40	0.381162	0.158199
ACTR1A	0.645385	2.58e-21	8.23e-18	0.381162	0.528868
ENSGALG00000035769	7.00303	8.9e-105	4.34e-101	0.380282	0.0577367
CCT5	0.508735	3.98e-56	1.74e-52	0.380282	0.619515
MCF2L	124.188	1.87e-164	9.6e-161	0.379401	0.00288684
WFDC1	10.9551	4.66e-124	2.33e-120	0.379401	0.0375289
ARPC1B	9.64729	1.25e-120	6.22e-117	0.379401	0.039261
SNRPGP15	0.437249	3.68e-90	1.75e-86	0.379401	0.687067
FYCO1	2.3632	2.57e-38	1e-34	0.379401	0.166282
ENSGALG00000027540	1.59498	2.88e-15	8.04e-12	0.379401	0.240185
FLNB	8.64812	8.26e-115	4.07e-111	0.378521	0.0461894
PRPF40A	0.65371	6.58e-20	2.05e-16	0.378521	0.531178
ENSGALG00000012021	133.812	1.07e-163	5.47e-160	0.377641	0.00288684
WDR1	2.42021	1.14e-38	4.47e-35	0.377641	0.166282
PPP1R9A	2.24664	3.88e-35	1.48e-31	0.377641	0.170901
GPX1	2.08947	1.06e-29	3.83e-26	0.377641	0.191686
ENSGALG00000052514	13.2774	2.62e-131	1.31e-127	0.376761	0.028291
HSPD1	0.355192	4.93e-153	2.51e-149	0.37588	0.773672
SNAP23	3.21075	2.65e-58	1.17e-54	0.37588	0.12067
PLXND1	56.1497	1.47e-156	7.53e-153	0.375	0.00750577
MARCKS	0.392103	2.72e-121	1.35e-117	0.375	0.735566
TERF2IP	1.96452	7.71e-26	2.66e-22	0.375	0.200924
PXDN	26.8407	5.18e-146	2.63e-142	0.37412	0.0155889
GPC1	0.379609	6.68e-132	3.35e-128	0.37412	0.747113
RASAL2	3.24892	9.56e-58	4.2e-54	0.37412	0.123557
SFSWAP	1.75877	2.07e-20	6.49e-17	0.37412	0.214781
ELAVL1	0.652123	9.94e-20	3.08e-16	0.372359	0.521363
U3.2	4.18591	9.83e-72	4.52e-68	0.371479	0.0993072
SLIRP	0.475244	8.91e-67	4.03e-63	0.371479	0.633372
ANXA11	3.64734	4.81e-65	2.17e-61	0.371479	0.10739
PEAK1	1.58543	5.01e-15	1.39e-11	0.371479	0.230947
TTYH3	5.20737	7.87e-86	3.72e-82	0.370599	0.0756351
GNAS	3.35373	3.06e-58	1.35e-54	0.370599	0.120092
MORF4L2	0.550784	6.38e-40	2.53e-36	0.370599	0.571594
FLOT2	0.624865	3.53e-21	1.12e-17	0.369718	0.504042
PLPP3	4.09053	8.71e-73	4.01e-69	0.368838	0.091224
NCK1	2.13646	5.1e-31	1.87e-27	0.367958	0.176674
ENSGALG00000015077	144.048	3.49e-158	1.78e-154	0.367077	0.0034642
VAPA	0.509607	5.9e-52	2.53e-48	0.367077	0.603926
BCLAF1	1.54654	5.21e-13	1.36e-09	0.366197	0.238453
FAM162A	2.33089	1.58e-33	5.95e-30	0.365317	0.174365
SDF4	1.83437	1.74e-21	5.57e-18	0.365317	0.204388
NF1	1.51519	2.88e-12	7.34e-09	0.365317	0.239607
COL6A1	26.9545	4.07e-142	2.06e-138	0.363556	0.0138568
MAGI1	5.75982	3.36e-89	1.6e-85	0.363556	0.0669746
ADAT1	4.14555	9.02e-72	4.15e-68	0.363556	0.0894919
IDH2	0.29204	1.64e-202	8.56e-199	0.362676	0.794457
TJP2	68.8106	1.82e-152	9.28e-149	0.362676	0.00577367
TFPI	11.0168	4.61e-117	2.28e-113	0.362676	0.0369515
FAM46A	10.5933	1.29e-116	6.36e-113	0.362676	0.0369515
HDAC2	0.600591	9.6e-27	3.36e-23	0.362676	0.52194
NBL1	19.0409	2.45e-134	1.23e-130	0.361796	0.0196305
STRN	2.40491	4.86e-37	1.88e-33	0.361796	0.157044
ATP1B4	2.05779	1.24e-25	4.27e-22	0.361796	0.193995
ENSGALG00000045684	108.704	9.66e-154	4.93e-150	0.360035	0.00404157
ENSGALG00000042023	5.42843	3.27e-84	1.54e-80	0.360035	0.0727483
CSNK1A1	0.654728	2.11e-18	6.38e-15	0.359155	0.502309
ELF1	2.30722	3.22e-34	1.22e-30	0.358275	0.159931
UBR1	2.13868	3.29e-30	1.2e-26	0.358275	0.168014
CYCS	0.604776	2.46e-25	8.42e-22	0.358275	0.523095
YWHAE	0.614777	6.16e-24	2.07e-20	0.358275	0.517898
ZC3H11B	1.66809	5.82e-16	1.66e-12	0.358275	0.221132
MARCKSL1	0.492266	2.15e-51	9.16e-48	0.357394	0.59642
OSBPL9	1.50005	9.32e-12	2.32e-08	0.357394	0.234411
ENSGALG00000045636	57.882	5.32e-148	2.71e-144	0.356514	0.00692841
NDUFB3	0.476536	7.37e-62	3.28e-58	0.356514	0.6097
EIF2S2	0.505119	2.82e-50	1.2e-46	0.356514	0.58545
NFIC	0.521943	9.94e-45	4.1e-41	0.356514	0.581986
AIMP1	0.585273	2.87e-28	1.02e-24	0.355634	0.51963
MID1IP1	5.95277	4.18e-88	1.98e-84	0.354754	0.0646651
FBXO34	4.27907	1.58e-70	7.23e-67	0.353873	0.0866051
ENSGALG00000024379	60.2241	2.68e-147	1.36e-143	0.352993	0.00577367
PSMD4	0.564754	4.45e-34	1.68e-30	0.352993	0.545035
GJC3	31.0616	3.44e-138	1.74e-134	0.351232	0.0127021
RBX1	0.476653	2.45e-58	1.08e-54	0.351232	0.602194
PIM3	32.9753	2.8e-137	1.41e-133	0.350352	0.0138568
DYNLRB1	0.65073	8.22e-18	2.45e-14	0.350352	0.483256
RBPMS2	406.036	1.14e-152	5.81e-149	0.349472	0.000577367
PFDN4	0.336327	7.66e-148	3.9e-144	0.349472	0.744226
BCL2L1	9.24943	2.44e-105	1.19e-101	0.349472	0.0433025
VCL	8.2505	8.58e-102	4.17e-98	0.348592	0.0450346
ARL4A	6.41135	2.03e-89	9.69e-86	0.348592	0.0600462
SWAP70	2.70094	2.87e-42	1.16e-38	0.347711	0.134527
WNK1	1.97056	1.32e-24	4.46e-21	0.347711	0.178406
ENSGALG00000043088	71.5589	2.09e-145	1.06e-141	0.346831	0.00519631
ENSGALG00000000629	0.389738	6.82e-109	3.34e-105	0.346831	0.69746
MAGOH	0.483267	2.94e-58	1.29e-54	0.346831	0.611432
PPP1R10	1.89924	2.41e-23	7.99e-20	0.346831	0.177829
MAP7D3	1.86266	6.53e-21	2.07e-17	0.345951	0.192263
RERGL	139.773	3.02e-147	1.53e-143	0.34507	0.0034642
NOP56	0.352079	9.6e-138	4.85e-134	0.34507	0.738453
TAL1	37.1876	1.83e-137	9.26e-134	0.34507	0.01097
PHACTR2	0.467744	5.39e-63	2.41e-59	0.34507	0.62067
SRP72	0.637967	4.41e-19	1.35e-15	0.34507	0.485566
EPRS	0.368449	7.5e-120	3.72e-116	0.34419	0.70612
ERH	0.407151	8.51e-96	4.1e-92	0.34419	0.669746
SUMO1	0.515713	9.85e-46	4.08e-42	0.34419	0.568707
ANXA2	8.01382	2.31e-96	1.11e-92	0.34331	0.0502309
DLGAP4	0.268979	7.53e-231	3.97e-227	0.34243	0.83545
CA4	152.796	6.2e-147	3.15e-143	0.34243	0.00230947
GATD3AL1	0.539203	5.78e-38	2.25e-34	0.34243	0.551963
IRF2	2.40742	3.25e-35	1.24e-31	0.34243	0.147229
SPOPL	2.11541	1.32e-28	4.72e-25	0.34243	0.158199
TOP1	0.666876	1.78e-14	4.84e-11	0.34243	0.460162
RALB	1.61476	2.04e-14	5.54e-11	0.34243	0.211894
EPS8	142.219	2.12e-146	1.08e-142	0.341549	0.00230947
DHRS7	4.52436	4.59e-71	2.1e-67	0.340669	0.0779446
PPP1CA	0.489914	6.2e-54	2.68e-50	0.340669	0.591801
DIPK2A	6.52353	5.09e-88	2.42e-84	0.339789	0.056582
GCC2	2.26097	2.66e-31	9.78e-28	0.339789	0.150693
RTN1	416.58	5.26e-147	2.67e-143	0.338908	0.00115473
PDAP1	0.548705	9.7e-36	3.71e-32	0.338908	0.540993
RRBP1	3.2414	5.73e-53	2.47e-49	0.337148	0.101039
TPRG1L	2.46567	3.8e-35	1.45e-31	0.337148	0.144342
MMD	0.619515	8.59e-21	2.71e-17	0.337148	0.484988
PDGFB	36.822	1.02e-134	5.11e-131	0.336268	0.00923787
AASS	19.3687	3.09e-124	1.54e-120	0.336268	0.017321
ADAM9	3.48027	2.98e-55	1.29e-51	0.336268	0.0993072
UQCRC2	0.510601	2.13e-45	8.8e-42	0.336268	0.567552
CWC15	0.617279	2.43e-20	7.62e-17	0.336268	0.478637
AMT	1.72741	5.84e-17	1.71e-13	0.336268	0.196882
NOV	15.4651	4.97e-117	2.46e-113	0.335387	0.0242494
NACA	0.381803	2.98e-105	1.45e-101	0.335387	0.680716
ATP5A1Z	0.424442	7.53e-81	3.53e-77	0.335387	0.650693
CYTH1	3.66171	2.51e-57	1.1e-53	0.335387	0.0975751
ENSGALG00000040371	9.38929	1.04e-101	5.04e-98	0.334507	0.0386836
GHITM	0.404341	1.42e-88	6.75e-85	0.334507	0.647806
EGFR	6.05313	4.37e-85	2.06e-81	0.334507	0.0554273
EEA1	2.01015	7.11e-24	2.38e-20	0.334507	0.169746
HDGFL3	7.75737	1.32e-94	6.36e-91	0.333627	0.0444573
SPPL2A	0.487949	9.39e-52	4.02e-48	0.333627	0.579677
TAB3	1.50245	5.81e-11	1.4e-07	0.333627	0.21709
RAN	0.359955	1.58e-123	7.87e-120	0.332746	0.707852
EIF4EBP2	0.530713	3.98e-39	1.56e-35	0.332746	0.546189
POLR2F	0.631671	1.6e-18	4.83e-15	0.332746	0.465935
PAIP2B	0.45183	3.39e-65	1.53e-61	0.331866	0.595843
ANKRD10	0.490773	7.37e-48	3.09e-44	0.331866	0.567552
ZRANB2	0.553555	4.42e-32	1.64e-28	0.331866	0.512125
ENSGALG00000043243	1.70457	6.62e-16	1.88e-12	0.331866	0.199192
GNA11	1.53103	2.68e-11	6.54e-08	0.331866	0.218245
H-RAS	1.67483	5.82e-15	1.61e-11	0.330986	0.200346
EPB41L4A	36.9756	1.16e-131	5.81e-128	0.330106	0.00923787
CBFA2T3	3.1538	2.06e-49	8.72e-46	0.330106	0.105081
SH3GL1	2.4325	4.01e-34	1.52e-30	0.330106	0.139145
IFI27L2	2.40377	1.05e-30	3.84e-27	0.330106	0.157621
CDH13	21.7105	2.59e-123	1.29e-119	0.329225	0.0155889
BUD31	0.494665	5.42e-49	2.29e-45	0.329225	0.577945
ANP32B	0.524539	2.44e-39	9.63e-36	0.329225	0.538106
STK26	1.97222	9.08e-23	2.99e-19	0.329225	0.169746
RAPGEF1	5.61497	1.19e-78	5.54e-75	0.328345	0.0606236
BAG5	3.39042	2.07e-51	8.84e-48	0.328345	0.103349
PIGBOS1	0.587653	3.04e-25	1.04e-21	0.328345	0.491917
CREBRF	2.03487	9.32e-24	3.11e-20	0.328345	0.168591
FSTL1	0.636598	1.64e-18	4.97e-15	0.328345	0.476905
STK10	20.6555	1.88e-122	9.34e-119	0.327465	0.0150115
MAPKAPK3	20.6668	1.81e-120	9e-117	0.327465	0.0178984
SNRPD1	0.374724	4.85e-107	2.37e-103	0.326585	0.677829
TOMM40L	0.486413	3.91e-50	1.66e-46	0.326585	0.567552
NFE2L2	2.83681	9.6e-41	3.84e-37	0.326585	0.124711
PRPF8	0.590923	8.69e-25	2.95e-21	0.326585	0.493072
LEPROT	1.61813	3.64e-13	9.55e-10	0.326585	0.205543
LMOD1	31.6983	1.55e-128	7.75e-125	0.325704	0.00981524
HS6ST1	3.40663	9.3e-52	3.98e-48	0.325704	0.0998845
KMT5B	0.599277	9.7e-23	3.19e-19	0.325704	0.482679
RIT1	1.54899	1.38e-12	3.56e-09	0.325704	0.201501
CGNL1	3.94922	3.02e-61	1.34e-57	0.324824	0.0819861
RDH5	3.50953	2.03e-52	8.74e-49	0.324824	0.0993072
YIPF3	3.04687	1.59e-45	6.6e-42	0.324824	0.112009
ENSGALG00000053991	2.42273	1.57e-32	5.86e-29	0.323944	0.139723
FARP1	9.71618	1.51e-100	7.33e-97	0.323063	0.0329099
TBCA	0.533992	4.25e-35	1.62e-31	0.323063	0.513857
FHL1	2.09145	8.17e-25	2.78e-21	0.323063	0.161663
ENSGALG00000047627	1.85593	3.46e-14	9.34e-11	0.323063	0.221132
CHCHD3	0.578487	5.89e-26	2.04e-22	0.322183	0.485566
NOP53	0.43019	9.93e-71	4.55e-67	0.321303	0.606813
TBK1	2.78896	8.38e-41	3.35e-37	0.321303	0.116051
FKBP3	0.178986	0	0	0.320423	0.908199
BCAP29	2.79185	1.06e-40	4.22e-37	0.320423	0.116628
ARF4	0.556944	2.01e-31	7.41e-28	0.320423	0.516166
FAM192A	0.661886	1.77e-14	4.82e-11	0.320423	0.442263
PTP4A2	0.533012	4.84e-35	1.84e-31	0.319542	0.516744
ATP6AP2	2.30713	1.15e-30	4.23e-27	0.319542	0.138568
C1orf115	92.5337	1.01e-133	5.1e-130	0.318662	0.0034642
CAV2	30.5591	1.09e-123	5.41e-120	0.318662	0.0115473
APBB2	7.97394	3.03e-91	1.45e-87	0.318662	0.0409931
CDYL	3.54401	1.94e-53	8.38e-50	0.318662	0.0918014
HDGFRP2	0.514019	2.92e-39	1.15e-35	0.318662	0.527136
RFC1	2.61547	2.52e-36	9.7e-33	0.318662	0.125866
CCT6A	0.303809	8.64e-161	4.43e-157	0.317782	0.745381
BTF3L4	0.409545	5.34e-80	2.49e-76	0.317782	0.626443
ERG	162.694	4.08e-135	2.05e-131	0.316901	0.0017321
HSPA9	0.598298	6.26e-22	2.02e-18	0.316901	0.465935
UBL3	1.85909	6.4e-19	1.96e-15	0.316901	0.172633
CTSD	1.69804	4.04e-15	1.12e-11	0.316901	0.188222
DBI	0.662269	6.08e-15	1.68e-11	0.316901	0.451501
HBAD	19.9028	2.23e-110	1.09e-106	0.316021	0.0236721
ITPR1	7.70628	7e-89	3.33e-85	0.316021	0.0421478
FZD6	3.93951	9.36e-59	4.13e-55	0.316021	0.0808314
NARS	0.511332	1.18e-38	4.64e-35	0.316021	0.519053
SRI	6.32633	3.83e-79	1.79e-75	0.315141	0.0548499
SNRK	4.80894	3.09e-67	1.4e-63	0.315141	0.0692841
NDUFS8	0.470367	3.12e-54	1.35e-50	0.315141	0.573326
GNS	2.37196	2.17e-31	7.98e-28	0.315141	0.133949
NDUFA10	0.531497	3.08e-36	1.18e-32	0.314261	0.525982
SLC40A1	26.3777	6.87e-120	3.41e-116	0.31338	0.0121247
KIAA0513	20.5053	6.94e-115	3.42e-111	0.31338	0.0167436
HVCN1	12.2709	2.3e-102	1.12e-98	0.31338	0.028291
DNAJA2	0.503716	4.94e-42	2e-38	0.31338	0.534065
STOX2	2.58575	5.53e-35	2.1e-31	0.31338	0.125289
ENSGALG00000012259	0.247943	2.66e-224	1.4e-220	0.3125	0.80254
TMEM258	0.512835	4.96e-38	1.94e-34	0.3125	0.514434
MED9	0.542188	6.43e-31	2.36e-27	0.3125	0.494226
TMEM57	0.651439	1.19e-15	3.37e-12	0.3125	0.449769
TMEM47	1.50375	5.22e-10	1.21e-06	0.3125	0.206697
TACC3	6.79232	4.94e-82	2.32e-78	0.31162	0.0484988
UQCRFS1	0.44488	8.33e-61	3.7e-57	0.31162	0.578522
MEAF6	0.473084	9.66e-51	4.11e-47	0.31162	0.560046
ENSGALG00000008597	0.549849	1.22e-31	4.52e-28	0.31162	0.509815
HERPUD2	2.07633	8.34e-24	2.79e-20	0.31162	0.154734
LHFPL6	40.4299	2.63e-124	1.31e-120	0.310739	0.00750577
NDUFA6	0.464378	6.89e-53	2.97e-49	0.310739	0.562933
PSMA2	0.564084	1.41e-27	4.97e-24	0.310739	0.484411
NFYC	0.582058	3.76e-24	1.27e-20	0.310739	0.472286
FAM21C	1.83549	9.14e-19	2.79e-15	0.310739	0.166282
ADGRL4	356.674	7.88e-133	3.96e-129	0.309859	0.00115473
C1QTNF5	88.9101	1.79e-129	8.94e-126	0.309859	0.0034642
HMGB3	0.402486	5.89e-82	2.77e-78	0.309859	0.631062
GRK3	2.07163	2.1e-24	7.1e-21	0.309859	0.148383
PFN2	0.217215	2.43e-287	1.3e-283	0.308979	0.880485
PSMB2	0.475626	8.08e-52	3.46e-48	0.308979	0.560046
RAB12	0.625478	3.17e-17	9.33e-14	0.308099	0.442841
MICOS13	0.630066	7.03e-16	2e-12	0.308099	0.430716
ZNF407	1.61623	1.21e-12	3.11e-09	0.308099	0.191109
CTSV	0.298646	5.21e-139	2.63e-135	0.307218	0.702079
BIN1	0.347923	6.94e-109	3.4e-105	0.307218	0.665704
MOB2	2.80165	1.55e-39	6.13e-36	0.307218	0.107968
DNAJC8	0.544959	5.3e-32	1.96e-28	0.307218	0.510393
HLX	223.102	2.35e-130	1.18e-126	0.306338	0.0017321
REM1	127.894	2.71e-129	1.36e-125	0.306338	0.00230947
KRIT1	1.99704	9.03e-22	2.91e-18	0.306338	0.155312
ELOVL1	10.5063	4.83e-96	2.33e-92	0.305458	0.0300231
MEF2A	0.553476	4.29e-28	1.52e-24	0.305458	0.48037
ZNF609	1.62288	6.75e-13	1.75e-09	0.305458	0.184758
COLEC11	197.723	2.08e-129	1.04e-125	0.304577	0.0017321
KIAA1671	4.00928	5.58e-56	2.43e-52	0.303697	0.0785219
HSPA4	0.451029	1.03e-55	4.47e-52	0.303697	0.564088
LUZP1	3.04139	9.95e-43	4.05e-39	0.303697	0.101617
PAFAH1B2	1.55663	5.3e-11	1.28e-07	0.303697	0.194573
KDR	93.6753	1.05e-126	5.24e-123	0.302817	0.00288684
NIPSNAP2	0.550481	3.13e-30	1.14e-26	0.302817	0.493649
ZBTB32	4.62991	8.27e-61	3.67e-57	0.301937	0.0727483
MICALL1	2.09813	1.44e-23	4.79e-20	0.301937	0.146074
MPDZ	1.7118	3.42e-15	9.51e-12	0.301937	0.172055
BTF3	0.281134	1.22e-168	6.31e-165	0.301056	0.737298
PKN1	72.1465	6.83e-124	3.4e-120	0.301056	0.00461894
RHOJ	36.5873	6.02e-119	2.98e-115	0.301056	0.00808314
PREX2	4.53317	1.36e-61	6.04e-58	0.301056	0.0692841
HAGH	4.24919	2.81e-58	1.24e-54	0.301056	0.073903
TFPI2	0.420601	3.62e-50	1.54e-46	0.301056	0.524827
HIST1H103	0.481857	7.55e-46	3.13e-42	0.301056	0.539838
KIF16B	1.89019	1.51e-18	4.58e-15	0.301056	0.163395
ARHGAP24	0.63321	1.33e-15	3.74e-12	0.301056	0.424365
SERINC1	0.653254	5.34e-13	1.39e-09	0.301056	0.408199
SNRPF	0.388732	2.07e-84	9.76e-81	0.300176	0.617206
ESD	0.459301	1e-51	4.29e-48	0.300176	0.547921
SNRNP25	0.564692	1.23e-26	4.31e-23	0.300176	0.474596
ENSGALG00000052930	1.6119	8.79e-13	2.27e-09	0.300176	0.181871
CIB4	1.86324	6.61e-18	1.98e-14	0.299296	0.162818
JAK1	1.67264	2.83e-13	7.43e-10	0.299296	0.181871
CMIP	19.4821	1.5e-108	7.35e-105	0.298415	0.0155889
MPHOSPH8	2.97964	8.61e-41	3.44e-37	0.298415	0.101617
SLC29A1	1.737	3.95e-15	1.1e-11	0.298415	0.17321
PSMD2	0.63816	5.9e-15	1.63e-11	0.298415	0.419169
PRELID1	0.461863	5.37e-52	2.3e-48	0.297535	0.550808
VCP	0.462601	3.64e-46	1.51e-42	0.297535	0.524827
PRDX3	0.620984	1.31e-17	3.91e-14	0.297535	0.434758
SEC14L1	0.613446	1.29e-16	3.73e-13	0.297535	0.424365
ENSGALG00000051258	229.401	8.58e-126	4.28e-122	0.296655	0.0017321
ENSGALG00000047636	5.2875	2.17e-68	9.88e-65	0.296655	0.056582
UBE2L3	0.498811	6.67e-39	2.62e-35	0.296655	0.51097
GALNT18	15.7103	3.13e-103	1.52e-99	0.295775	0.0190531
BLB1	6.70231	2.06e-77	9.54e-74	0.295775	0.045612
ZNF423	5.12781	4.56e-66	2.06e-62	0.295775	0.0600462
HEG1	9.59583	5.53e-89	2.63e-85	0.294894	0.0329099
MEF2D	0.484795	6.62e-42	2.67e-38	0.294014	0.523672
YWHAG	0.585083	2.17e-21	6.94e-18	0.294014	0.444573
C4BPA	1.68343	5.74e-14	1.54e-10	0.294014	0.170901
SMG6	0.273161	3.56e-180	1.84e-176	0.293134	0.771363
SH3D19	11.365	6.08e-94	2.92e-90	0.293134	0.0265589
UBE2N	0.53585	3.13e-31	1.15e-27	0.293134	0.485566
ENSGALG00000047468	1.79844	1.85e-16	5.35e-13	0.293134	0.162818
ACAD9	0.303616	1.64e-137	8.29e-134	0.292254	0.692841
PSMA3	0.411837	4.76e-71	2.18e-67	0.292254	0.591801
HIST1H46	2.10726	1.02e-21	3.26e-18	0.292254	0.149538
RBMS1	1.64901	6.83e-13	1.77e-09	0.292254	0.176097
REV1	2.85684	3.13e-38	1.22e-34	0.291373	0.0998845
CLK4	1.54848	1.93e-10	4.56e-07	0.291373	0.188799
PRKCSH	2.40704	1.2e-28	4.29e-25	0.290493	0.123557
PPA1	0.561743	4.32e-26	1.5e-22	0.290493	0.472286
GMPPB	2.17069	5.37e-24	1.8e-20	0.290493	0.136836
RAD23B	0.610079	2.87e-17	8.45e-14	0.290493	0.417436
ACAP2	0.666321	1.45e-10	3.44e-07	0.290493	0.37933
TRIM8	0.314195	5.65e-132	2.84e-128	0.289613	0.694573
SNU13	0.314693	1.26e-126	6.32e-123	0.289613	0.67552
NDUFV3	0.418034	1.46e-64	6.56e-61	0.289613	0.561778
FAAH2	3.43512	9.29e-47	3.87e-43	0.289613	0.084873
SDC3	90.5202	1.62e-119	8.01e-116	0.288732	0.0034642
TGFBR2	23.8661	1.7e-106	8.31e-103	0.288732	0.0144342
FAM107B	3.71545	1.37e-54	5.95e-51	0.288732	0.067552
CLC2DL3	2.59409	1.69e-32	6.3e-29	0.288732	0.113741
PSEN2	2.55774	6.4e-32	2.37e-28	0.288732	0.114319
AMD1	2.07255	4.07e-22	1.32e-18	0.288732	0.1403
DNAJA4	1.52636	2.12e-09	4.71e-06	0.288732	0.193418
EIF3B	0.353371	7.7e-102	3.74e-98	0.287852	0.647229
RAB27A	3.52279	1.63e-46	6.8e-43	0.287852	0.0854503
VCPIP1	2.52581	3.7e-30	1.34e-26	0.287852	0.120092
C1QBP	0.249056	1.13e-200	5.92e-197	0.286092	0.773672
SNRNP27	0.531547	3.57e-30	1.3e-26	0.286092	0.475751
DAAM1	0.665008	1.3e-11	3.21e-08	0.286092	0.391455
PTPN21	3.04247	2.22e-40	8.85e-37	0.285211	0.0941109
GPX4	0.588338	8.08e-20	2.51e-16	0.285211	0.427252
DAD1	0.621103	1.83e-17	5.44e-14	0.285211	0.428406
RUNX1T1	1.57661	2.41e-11	5.9e-08	0.285211	0.174942
ARHGAP26	7.11269	1.49e-76	6.91e-73	0.284331	0.0404157
GSPT2	0.459482	1.87e-49	7.91e-46	0.284331	0.536952
EIF4A3	0.489358	7.64e-39	3e-35	0.284331	0.494804
ENSGALG00000007131	0.315573	1.41e-126	7.05e-123	0.283451	0.685912
POMP	0.496391	3.77e-37	1.46e-33	0.283451	0.48903
CNOT7	0.52542	1.06e-31	3.93e-28	0.283451	0.478637
ENSGALG00000015805	0.61563	8.19e-17	2.38e-13	0.283451	0.418014
XRN2	0.664337	8.55e-12	2.13e-08	0.283451	0.394342
LBR	1.53119	3.38e-09	7.41e-06	0.283451	0.189376
SEMA5A	211.479	1.49e-119	7.37e-116	0.28257	0.00115473
GATA2	165.059	2.2e-118	1.09e-114	0.28257	0.00230947
ETFA	0.436443	6.71e-55	2.91e-51	0.28257	0.540993
RBBP4	0.541801	4.49e-26	1.56e-22	0.28257	0.449192
TP53BP2	2.19189	4.37e-24	1.47e-20	0.28257	0.12933
MAP3K3	1.92823	4.95e-18	1.48e-14	0.28257	0.149538
FLT1	140.259	8.31e-118	4.12e-114	0.28169	0.00230947
LRRC8C	32.8261	3e-109	1.47e-105	0.28169	0.00866051
PCMT1L	6.68437	5.18e-73	2.39e-69	0.28169	0.0438799
SEMA6A	0.491185	3.59e-37	1.39e-33	0.28169	0.48903
ENSGALG00000045168	2.49755	1.21e-29	4.36e-26	0.28169	0.114896
NREP	0.565401	8.56e-22	2.76e-18	0.28169	0.43649
EVI5	2.0771	9.78e-23	3.21e-19	0.28081	0.128753
ENSGALG00000011164	0.249477	1.41e-205	7.37e-202	0.27993	0.79157
NR3C2	8.74349	1.88e-82	8.82e-79	0.27993	0.0317552
PICALM	4.18439	1.01e-52	4.33e-49	0.27993	0.0704388
KDM5B	0.462472	1.89e-46	7.85e-43	0.27993	0.524249
DDX1	0.541996	1.88e-26	6.55e-23	0.27993	0.451501
C12orf66	0.401856	4.98e-70	2.28e-66	0.279049	0.575635
ALYREF	0.418131	4.15e-62	1.85e-58	0.279049	0.555427
AMY1A	13.6314	3.01e-94	1.45e-90	0.278169	0.0196305
PTCHD1	5.22978	4.78e-62	2.13e-58	0.278169	0.0560046
CUL3	0.563458	6.55e-24	2.2e-20	0.278169	0.448037
ILF2	0.334001	8.78e-109	4.3e-105	0.277289	0.644919
PLSCR1	19.5126	2.51e-99	1.22e-95	0.277289	0.0155889
HADH	0.437288	2.4e-52	1.03e-48	0.277289	0.524827
SEC13	0.650913	2.1e-12	5.38e-09	0.277289	0.38164
C5H14orf166	0.37378	1.23e-83	5.78e-80	0.276408	0.60739
STOM	8.20946	1.67e-77	7.76e-74	0.276408	0.0369515
LDLRAD4	6.56497	1.02e-70	4.68e-67	0.276408	0.0438799
PLCG1	3.07873	3.73e-39	1.47e-35	0.276408	0.091224
ARPC5	1.50928	1.33e-08	2.81e-05	0.276408	0.184758
ZCCHC24	0.430395	4.08e-53	1.76e-49	0.275528	0.529446
MYO9B	2.49442	4.19e-30	1.52e-26	0.275528	0.106813
PDCD5	0.53754	1.41e-27	4.99e-24	0.275528	0.451501
PBRM1	0.539014	2.62e-27	9.24e-24	0.275528	0.450346
SOX17	125.164	2.18e-114	1.07e-110	0.274648	0.00230947
TBC1D4	14.8125	6.57e-93	3.15e-89	0.274648	0.0202079
BZW1	0.553041	8.94e-25	3.04e-21	0.274648	0.442263
ADGRF5	518.846	2.22e-116	1.1e-112	0.273768	0.000577367
EBF2	449.231	2.47e-116	1.22e-112	0.273768	0.000577367
CA2	55.2485	4.42e-110	2.17e-106	0.273768	0.00519631
TEC	17.4284	4.6e-98	2.22e-94	0.273768	0.0144342
SSBP1	0.375531	7.94e-81	3.72e-77	0.273768	0.595266
CCDC50	0.388936	5.93e-63	2.65e-59	0.273768	0.540993
ZBTB1	0.453445	1.93e-47	8.08e-44	0.273768	0.524249
NDUFS3	0.462126	4.21e-45	1.74e-41	0.273768	0.509815
CHST15	87.198	4.18e-112	2.06e-108	0.272887	0.0034642
CAPRIN1	0.35227	2.13e-88	1.01e-84	0.272887	0.601039
CDON	4.56559	2.98e-55	1.29e-51	0.272887	0.0623557
PKLR	0.44228	2.23e-50	9.48e-47	0.272887	0.520208
ENSGALG00000011528	2.00041	7.62e-20	2.37e-16	0.272887	0.133372
ENSGALG00000053871	0.228335	1.6e-197	8.33e-194	0.272007	0.757506
NDUFV2	0.251418	4.31e-181	2.23e-177	0.272007	0.741917
ORAI3	14.9391	8.41e-93	4.03e-89	0.272007	0.0190531
ENSGALG00000039755	0.447871	3.42e-50	1.45e-46	0.272007	0.526559
ENSGALG00000048475	2.50611	8.83e-29	3.16e-25	0.272007	0.109122
YWHAH	0.529107	5.55e-22	1.8e-18	0.272007	0.412818
HECTD1	0.604594	1.74e-17	5.17e-14	0.272007	0.41455
RAD21	0.660115	5.82e-11	1.4e-07	0.272007	0.36836
TSPAN6	17.3771	6.86e-95	3.3e-91	0.271127	0.0167436
WDR91	2.70912	7.16e-32	2.65e-28	0.271127	0.102194
WWC3	2.33965	4.93e-25	1.68e-21	0.271127	0.119515
UACA	0.582541	8.53e-20	2.65e-16	0.271127	0.42552
ANGPT2	114.963	9.39e-112	4.62e-108	0.270246	0.00288684
COL5A2	19.9669	3.92e-98	1.89e-94	0.270246	0.0132794
NDUFB9	0.356175	2.02e-87	9.56e-84	0.270246	0.595266
ANGPTL1	9.36615	3.31e-80	1.55e-76	0.270246	0.0306005
CTSZ	4.08868	2e-50	8.49e-47	0.270246	0.067552
ZBTB38	3.20268	5.43e-40	2.15e-36	0.270246	0.084873
PRKD1	2.79543	1.43e-32	5.32e-29	0.270246	0.102194
RAB8A	1.85014	6.99e-16	1.99e-12	0.270246	0.146651
TMEM140	122.215	1.97e-111	9.68e-108	0.269366	0.00288684
ITIH5	43.4618	4.53e-107	2.21e-103	0.269366	0.00577367
ELMO1	29.277	9.81e-103	4.77e-99	0.269366	0.00923787
PTPN12	2.76744	8.51e-33	3.18e-29	0.269366	0.0981524
DNAJC2	0.544071	1.79e-24	6.05e-21	0.269366	0.434758
CA8	0.477197	4.97e-34	1.88e-30	0.268486	0.455543
UBE2I	0.604513	6.46e-17	1.89e-13	0.268486	0.40127
ENSGALG00000006705	140.31	2.87e-111	1.41e-107	0.267606	0.00230947
CAV1	130.968	3.45e-111	1.7e-107	0.267606	0.00230947
SLC12A2	75.1083	1.91e-108	9.32e-105	0.267606	0.00461894
ENSGALG00000053766	0.482587	1.05e-36	4.05e-33	0.267606	0.469977
MTMR3	1.60598	2.38e-11	5.83e-08	0.267606	0.159931
CPNE3	1.53241	6.22e-09	1.34e-05	0.267606	0.174942
EPN2	1.50832	1.17e-08	2.49e-05	0.267606	0.177252
PEBP1	0.289942	1.91e-135	9.62e-132	0.266725	0.679561
LOXL2	71.5876	1.81e-108	8.88e-105	0.266725	0.00404157
KCNE3	63.8028	3.52e-107	1.72e-103	0.266725	0.00519631
PSMD12	0.471247	3.93e-41	1.58e-37	0.266725	0.48903
ENSGALG00000046740	0.540236	3.08e-26	1.07e-22	0.266725	0.438799
NID1	7.08577	5.33e-70	2.43e-66	0.265845	0.039261
NAT8B	6.23887	2.17e-65	9.8e-62	0.265845	0.045612
ITGA6	0.409129	2.5e-60	1.11e-56	0.265845	0.544457
FHL5	99.9895	1.06e-109	5.21e-106	0.264965	0.00230947
ENSGALG00000032373	4.96233	7.24e-57	3.17e-53	0.264965	0.0554273
H2AFZ	0.43822	5.73e-51	2.44e-47	0.264965	0.516166
HSF3	1.95426	1.17e-18	3.57e-15	0.264965	0.129908
ENSGALG00000028009	1.96946	1.41e-18	4.29e-15	0.264965	0.13164
INPP5A	1.59887	1.03e-10	2.45e-07	0.264965	0.161663
ELOVL7	130.263	1.43e-109	7e-106	0.264085	0.00230947
ENSGALG00000011608	20.7431	3.29e-95	1.58e-91	0.264085	0.0138568
DDX27	0.346323	6.5e-90	3.1e-86	0.264085	0.601039
PDE5A	6.13702	2.61e-63	1.17e-59	0.264085	0.0473441
ITGAV	3.84069	7.63e-47	3.18e-43	0.264085	0.0692841
SF3B5	0.472901	6.46e-41	2.59e-37	0.264085	0.489607
ENSGALG00000040263	0.447023	1.29e-39	5.11e-36	0.264085	0.463626
RSL24D1	0.487898	4.68e-36	1.8e-32	0.264085	0.472286
SLC48A1	2.84254	1.47e-32	5.46e-29	0.264085	0.0975751
TOMM22	0.321648	8.4e-111	4.12e-107	0.263204	0.639145
CFTR	183.866	5.88e-110	2.89e-106	0.263204	0.0017321
BBS2	4.59052	7.11e-55	3.09e-51	0.263204	0.0560046
CDK17	2.07526	3.45e-20	1.08e-16	0.263204	0.125866
VPS33B	0.663214	2.65e-11	6.47e-08	0.263204	0.371824
LRRFIP1	1.64787	4.34e-11	1.05e-07	0.263204	0.16224
ENSGALG00000036871	114.852	1.31e-108	6.41e-105	0.262324	0.00230947
TRANK1	10.2362	9.76e-81	4.57e-77	0.262324	0.0259815
FAM126A	5.14985	3.48e-57	1.52e-53	0.262324	0.0536951
RAB11A	1.65721	7.87e-12	1.97e-08	0.262324	0.154734
ENSGALG00000028466	24.2292	1.29e-96	6.24e-93	0.261444	0.0115473
RGS3	18.1392	8.53e-93	4.08e-89	0.261444	0.0144342
ARHGAP27	11.4701	2.5e-82	1.18e-78	0.261444	0.0248268
RBP5	4.96458	3.92e-57	1.72e-53	0.261444	0.0525404
ENSGALG00000004734	0.553767	1.33e-16	3.86e-13	0.261444	0.372402
HTRA2	0.659533	1.64e-11	4.06e-08	0.261444	0.37067
TGM2.1	0.268034	2.18e-156	1.12e-152	0.260563	0.70843
LARP4	0.541977	8.6e-26	2.97e-22	0.260563	0.437067
AP1S2	2.18398	2.96e-23	9.81e-20	0.260563	0.113164
R3HDM1	0.58132	2.11e-18	6.37e-15	0.260563	0.398961
PDLIM1	0.205444	1.24e-243	6.54e-240	0.259683	0.812933
DNAJC7	0.270523	1.22e-152	6.2e-149	0.259683	0.703811
MRTO4	0.353888	5.25e-85	2.48e-81	0.259683	0.588915
MED28	0.490846	1.63e-35	6.23e-32	0.259683	0.46709
ENSGALG00000052541	2.89098	3.35e-33	1.26e-29	0.259683	0.0923788
API5	0.605801	2.13e-17	6.29e-14	0.259683	0.405312
LRP3	28.3113	2.01e-98	9.74e-95	0.258803	0.00866051
SLC4A7	3.06186	3.11e-35	1.19e-31	0.258803	0.0871824
GNAQ	2.92538	3.56e-34	1.35e-30	0.258803	0.0883372
DENND2A	2.97193	1.83e-33	6.89e-30	0.258803	0.0923788
THOC7	0.530063	8.23e-26	2.84e-22	0.258803	0.426097
ACADL	0.524776	1.06e-25	3.64e-22	0.258803	0.422633
BBX	1.78236	2.78e-14	7.52e-11	0.258803	0.14261
KCNMA1	14.6473	7.64e-89	3.63e-85	0.257923	0.0161663
ELOVL5	9.14807	7.95e-76	3.68e-72	0.257923	0.0294457
TXNDC17	0.506375	1.32e-32	4.94e-29	0.257923	0.464781
RBSN	2.56181	2.96e-29	1.06e-25	0.257923	0.0969977
FAR1	2.08839	1.5e-20	4.71e-17	0.257923	0.120092
TMEM263	1.89829	3.32e-16	9.53e-13	0.257923	0.135681
DBR1	1.51489	2.68e-08	5.6e-05	0.257923	0.170901
NKIRAS2	0.29402	1.26e-130	6.33e-127	0.257042	0.673788
ALCAM	15.5986	8.44e-88	4e-84	0.257042	0.017321
CLIC4	0.387391	4.2e-68	1.91e-64	0.257042	0.555427
AK2	0.665733	4.89e-11	1.18e-07	0.257042	0.366628
TTL	0.223224	1.67e-215	8.73e-212	0.256162	0.786952
CCDC80	20.6565	4.61e-93	2.21e-89	0.256162	0.0121247
MAPRE2	11.134	6.28e-81	2.94e-77	0.256162	0.0230947
GINM1	0.378256	1.52e-63	6.79e-60	0.256162	0.524249
SS18	0.538235	1.76e-25	6.02e-22	0.256162	0.433603
RAPGEF2	1.86187	1.34e-15	3.78e-12	0.256162	0.135681
EMP2	43.2783	1.15e-100	5.56e-97	0.255282	0.00577367
SLC16A10	30.0346	1.44e-97	6.93e-94	0.255282	0.00808314
CTSK	6.31252	1.55e-64	6.97e-61	0.255282	0.0398383
NDUFAF8	0.399206	4.49e-61	2e-57	0.255282	0.529446
PSMC2	0.419135	3.9e-53	1.68e-49	0.255282	0.509238
USO1	0.451589	1.24e-40	4.97e-37	0.255282	0.472286
SPG7	0.631743	1.25e-11	3.09e-08	0.255282	0.354503
ENSGALG00000050631	8.73872	3.22e-73	1.48e-69	0.254401	0.0306005
PALMD	3.82791	9.26e-46	3.84e-42	0.254401	0.0640878
ARHGEF3	1.95074	2.58e-17	7.63e-14	0.254401	0.128753
ENTPD2	46.4186	3.91e-101	1.89e-97	0.253521	0.00461894
PLAT	26.1276	2.34e-94	1.13e-90	0.253521	0.0103926
PSMC6	0.388402	2.75e-67	1.24e-63	0.253521	0.550231
RPRD1B	0.642974	9.4e-12	2.33e-08	0.253521	0.3597
ATOH8	0.296321	2.36e-113	1.16e-109	0.252641	0.637991
ENSGALG00000004009	14.6285	1.35e-85	6.36e-82	0.252641	0.017321
SPATS2L	5.86473	4.69e-60	2.07e-56	0.252641	0.0450346
CELF1	0.410431	6.14e-54	2.66e-50	0.252641	0.508661
NDUFA12	0.413831	9.66e-54	4.17e-50	0.252641	0.508083
NPC2	3.34387	2.92e-37	1.13e-33	0.252641	0.0808314
FBXO45	2.41239	8.17e-26	2.82e-22	0.252641	0.102771
CD164	2.17211	8.32e-21	2.63e-17	0.252641	0.117206
SECISBP2L	2.03583	2.48e-19	7.62e-16	0.252641	0.119515
COPE	0.575887	2.85e-18	8.6e-15	0.252641	0.389145
MCRS1	0.633638	2.33e-12	5.95e-09	0.252641	0.360855
FNDC3A	3.61914	1.65e-40	6.58e-37	0.251761	0.073903
GADD45B	3.27997	2.52e-37	9.79e-34	0.251761	0.0796767
DAB2IP	3.30025	3.53e-37	1.37e-33	0.251761	0.0790993
ENSGALG00000034050	0.464275	5.45e-37	2.11e-33	0.251761	0.457852
MVP	2.14076	3.77e-20	1.18e-16	0.251761	0.118938
NRXN1	0.280995	9.81e-161	5.03e-157	0.25088	0.754619
LAMA5	16.1847	1.99e-86	9.4e-83	0.25088	0.0161663
ANKRD44	7.05502	1.43e-65	6.44e-62	0.25088	0.0375289
HYAL1	7.4381	5.55e-65	2.5e-61	0.25088	0.0398383
STK40	2.98651	1.71e-34	6.47e-31	0.25088	0.0819861
CACYBP	0.478944	3.15e-34	1.19e-30	0.25088	0.448037
KANSL1	1.53711	8.76e-09	1.87e-05	0.25088	0.16224
GLCCI1	3.98818	1.12e-44	4.63e-41	0.25	0.0652425
ENSGALG00000034737	2.10516	9.62e-21	3.04e-17	0.25	0.112587
CEP350	0.551571	9.68e-20	3e-16	0.25	0.388568
ACTR2	1.53804	1.65e-08	3.48e-05	0.25	0.16224
ADSS1	2.79745	5.28e-30	1.91e-26	0.24912	0.0929561
SSR3	0.536456	1.3e-24	4.42e-21	0.24912	0.419169
MTFR1	1.94072	1.76e-17	5.21e-14	0.24912	0.122402
RMND5A	1.59973	4.9e-10	1.13e-06	0.24912	0.152425
PHOSPHO1	42.7946	4.09e-98	1.97e-94	0.248239	0.00519631
ENSGALG00000053559	1.73182	2.91e-12	7.4e-09	0.248239	0.143764
GGA3	1.64615	4.01e-11	9.72e-08	0.248239	0.147229
GNPTAB	1.58772	2.58e-09	5.69e-06	0.248239	0.157621
PALM	240.903	2.22e-103	1.08e-99	0.247359	0.00115473
FRMD6	19.7708	4.14e-90	1.98e-86	0.247359	0.01097
TGFB1	4.64135	1.98e-50	8.43e-47	0.247359	0.0548499
ENSGALG00000043654	4.38674	1.35e-44	5.54e-41	0.247359	0.0652425
ARPC3	0.593146	2.15e-17	6.36e-14	0.247359	0.389145
GTF2H5	0.644536	1.49e-12	3.84e-09	0.247359	0.366628
TMSB15B	0.115943	0	0	0.246479	0.972864
HOXB6	438.855	9.95e-104	4.85e-100	0.246479	0.000577367
EXOC3L1	24.8806	4.47e-91	2.13e-87	0.246479	0.0103926
ERC1	1.67602	9.85e-12	2.44e-08	0.246479	0.141455
DIPK2B	79.7388	1.55e-99	7.5e-96	0.245599	0.0034642
SDHAF2	0.531891	6.67e-23	2.2e-19	0.245599	0.398961
HEYL	11.7864	1.11e-78	5.16e-75	0.244718	0.0202079
COLGALT1	1.53905	2e-08	4.2e-05	0.244718	0.158199
SNRPN	0.293186	4.02e-116	1.99e-112	0.243838	0.634527
ADAMTSL5	62.1451	7.44e-98	3.59e-94	0.243838	0.00404157
CITED4	39.085	2.35e-95	1.13e-91	0.243838	0.00577367
ENSGALG00000011812	31.45	3.55e-93	1.7e-89	0.243838	0.00750577
SVIL	0.405248	4.26e-50	1.81e-46	0.243838	0.486721
OSTC	0.600847	4.31e-16	1.23e-12	0.243838	0.377021
EMB	162.04	1.31e-100	6.35e-97	0.242958	0.0017321
SSB	0.417358	2.87e-50	1.22e-46	0.242958	0.495381
MTCH2	0.454171	1.24e-39	4.9e-36	0.242958	0.457275
CFDP1	0.572074	8.91e-19	2.72e-15	0.242958	0.386259
CEBPZ	0.595829	3.54e-15	9.83e-12	0.242958	0.36836
EP400	0.614852	7.54e-14	2.02e-10	0.242958	0.364319
CDC37	1.65964	1.51e-10	3.58e-07	0.242958	0.148383
SCAP	2.77286	9.08e-31	3.33e-27	0.242077	0.0837182
PGAM1	0.553141	1.3e-20	4.11e-17	0.242077	0.39261
PPP1R3C	216.446	1.65e-100	7.99e-97	0.241197	0.00115473
ENGASE	17.7804	4.59e-84	2.16e-80	0.241197	0.0144342
MGAT1	2.90126	2.66e-32	9.88e-29	0.241197	0.080254
VOPP1	98.0333	1.8e-98	8.69e-95	0.240317	0.00230947
TNFRSF21	40.8926	5.86e-93	2.81e-89	0.239437	0.00635104
MGEA5	0.502058	7.68e-29	2.76e-25	0.239437	0.426674
DYNLT3	1.62048	3.99e-10	9.26e-07	0.239437	0.144342
ENSGALG00000049769	183.126	3.12e-99	1.51e-95	0.238556	0.00115473
ENSGALG00000001483	162.098	3.53e-99	1.71e-95	0.238556	0.00115473
ENSGALG00000012072	4.64518	6.44e-52	2.76e-48	0.238556	0.0461894
NHP2	0.441522	2.13e-43	8.71e-40	0.238556	0.476328
FKBP11	2.87125	2.38e-30	8.68e-27	0.238556	0.0837182
UBE2B	0.547937	9.83e-22	3.16e-18	0.238556	0.396074
EML4	1.89529	2.07e-15	5.79e-12	0.238556	0.121824
ENSGALG00000044406	43.5205	2.59e-92	1.24e-88	0.237676	0.00635104
CALCRL	18.9431	2.4e-83	1.13e-79	0.237676	0.0138568
LRBA	2.6773	2.54e-28	9.05e-25	0.237676	0.0866051
TMEM184B	2.38664	2.38e-22	7.76e-19	0.237676	0.103926
ENSGALG00000045584	2.0302	3.29e-17	9.67e-14	0.237676	0.117206
SNX1	0.177661	6.65e-234	3.51e-230	0.236796	0.779446
CARMIL1	123.441	1.19e-97	5.73e-94	0.236796	0.0017321
ENSGALG00000016556	59.9891	3.92e-94	1.88e-90	0.236796	0.00461894
CR1L	50.1025	2.76e-93	1.32e-89	0.236796	0.00519631
BCL2	7.72436	3e-65	1.35e-61	0.236796	0.0306005
ENSGALG00000004637	6.05626	8.2e-59	3.62e-55	0.236796	0.0375289
CUX1	0.584655	2.03e-16	5.86e-13	0.236796	0.370092
PRKAR1B	0.41011	6.83e-48	2.86e-44	0.235915	0.473441
CAMK2B	2.53491	5.37e-26	1.86e-22	0.235915	0.0906467
TMEM30A	1.66719	1.3e-10	3.1e-07	0.235915	0.139723
SUB1	0.445128	1.6e-38	6.25e-35	0.235035	0.445727
MPHOSPH6	0.515864	1.21e-24	4.09e-21	0.235035	0.397806
ENSGALG00000049072	1.96755	4.58e-17	1.34e-13	0.235035	0.113741
PIAS1	1.78664	1.01e-13	2.69e-10	0.235035	0.124134
ENSGALG00000034345	0.361835	1.42e-69	6.46e-66	0.234155	0.535797
GLS2	6.70786	3.82e-61	1.7e-57	0.234155	0.0334873
ENSGALG00000027159	5.81688	1.57e-56	6.87e-53	0.234155	0.039261
ARL6IP1	0.406019	6.4e-48	2.68e-44	0.234155	0.4694
IL6ST	2.61097	3.22e-25	1.1e-21	0.234155	0.0935335
CDC34	2.45792	3.36e-24	1.13e-20	0.234155	0.0952656
NEMF	0.539364	6.66e-19	2.04e-15	0.234155	0.366051
SF3B3	0.597804	2.18e-14	5.93e-11	0.234155	0.355658
BRPF3	0.596624	6.62e-14	1.78e-10	0.234155	0.352194
TMEM223	0.639884	5.76e-11	1.39e-07	0.234155	0.33545
PLXNB2	1.52601	4.3e-08	8.85e-05	0.234155	0.151848
ENSGALG00000011450	74.189	6.81e-94	3.27e-90	0.233275	0.0034642
SEC63	0.430683	9.84e-43	4e-39	0.233275	0.457275
GSTM2	0.435877	2.15e-41	8.64e-38	0.233275	0.454965
WDFY3	1.84734	8.95e-15	2.46e-11	0.233275	0.119515
STARD3	1.80139	8.86e-13	2.29e-09	0.233275	0.12933
DGKZ	1.55687	4.74e-08	9.69e-05	0.233275	0.153002
SMARCC1	0.271529	6.25e-126	3.12e-122	0.232394	0.645497
WNT5A	14.4916	1.67e-78	7.79e-75	0.232394	0.0155889
POLR2E	0.377419	8.45e-63	3.77e-59	0.232394	0.517321
5S-rRNA.7	4.61875	5.03e-48	2.11e-44	0.232394	0.0490762
ENSGALG00000046843	3.55451	5.88e-38	2.29e-34	0.232394	0.0652425
EPB41L1	2.24259	1.81e-21	5.79e-18	0.232394	0.0993072
SYNGR2	0.620904	4.93e-12	1.24e-08	0.232394	0.339492
PPP4R2	0.646149	1.99e-10	4.69e-07	0.232394	0.331986
JAM3	0.134158	0	0	0.231514	0.926674
FAM53A	0.187522	1.11e-225	5.85e-222	0.231514	0.777714
STIM2	5.67006	3.7e-55	1.61e-51	0.231514	0.039261
NT5DC2	0.438547	1.58e-43	6.47e-40	0.231514	0.471132
ST13P5	0.444365	6.2e-41	2.48e-37	0.231514	0.461894
PYGO2	3.62971	6.13e-39	2.41e-35	0.231514	0.062933
MCTS1	0.459075	4.06e-35	1.55e-31	0.231514	0.431871
PPP1CB	0.504196	1.69e-26	5.91e-23	0.231514	0.400693
ENSGALG00000009044	1.85648	8.49e-14	2.27e-10	0.231514	0.123557
JAM2	92.3638	1.63e-93	7.84e-90	0.230634	0.00288684
ENSGALG00000036680	57.0906	7.78e-92	3.72e-88	0.230634	0.00404157
ADCY6	13.1744	7.58e-76	3.51e-72	0.230634	0.017321
ANAPC15	0.443524	4.26e-41	1.71e-37	0.230634	0.459584
ATP6AP1	3.88258	1.25e-40	4.97e-37	0.230634	0.0600462
SH3GLB1	0.528824	8.64e-24	2.89e-20	0.230634	0.398961
CNOT1	0.563839	5.14e-18	1.54e-14	0.230634	0.37067
G3BP1	0.380658	3.22e-60	1.43e-56	0.229754	0.506928
SLC25A12	3.74369	1.26e-40	5.04e-37	0.229754	0.0583141
ADPRH	3.04342	3.91e-31	1.44e-27	0.229754	0.0767898
APLN	84.2568	1.26e-92	6.05e-89	0.228873	0.00288684
CYB5A	2.32552	4.1e-20	1.28e-16	0.228873	0.103349
ADA	40.4036	5.34e-89	2.54e-85	0.227993	0.00519631
ENSGALG00000034511	27.672	1.85e-85	8.75e-82	0.227993	0.00808314
AFAP1L1	20.2952	1.81e-81	8.47e-78	0.227993	0.0115473
TPPP	2.99346	1.24e-32	4.62e-29	0.227993	0.0704388
LRP1	1.75716	8.84e-12	2.2e-08	0.227993	0.128753
PPP1R17	386.537	6.51e-95	3.13e-91	0.227113	0.000577367
BZW2	0.371633	2.55e-59	1.13e-55	0.227113	0.498845
RANBP1	0.390587	3.02e-53	1.3e-49	0.227113	0.486143
LY75	4.00562	1.6e-40	6.4e-37	0.227113	0.0588915
TAF5L	3.00388	6.19e-31	2.27e-27	0.227113	0.0750577
CAPZA1	0.523319	3.55e-23	1.18e-19	0.227113	0.387413
ENSGALG00000023632	1.89001	1.17e-14	3.21e-11	0.227113	0.117206
CHMP6	0.646339	3.23e-10	7.53e-07	0.227113	0.327367
WIPF1	0.12225	0	0	0.226232	0.937067
CHCHD2P9	0.413925	1.66e-44	6.81e-41	0.226232	0.452656
TUBB2A	0.454768	1.4e-34	5.3e-31	0.226232	0.426097
ENSGALG00000034236	0.491747	5.21e-26	1.81e-22	0.226232	0.3903
COMMD2	0.629106	1.92e-11	4.72e-08	0.226232	0.329099
MIER1	1.58971	2.8e-09	6.17e-06	0.226232	0.136259
PTPRM	161.295	3.08e-93	1.48e-89	0.225352	0.00115473
MYO1C	5.25994	5.82e-50	2.47e-46	0.225352	0.0433025
ENSGALG00000002042	0.570963	3.66e-16	1.05e-12	0.225352	0.353926
TTC3	1.57255	1.77e-09	3.95e-06	0.225352	0.134527
RAPGEF3	155.38	2.93e-92	1.4e-88	0.224472	0.0017321
VIPR2	69.1685	7.11e-90	3.39e-86	0.224472	0.0034642
SLC25A29	19.713	1.05e-78	4.91e-75	0.224472	0.0127021
PHB	0.519073	1.28e-23	4.27e-20	0.224472	0.389145
MYDGF	2.28431	1.17e-18	3.56e-15	0.224472	0.105081
ZNF652	1.90704	6.83e-14	1.83e-10	0.224472	0.118938
UBE2G1	0.603497	8.03e-13	2.08e-09	0.224472	0.334873
RCAN1	0.293892	4.66e-103	2.27e-99	0.223592	0.599307
CTBP2	2.435	7.84e-24	2.63e-20	0.223592	0.0866051
SUPT4H1	0.518618	8.4e-24	2.81e-20	0.223592	0.389145
PLEKHO1	0.560861	5.4e-15	1.49e-11	0.223592	0.338337
CCDC25	0.623239	1.57e-11	3.89e-08	0.223592	0.326212
ENSGALG00000029226	0.650005	6.31e-09	1.36e-05	0.223592	0.307737
RBFOX2	0.184939	1.72e-242	9.1e-239	0.222711	0.80254
ENSGALG00000043758	0.562277	1.05e-17	3.14e-14	0.222711	0.3597
TMEM185A	1.61579	2.93e-09	6.43e-06	0.222711	0.135681
HIST1H2B8	4.39116	5.3e-41	2.12e-37	0.221831	0.0560046
IL6R	3.42386	2.66e-34	1.01e-30	0.221831	0.0658199
ARHGEF11	2.76975	1.79e-28	6.4e-25	0.221831	0.0756351
PSMD1	0.502596	1.85e-25	6.34e-22	0.221831	0.388568
SNRPC	0.526084	5.66e-22	1.83e-18	0.221831	0.375866
AP3M1	0.575747	5.56e-16	1.59e-12	0.221831	0.352771
ENSGALG00000017220	1.6235	1.17e-09	2.66e-06	0.221831	0.132217
EFHD1	0.241724	3.72e-143	1.88e-139	0.220951	0.661663
USP6NL	0.32878	4.13e-77	1.92e-73	0.220951	0.538106
FAHD2A	0.454311	2.79e-35	1.06e-31	0.220951	0.428406
CFLAR	3.49288	3.13e-35	1.19e-31	0.220951	0.0635104
TMEM50B	3.09013	4.19e-32	1.56e-28	0.220951	0.0681293
ENSGALG00000031002	3.07146	3.56e-31	1.31e-27	0.220951	0.0704388
ENSGALG00000036747	2.86903	9.63e-28	3.41e-24	0.220951	0.0779446
HIVEP1	1.83233	9.54e-14	2.55e-10	0.220951	0.113164
CLPTM1L	1.64754	1.09e-09	2.48e-06	0.220951	0.132217
HMGB2	0.351876	2.87e-66	1.3e-62	0.22007	0.515012
MST1	6.4517	3.49e-55	1.51e-51	0.22007	0.0340647
ENSGALG00000044020	4.37293	2.23e-43	9.09e-40	0.22007	0.0496536
ENSGALG00000010612	3.64153	3.1e-37	1.2e-33	0.22007	0.0594688
CEP85L	3.28849	3.02e-33	1.14e-29	0.22007	0.0663972
SMIM20	0.534303	2.88e-21	9.19e-18	0.22007	0.376443
ENSGALG00000036263	0.534388	2.48e-17	7.33e-14	0.22007	0.344688
CREB3L2	1.99676	2.52e-15	7.04e-12	0.22007	0.110855
ENSGALG00000049780	0.59704	8.26e-13	2.13e-09	0.22007	0.328522
MYCT1	307.876	2.69e-91	1.28e-87	0.21919	0.000577367
PLCL2	2.14993	7.58e-19	2.32e-15	0.21919	0.0969977
SOX4	0.572393	2.47e-14	6.69e-11	0.21919	0.333718
ALKBH5	1.60387	1.66e-09	3.72e-06	0.21919	0.129908
IPO7	0.296278	1.02e-98	4.93e-95	0.21831	0.582564
ARHGEF28	93.5605	3.67e-89	1.75e-85	0.21831	0.0017321
RASA4B	33.7059	2.94e-83	1.39e-79	0.21831	0.00635104
SLC2A14	9.94955	5.5e-65	2.48e-61	0.21831	0.0230947
MYO6	6.85371	5.45e-58	2.4e-54	0.21831	0.0294457
ENSGALG00000003313	3.46948	2.63e-35	1e-31	0.21831	0.0612009
CISD1	0.505489	5.03e-23	1.66e-19	0.21831	0.373557
WSB2	0.577306	4.04e-16	1.16e-12	0.21831	0.349307
FAM122A	1.64852	4.1e-10	9.5e-07	0.21831	0.126443
ENSGALG00000030129	332.343	1.57e-90	7.52e-87	0.21743	0.000577367
ENSGALG00000022875	27.5092	3.15e-78	1.47e-74	0.21743	0.01097
PDHA2	0.440032	1.07e-36	4.13e-33	0.21743	0.42552
C5H15orf57	1.69063	3.66e-10	8.52e-07	0.21743	0.128176
PLK2	78.0855	4.57e-87	2.16e-83	0.216549	0.00288684
HPCAL1	6.85522	1.6e-55	6.96e-52	0.216549	0.0323326
CLNS1A	0.440944	1.64e-37	6.35e-34	0.216549	0.430716
TIMM10	0.461835	7.17e-32	2.65e-28	0.216549	0.409931
IGF1R	2.43993	1.64e-22	5.38e-19	0.216549	0.0866051
TRMT1L	0.541495	2.32e-18	7e-15	0.216549	0.351617
CD320	1.83604	1.47e-13	3.9e-10	0.216549	0.111432
STAU1	0.418964	8.13e-41	3.25e-37	0.215669	0.432448
RBM17	0.564491	1.28e-15	3.61e-12	0.215669	0.338915
CDC26	0.587969	7.07e-14	1.9e-10	0.215669	0.334296
GJA4	128.801	8e-88	3.8e-84	0.214789	0.0017321
STXBP1	4.5229	4.21e-43	1.72e-39	0.214789	0.0473441
SLC25A36	2.96198	1.76e-30	6.4e-27	0.214789	0.0669746
TCP1	0.291535	2.93e-103	1.42e-99	0.213908	0.592956
FAT1	46.3811	3.29e-84	1.55e-80	0.213908	0.00404157
ENSGALG00000030902	12.6406	8.1e-69	3.69e-65	0.213908	0.017321
ABLIM1	7.03867	6.02e-57	2.63e-53	0.213908	0.0288684
GNL3	0.38094	4.61e-52	1.98e-48	0.213908	0.46709
TXN2	0.425226	4.41e-41	1.77e-37	0.213908	0.438222
DCTN6	0.461895	1.45e-31	5.34e-28	0.213908	0.404157
FUBP3	0.4758	4.03e-30	1.46e-26	0.213908	0.406467
NFKB1	2.44218	1.73e-22	5.66e-19	0.213908	0.0842956
GORASP2	0.56031	1.26e-16	3.65e-13	0.213908	0.344688
MON2	2.03155	3.96e-16	1.13e-12	0.213908	0.101617
MCFD2	0.587172	2.43e-13	6.39e-10	0.213908	0.322748
TCEB1	0.656599	4.32e-09	9.4e-06	0.213908	0.303695
DKC1	0.180934	1.41e-219	7.4e-216	0.213028	0.756351
TMEM35B	0.320045	3.57e-81	1.67e-77	0.213028	0.54157
COPS2	0.478301	1.21e-26	4.23e-23	0.213028	0.382794
SF3B6	0.51493	2.28e-22	7.45e-19	0.213028	0.370092
PIK3CA	2.53451	3.14e-22	1.02e-18	0.213028	0.0860277
ATP6V1E1	0.589754	1.68e-13	4.46e-10	0.213028	0.326212
2022-03-01	1.77397	1.72e-10	4.06e-07	0.213028	0.124134
ENSGALG00000054991	1.65162	1.4e-09	3.16e-06	0.213028	0.125289
FAM129A	26.8821	3.48e-80	1.63e-76	0.212148	0.00635104
SMIM4	0.446437	3e-34	1.13e-30	0.212148	0.413972
EFR3A	2.49455	1.42e-22	4.65e-19	0.212148	0.0831409
TMEM41A	1.98528	2.82e-15	7.87e-12	0.212148	0.103349
CHCHD1	0.595616	6.38e-13	1.66e-09	0.212148	0.323326
PCBD2	1.61958	1.18e-08	2.51e-05	0.212148	0.131062
POLR2L	0.33574	1.37e-76	6.34e-73	0.211268	0.539838
ADH4	0.334049	2.64e-73	1.22e-69	0.211268	0.523672
KLF12	4.2527	3.61e-41	1.45e-37	0.211268	0.0479215
AHSA1	0.452874	7.6e-32	2.81e-28	0.211268	0.401848
HOXA9	0.462375	4.19e-31	1.54e-27	0.211268	0.405889
PCYT2	2.49546	2.92e-22	9.51e-19	0.211268	0.0837182
CNTRL	2.40673	3.16e-22	1.03e-18	0.211268	0.0825635
GNAI1	2.43709	5.85e-22	1.89e-18	0.211268	0.0837182
PTPRA	2.48675	8.19e-22	2.64e-18	0.211268	0.0854503
ANAPC16	0.557447	6.47e-17	1.89e-13	0.211268	0.343533
DNAJC19	0.597546	1.1e-12	2.83e-09	0.211268	0.321016
SMNDC1	0.637793	3.8e-10	8.85e-07	0.211268	0.309469
ZDHHC9	1.56974	6.05e-08	0.000123158	0.211268	0.133372
YPEL5	0.281963	4.03e-100	1.95e-96	0.210387	0.571594
ADAMTS15	2925.89	3.39e-88	1.61e-84	0.210387	0
BAIAP2L1	104.988	9.82e-86	4.65e-82	0.210387	0.0017321
QPCT	12.7498	1.04e-68	4.73e-65	0.210387	0.0155889
MARS	0.412219	2.36e-40	9.38e-37	0.210387	0.424365
AKT3	1.77592	2.4e-11	5.9e-08	0.210387	0.116051
ENSGALG00000053285	85.3998	4.77e-84	2.25e-80	0.209507	0.00288684
HINT2	0.375052	1.06e-52	4.55e-49	0.209507	0.462471
UBE2F	0.377286	4.55e-51	1.94e-47	0.209507	0.455543
RFXAP	3.90152	4.47e-37	1.73e-33	0.209507	0.0536951
BIRC3	2.7395	3.22e-25	1.1e-21	0.209507	0.0756351
ENSGALG00000050405	1.69003	1.37e-09	3.09e-06	0.209507	0.124134
NRIP1	0.633374	1.58e-09	3.54e-06	0.209507	0.299654
COL8A1	169.92	8.15e-86	3.86e-82	0.208627	0.00115473
TSHZ2	47.1844	7.1e-82	3.33e-78	0.208627	0.00404157
ARID5B	25.3647	8.48e-77	3.93e-73	0.208627	0.00808314
EIF2S1	0.39268	6.56e-51	2.79e-47	0.208627	0.467667
ABCE1	0.391289	4.34e-48	1.82e-44	0.208627	0.450346
PTN	4.26781	2.19e-45	9.05e-42	0.208627	0.039261
C22orf39	0.407026	2.35e-44	9.65e-41	0.208627	0.443995
ZNF638	1.53327	9.92e-08	0.000199431	0.208627	0.13164
KCNJ15	248.158	1.46e-85	6.92e-82	0.207746	0.00115473
CD200	129.882	1.02e-84	4.83e-81	0.207746	0.0017321
ENSGALG00000033522	15.7107	7.65e-70	3.49e-66	0.207746	0.0138568
COL1A2	10.8469	2.76e-64	1.24e-60	0.207746	0.0190531
ENSGALG00000048063	10.4891	1.45e-60	6.44e-57	0.207746	0.0236721
TMEM144	4.22146	7.24e-40	2.87e-36	0.207746	0.0479215
UBE2G2	0.453029	1.06e-32	3.95e-29	0.207746	0.40358
SMAP1	0.503728	7.28e-22	2.35e-18	0.207746	0.359122
NEK6	2.13018	6.15e-17	1.79e-13	0.207746	0.0952656
KCTD2	0.254553	8.75e-124	4.36e-120	0.206866	0.616051
PPP3CA	5.76767	5.16e-48	2.16e-44	0.206866	0.0369515
STAT1	3.04503	2.2e-28	7.87e-25	0.206866	0.067552
CAST	2.55479	1.6e-22	5.23e-19	0.206866	0.080254
PGRMC1	2.37609	4.99e-20	1.56e-16	0.206866	0.0871824
C3	2.36144	8.25e-20	2.56e-16	0.206866	0.0871824
ENSGALG00000042611	2.15215	1.13e-15	3.19e-12	0.206866	0.101617
ASAH1	2.06202	1.6e-15	4.51e-12	0.206866	0.0998845
PARK7	0.620365	1.86e-10	4.39e-07	0.206866	0.303695
CCDC127	1.60676	8.16e-09	1.75e-05	0.206866	0.124711
MECOM	88.0559	4.48e-83	2.11e-79	0.205986	0.00230947
OCIAD1	0.304619	4.46e-81	2.09e-77	0.205986	0.527136
NTMT1	0.327627	1.78e-73	8.23e-70	0.205986	0.516744
KLHL6	18.3224	3.22e-72	1.48e-68	0.205986	0.01097
KIRREL1	14.8423	4.81e-69	2.19e-65	0.205986	0.0138568
AKR1B1	0.352541	1.18e-59	5.22e-56	0.205986	0.479792
ZNFX1	5.43214	8.86e-50	3.75e-46	0.205986	0.0329099
AKAP11	4.82208	3.71e-42	1.5e-38	0.205986	0.0444573
POLR2I	0.415816	7.91e-40	3.13e-36	0.205986	0.422633
ENSGALG00000034735	2.8398	1.17e-26	4.1e-23	0.205986	0.0698614
MDN1	0.490088	4.61e-24	1.55e-20	0.205986	0.369515
NBEAL1	2.37694	7.18e-21	2.27e-17	0.205986	0.0825635
PTP4A1	0.52839	7.55e-21	2.39e-17	0.205986	0.360277
HIPK2	1.68032	1.92e-09	4.26e-06	0.205986	0.122402
LIMA1	0.218672	7.92e-165	4.07e-161	0.205106	0.689954
CIAO2B	0.261214	1.55e-117	7.68e-114	0.205106	0.606813
LAMA3	35.4493	2.38e-79	1.11e-75	0.205106	0.00461894
KIAA1549	13.0295	1.09e-66	4.93e-63	0.205106	0.0155889
TSPAN4	10.6228	4.39e-63	1.96e-59	0.205106	0.0190531
MGAT5	7.71202	6.44e-56	2.81e-52	0.205106	0.0265589
FKBP14	2.5689	3.84e-22	1.25e-18	0.205106	0.0808314
KLF10	1.63109	1.26e-09	2.84e-06	0.205106	0.117783
UPF1	0.632504	1.43e-09	3.22e-06	0.205106	0.296189
ZCCHC8	1.57568	2.45e-09	5.41e-06	0.205106	0.117783
ECI1	0.205946	1.97e-174	1.02e-170	0.204225	0.698037
RGS2	17.8183	2.29e-70	1.05e-66	0.204225	0.0121247
RNF213	7.74055	1.21e-57	5.31e-54	0.204225	0.0236721
ABHD4	3.84249	1.19e-35	4.56e-32	0.204225	0.0531178
LARS1	0.472058	3.6e-29	1.29e-25	0.204225	0.387991
PSMD6	0.542737	4.73e-18	1.42e-14	0.204225	0.345266
MVB12A	0.557179	1.51e-15	4.23e-12	0.204225	0.32679
MXI1	1.98686	1.51e-14	4.12e-11	0.204225	0.100462
SF3A3	0.603917	2.45e-11	5.99e-08	0.204225	0.30485
SOGA1	1.61292	1.89e-08	3.97e-05	0.204225	0.124134
EFEMP1	73.2023	3.42e-81	1.6e-77	0.203345	0.00288684
NDUFB4	0.337348	1.91e-64	8.59e-61	0.203345	0.487298
INPP5K	4.76745	7.48e-42	3.02e-38	0.203345	0.0433025
PELI3	2.29212	1.2e-18	3.66e-15	0.203345	0.0877598
SLC9A8	2.14832	2.49e-18	7.51e-15	0.203345	0.0860277
AARS	0.577303	2.83e-13	7.43e-10	0.203345	0.31582
THRA	1.83141	4.13e-12	1.04e-08	0.203345	0.107968
EMC3	0.657336	2.21e-08	4.64e-05	0.203345	0.289261
RAPGEF5	100.393	1.22e-81	5.71e-78	0.202465	0.00230947
PPIP5K2	4.29392	1.42e-39	5.62e-36	0.202465	0.045612
FRZB	3.86829	6.55e-36	2.51e-32	0.202465	0.0513857
ATP6V1D	0.48553	1.3e-26	4.54e-23	0.202465	0.377598
TGFB2	1.79506	1.14e-11	2.83e-08	0.202465	0.109122
SSU72	0.615223	2.45e-11	6.01e-08	0.202465	0.308314
TST	0.62631	1.37e-09	3.08e-06	0.202465	0.289838
TMCC3	118.347	6.06e-82	2.85e-78	0.201585	0.0017321
MYH11	88.3497	1.55e-80	7.24e-77	0.201585	0.00288684
SEPTIN10	43.5348	4.16e-78	1.93e-74	0.201585	0.00461894
AMOT	6.56243	7.9e-51	3.36e-47	0.201585	0.0306005
ENSGALG00000035237	5.77954	2.55e-48	1.07e-44	0.201585	0.0334873
ARL6IP5	0.39676	1.24e-44	5.12e-41	0.201585	0.435912
ANKRD26	2.96942	5.54e-28	1.97e-24	0.201585	0.0646651
COMMD8	2.80096	9.21e-25	3.13e-21	0.201585	0.0721709
MLF2	0.589281	4.6e-12	1.16e-08	0.201585	0.305427
HPRT1	1.76617	8.74e-11	2.09e-07	0.201585	0.113164
FAS	21.4603	1.65e-72	7.58e-69	0.200704	0.00866051
STON1	5.42801	3.86e-45	1.6e-41	0.200704	0.0375289
SNX33	5.27529	1.34e-44	5.5e-41	0.200704	0.0381062
LCORL	3.17797	2.85e-29	1.02e-25	0.200704	0.0617783
SRSF10	0.531492	4.46e-20	1.39e-16	0.200704	0.352771
LARP1	0.524523	1.85e-19	5.71e-16	0.200704	0.344688
TEX264	2.36186	1.67e-18	5.04e-15	0.200704	0.0871824
ANTXRL	2.3579	3.95e-18	1.19e-14	0.200704	0.0894919
RRP1B	0.529335	6.87e-18	2.05e-14	0.200704	0.33545
MGLL	1.98603	8.13e-15	2.24e-11	0.200704	0.0964203
CFAP20	0.638436	2.74e-09	6.04e-06	0.200704	0.290993
RABGGTB	0.619765	2.93e-09	6.44e-06	0.200704	0.285797
AHCTF1	0.649612	7.17e-08	0.000145382	0.200704	0.281178
SERTAD2	4.99117	1.81e-42	7.34e-39	0.199824	0.0409931
LYPLA1	0.473412	6.57e-25	2.24e-21	0.199824	0.362009
NUTF2	0.528667	3.55e-19	1.09e-15	0.199824	0.341801
RER1	0.629181	8.01e-10	1.83e-06	0.199824	0.293303
WBP2NL	1.55305	3.58e-08	7.4e-05	0.199824	0.120092
ENSGALG00000026422	37.9491	9.26e-77	4.29e-73	0.198944	0.00461894
ENSGALG00000033569	0.334808	2.61e-67	1.18e-63	0.198944	0.494226
EDEM1	3.12366	1.6e-29	5.75e-26	0.198944	0.0594688
IFNAR2	1.83651	6.06e-12	1.52e-08	0.198944	0.105081
SMARCD2	1.86007	7.62e-12	1.91e-08	0.198944	0.106813
CREBL2	1.72406	2e-10	4.7e-07	0.198944	0.110855
SDK1	6.61386	3.23e-50	1.37e-46	0.198063	0.0294457
COX7A2L	0.441556	4.1e-33	1.54e-29	0.198063	0.396074
DAZAP2	3.08373	1.48e-26	5.19e-23	0.198063	0.0663972
BMS1	0.536184	2.87e-17	8.44e-14	0.198063	0.328522
RAB8B	1.95755	5.32e-13	1.39e-09	0.198063	0.101617
CCT2	0.280734	7.64e-95	3.68e-91	0.197183	0.555427
ITFG1	3.94524	1.91e-35	7.31e-32	0.197183	0.0490762
YIPF1	0.463803	3.59e-27	1.26e-23	0.197183	0.368938
KIDINS220	0.479831	1.17e-25	4.01e-22	0.197183	0.37067
ATIC	0.544975	3.84e-18	1.16e-14	0.197183	0.341801
MGST3	0.560312	2.51e-15	7.03e-12	0.197183	0.322171
HMOX2	2.0412	2.44e-14	6.6e-11	0.197183	0.0964203
LDHA	1.99771	2.06e-13	5.43e-10	0.197183	0.100462
IMMT	0.621214	8.73e-11	2.09e-07	0.197183	0.298499
NR1H3	1.651	3.28e-08	6.81e-05	0.197183	0.121247
FLT4	82.2522	8.79e-79	4.1e-75	0.196303	0.00230947
PSMB3	0.348823	1.66e-56	7.27e-53	0.196303	0.45612
TFG	0.390887	3.75e-43	1.53e-39	0.196303	0.419746
ENSGALG00000053875	4.10885	4.33e-36	1.66e-32	0.196303	0.0479215
ETV6	3.29829	1.94e-30	7.07e-27	0.196303	0.056582
CD3D	3.2996	9.96e-29	3.57e-25	0.196303	0.0612009
CTSA	0.475599	5.32e-27	1.87e-23	0.196303	0.373557
TAZ	0.495428	2.35e-23	7.78e-20	0.196303	0.35739
ACTN4	2.61121	1.03e-21	3.31e-18	0.196303	0.0762125
ACP1	0.543018	3.58e-17	1.05e-13	0.196303	0.330254
MAP2K1	1.56591	2.56e-07	0.000498891	0.196303	0.124134
ENSGALG00000017072	19.6217	4.59e-70	2.1e-66	0.195423	0.00866051
RASGEF1A	9.16755	5.49e-58	2.42e-54	0.195423	0.0196305
RXRA	6.63963	3.73e-50	1.58e-46	0.195423	0.028291
ZFYVE21	2.78875	1.86e-23	6.17e-20	0.195423	0.0710162
CRY1	2.70508	1.75e-22	5.71e-19	0.195423	0.073903
KAT6B	2.72826	4.3e-22	1.4e-18	0.195423	0.0750577
HNRNPKL	0.539325	2.07e-17	6.11e-14	0.195423	0.331986
ENSGALG00000024077	1.9427	4.08e-13	1.07e-09	0.195423	0.0987298
RNF10	0.620353	4.98e-09	1.08e-05	0.195423	0.278291
ENSGALG00000008314	0.657595	1.72e-08	3.63e-05	0.195423	0.283487
RREB1	0.251108	9.74e-120	4.83e-116	0.194542	0.6097
MRVI1	167.047	1.3e-79	6.09e-76	0.194542	0.00115473
LRCH1	16.3136	1.43e-67	6.48e-64	0.194542	0.0103926
PLCE1	17.0144	1.05e-66	4.75e-63	0.194542	0.0115473
CTSO	11.8671	2.06e-62	9.18e-59	0.194542	0.0150115
PTGR1	6.56941	3.53e-48	1.48e-44	0.194542	0.0306005
PARP1	0.395317	3.23e-44	1.33e-40	0.194542	0.430716
PHF5A	0.535206	7.12e-17	2.07e-13	0.194542	0.323903
MAP4	0.640637	1.93e-08	4.06e-05	0.194542	0.277714
NCOA6	0.652097	5.8e-08	0.000118199	0.194542	0.274827
PCDH1	116.69	1.8e-78	8.38e-75	0.193662	0.0017321
MPP6	24.4973	1.79e-70	8.2e-67	0.193662	0.00808314
ENSGALG00000040120	11.2276	4.69e-61	2.08e-57	0.193662	0.0161663
SRGAP1	0.405542	1.83e-41	7.35e-38	0.193662	0.423788
DRAM2	2.26524	1.54e-17	4.57e-14	0.193662	0.0837182
GTF2B	0.6586	4.13e-07	0.000790634	0.193662	0.265589
ENSGALG00000029857	16.4162	2.29e-64	1.03e-60	0.192782	0.0132794
BTBD3	6.12553	3.3e-47	1.38e-43	0.192782	0.0306005
ENSGALG00000051458	5.32235	1.59e-44	6.53e-41	0.192782	0.0334873
ANXA7	5.75595	3.54e-44	1.45e-40	0.192782	0.0352194
PARD3B	0.422644	9.49e-37	3.66e-33	0.192782	0.405889
YPEL1	0.443786	1.56e-30	5.71e-27	0.192782	0.37933
ENSGALG00000020253	3.4093	8.91e-30	3.23e-26	0.192782	0.056582
RAC1	0.654253	4.31e-08	8.87e-05	0.192782	0.274827
LRRFIP2	0.642206	3.42e-07	0.000659673	0.192782	0.261547
RASD2	2638.85	5.04e-80	2.35e-76	0.191901	0
PRCP	26.2577	1.04e-69	4.73e-66	0.191901	0.00808314
GRK4	6.31772	2.19e-46	9.1e-43	0.191901	0.0317552
SF3A2	0.364307	3.49e-45	1.44e-41	0.191901	0.419169
SREBF2	2.80547	2.56e-23	8.48e-20	0.191901	0.0692841
CCDC43	0.494459	6.45e-23	2.12e-19	0.191901	0.350462
PSMD13	0.499723	1.47e-21	4.71e-18	0.191901	0.342379
H2A-VIII.6	2.35288	7.77e-18	2.32e-14	0.191901	0.0825635
THOC5	0.582018	4.49e-12	1.13e-08	0.191901	0.29388
KIF2A	0.598567	1.28e-10	3.04e-07	0.191901	0.286952
DESI1	0.28531	3.41e-84	1.61e-80	0.191021	0.520785
PDGFRB	177.209	9.41e-79	4.39e-75	0.191021	0.000577367
TRPV2	0.495822	1.26e-20	3.98e-17	0.191021	0.33776
ZFAND6	0.519623	1.46e-18	4.42e-15	0.191021	0.328522
ENSGALG00000047566	1.99531	1.79e-13	4.73e-10	0.191021	0.0941109
ENSGALG00000001805	0.590162	1.01e-11	2.5e-08	0.191021	0.295035
SARS	0.642753	4.7e-08	9.63e-05	0.191021	0.269053
SYNJ2BP	1.63204	6.96e-08	0.000141369	0.191021	0.117206
ADAM17	0.606838	1.03e-09	2.35e-06	0.190141	0.277714
FBXL5	1.50658	1.43e-06	0.00259735	0.190141	0.122402
HOXB8	2483.74	7.24e-79	3.38e-75	0.189261	0
CCT7	0.364722	6.17e-53	2.66e-49	0.189261	0.453233
ERCC5	2.09441	2.38e-15	6.65e-12	0.189261	0.0860277
EVL	0.633454	7.18e-10	1.65e-06	0.189261	0.289261
ENSGALG00000006407	8.77469	2.81e-54	1.21e-50	0.18838	0.0207852
PLEKHF1	3.70127	2.7e-33	1.01e-29	0.18838	0.0467667
MMP2	3.12648	2.7e-28	9.62e-25	0.18838	0.0554273
EFTUD2	0.52283	1.37e-18	4.17e-15	0.18838	0.328522
H2AFY	0.535096	3.55e-16	1.02e-12	0.18838	0.311778
AFAP1	0.253881	2.8e-114	1.38e-110	0.1875	0.594688
PLPP1	6.91903	1.14e-48	4.81e-45	0.1875	0.0265589
MPRIP	2.1284	3.31e-16	9.52e-13	0.1875	0.0819861
GSTK1	0.545912	3.57e-16	1.02e-12	0.1875	0.314665
SOX11	1.90065	6.1e-13	1.59e-09	0.1875	0.0923788
ENSGALG00000021405	1.89074	6.49e-12	1.63e-08	0.1875	0.0969977
PLEKHB2	1.64253	2.24e-09	4.97e-06	0.1875	0.104503
TTC1	0.657775	1.2e-07	0.000239462	0.1875	0.266744
RFTN2	0.197086	1.3e-167	6.7e-164	0.18662	0.677252
AHI1	12.5642	1.57e-60	6.95e-57	0.18662	0.0138568
SNRPB2	0.38746	2.13e-44	8.74e-41	0.18662	0.420323
ENSGALG00000046371	0.468458	2.96e-27	1.04e-23	0.18662	0.365473
TBC1D12	2.80187	1.68e-22	5.5e-19	0.18662	0.067552
ADIPOR2	0.477026	2.71e-22	8.82e-19	0.18662	0.334873
CCDC61	2.14218	1.1e-15	3.11e-12	0.18662	0.0837182
CPE	2.29426	1.6e-15	4.5e-12	0.18662	0.0871824
MTA1	0.566606	1.14e-13	3.03e-10	0.18662	0.300808
IRF2BP2	1.78944	3.72e-10	8.66e-07	0.18662	0.103349
SMIM12	0.663717	6.97e-08	0.000141431	0.18662	0.270785
SPTSSA	1.51196	7.3e-07	0.00136374	0.18662	0.116628
COMMD1	0.271245	1.47e-90	7.03e-87	0.185739	0.531755
GLRX3	0.304331	1.26e-79	5.88e-76	0.185739	0.518476
LRRN4	2462.91	2.51e-77	1.17e-73	0.185739	0
TACC1	6.4862	3.37e-47	1.41e-43	0.185739	0.0271363
COMMD7	0.499607	5.75e-22	1.86e-18	0.185739	0.342379
RAI2	2.65723	2.7e-21	8.6e-18	0.185739	0.0692841
TMEM135	2.05454	5.99e-15	1.65e-11	0.185739	0.084873
TFAM	0.582475	2.58e-12	6.58e-09	0.185739	0.292725
FASTK	0.582112	9.26e-12	2.3e-08	0.185739	0.287529
DUSP7	1.75412	5.89e-10	1.36e-06	0.185739	0.103926
JAK2	1.60132	3.28e-08	6.81e-05	0.185739	0.109122
ANO6	94.7117	1.64e-74	7.58e-71	0.184859	0.0017321
CCT8	0.387588	1.19e-42	4.83e-39	0.184859	0.410508
HOXA4	3.09781	2.58e-26	8.97e-23	0.184859	0.0577367
OPTN	3.02543	1.43e-25	4.89e-22	0.184859	0.0594688
NAGLU	2.88838	4.27e-24	1.44e-20	0.184859	0.0623557
RHOQ	2.55029	4.12e-19	1.26e-15	0.184859	0.0750577
NAA30	0.590556	2.49e-11	6.09e-08	0.184859	0.284065
AKAP8L	0.659667	3.55e-07	0.000683141	0.184859	0.259238
MRAS	0.277631	3.65e-90	1.74e-86	0.183979	0.54157
ENSGALG00000049851	18.5291	1.33e-64	5.97e-61	0.183979	0.00923787
ARHGAP42	3.94736	6.95e-33	2.6e-29	0.183979	0.0461894
SRPK1	0.442877	4.42e-29	1.59e-25	0.183979	0.363741
IMPA1	2.63308	1.31e-20	4.14e-17	0.183979	0.0698614
DVL1	2.28801	8.19e-17	2.38e-13	0.183979	0.0796767
GLOD4	0.612591	6.92e-10	1.59e-06	0.183979	0.274827
ACBD5	1.60358	5.07e-09	1.1e-05	0.183979	0.103349
TMEM167A	0.641307	1.39e-07	0.000276369	0.183979	0.259238
GPI	0.0920664	0	0	0.183099	0.957852
AEBP1	84.3005	1.06e-73	4.9e-70	0.183099	0.0017321
ENSGALG00000007193	49.2119	6.81e-71	3.12e-67	0.183099	0.00404157
ESYT2	9.65322	1.28e-52	5.52e-49	0.183099	0.0207852
UBE2V1	0.618833	2.09e-09	4.63e-06	0.183099	0.27194
EPC1	1.56275	1.88e-07	0.000370683	0.183099	0.110855
NEDD9	27.2208	7.43e-67	3.36e-63	0.182218	0.00692841
ENSGALG00000052896	7.50521	4.76e-49	2.01e-45	0.182218	0.0236721
KIF13A	5.54562	1.21e-42	4.92e-39	0.182218	0.0311778
SEH1L	0.634964	3.4e-08	7.05e-05	0.182218	0.26097
HSD17B10	0.629103	1.8e-07	0.000355372	0.182218	0.254042
ENSGALG00000048034	0.343077	1.09e-55	4.73e-52	0.181338	0.446882
SURF6	0.409604	3.95e-36	1.52e-32	0.181338	0.3903
NASP	0.512722	4.02e-18	1.21e-14	0.181338	0.31582
ENSGALG00000015468	2.30658	1.78e-17	5.3e-14	0.181338	0.0750577
ENSGALG00000054931	2.22922	3.3e-15	9.18e-12	0.181338	0.0825635
SSBP3	2.10242	3.51e-14	9.47e-11	0.181338	0.084873
FAIM	1.98099	9.06e-14	2.42e-10	0.181338	0.084873
RNF130	1.68917	3.58e-09	7.82e-06	0.181338	0.102194
GTPBP4	0.216903	2.45e-135	1.24e-131	0.180458	0.613741
ACAA2	0.223423	7.36e-130	3.69e-126	0.180458	0.606236
SLC2A1	24.9219	5.64e-66	2.54e-62	0.180458	0.00692841
USP54	6.79365	2.18e-46	9.07e-43	0.180458	0.0259815
UCHL5	0.405378	1.46e-36	5.62e-33	0.180458	0.386259
PLEKHA3	3.07316	1.06e-24	3.59e-21	0.180458	0.0588915
SMDT1	0.483872	5.09e-22	1.65e-18	0.180458	0.333141
ENSGALG00000038783	2.60588	5.75e-20	1.8e-16	0.180458	0.0692841
SSRP1	0.552869	1.54e-13	4.1e-10	0.180458	0.290993
ENSGALG00000047461	1.84453	2.29e-10	5.38e-07	0.180458	0.0981524
TBL2	1.68162	4.09e-08	8.42e-05	0.180458	0.107968
ENSGALG00000038222	1.51828	8.79e-07	0.00163144	0.180458	0.112587
IDH3A	0.235181	2.28e-116	1.13e-112	0.179577	0.579099
ACTA2	57.7544	6.38e-69	2.9e-65	0.179577	0.00461894
CPM	15.541	2.71e-59	1.2e-55	0.179577	0.0127021
HIP1	8.23546	9.62e-50	4.07e-46	0.179577	0.02194
MAP3K4	3.61339	1.17e-29	4.23e-26	0.179577	0.0490762
TCEA1	0.444107	2.42e-29	8.71e-26	0.179577	0.363741
ITGB1BP1	1.75491	1.47e-09	3.3e-06	0.179577	0.0998845
RSRC1	0.660787	4.99e-07	0.000947201	0.179577	0.254042
RILPL1	0.258104	6.97e-94	3.35e-90	0.178697	0.531178
FAT4	81.5392	7.85e-72	3.61e-68	0.178697	0.0017321
KANK1	72.8753	4.07e-71	1.87e-67	0.178697	0.00230947
MAP1LC3A	0.391194	1.94e-38	7.59e-35	0.178697	0.390878
PPIH	0.419283	2.65e-34	1e-30	0.178697	0.382217
MYO9A	3.17011	1.79e-26	6.26e-23	0.178697	0.0536951
ENSGALG00000052519	3.13957	1.24e-24	4.21e-21	0.178697	0.0583141
FBXO5	2.64386	6.3e-21	2e-17	0.178697	0.0652425
SIL1	2.53965	7.11e-20	2.21e-16	0.178697	0.067552
TMEM9B	0.551261	3.28e-15	9.13e-12	0.178697	0.305427
SMARCA1	0.543867	7.08e-14	1.9e-10	0.178697	0.290416
RNF166	0.582876	1.99e-11	4.9e-08	0.178697	0.277714
ENSGALG00000016217	1.52022	7.36e-06	0.0125353	0.178697	0.11836
ENSGALG00000039008	79.6448	8.92e-71	4.09e-67	0.177817	0.00230947
ENSGALG00000043829	28.0559	4.52e-65	2.03e-61	0.177817	0.00692841
DCTN2	0.445693	4.28e-29	1.54e-25	0.177817	0.363741
CERK	3.14337	8.65e-26	2.98e-22	0.177817	0.0548499
AGPAT5	2.71207	2.34e-21	7.47e-18	0.177817	0.0640878
PLOD2	2.03321	8.52e-15	2.34e-11	0.177817	0.0790993
MTMR8	1.82788	1.12e-10	2.68e-07	0.177817	0.0941109
ENSGALG00000031518	1.80057	3.91e-09	8.52e-06	0.177817	0.102194
RIPK2	62.0373	2.97e-70	1.36e-66	0.176937	0.00230947
PTGR2	0.301182	6.27e-69	2.86e-65	0.176937	0.472864
TKT	8.85484	6.96e-50	2.95e-46	0.176937	0.0207852
ENSGALG00000054915	0.374487	1.55e-40	6.16e-37	0.176937	0.392032
TEAD1	0.410926	1.94e-35	7.4e-32	0.176937	0.385681
PSMG4	0.4199	2.22e-34	8.42e-31	0.176937	0.379908
RAB29	3.27287	5.14e-26	1.78e-22	0.176937	0.0542725
ECPAS	2.34467	6.53e-17	1.91e-13	0.176937	0.0744804
AIDA	1.64805	5.99e-08	0.000122098	0.176937	0.105081
AS3MT	1.56836	9.04e-08	0.00018219	0.176937	0.103926
ARHGEF7	1.56653	9.49e-07	0.0017553	0.176937	0.110855
DYSF	11.0135	2.19e-55	9.53e-52	0.176056	0.0144342
RNF19A	5.28084	3.11e-37	1.21e-33	0.176056	0.0363741
CREM	4.82099	4.7e-35	1.79e-31	0.176056	0.039261
MCOLN1	1.82102	1.78e-11	4.38e-08	0.176056	0.0883372
ENSGALG00000002499	0.573182	3.62e-11	8.81e-08	0.176056	0.27194
MAPKAPK2	1.52222	1.46e-06	0.00265259	0.176056	0.110855
SAV1	1.5074	3.83e-06	0.00674656	0.176056	0.113164
STMN1	0.138768	1.85e-276	9.88e-273	0.175176	0.828522
GGT5	2125.32	9.9e-73	4.56e-69	0.175176	0
DACH1	77.4768	1.23e-69	5.6e-66	0.175176	0.00230947
SRXN1	39.6566	1.17e-66	5.28e-63	0.175176	0.00461894
INPP4A	6.56176	1.74e-45	7.2e-42	0.175176	0.0242494
ENSGALG00000051419	0.37456	4.85e-42	1.96e-38	0.175176	0.399538
PDE3A	5.44798	5.15e-40	2.04e-36	0.175176	0.0311778
ENSGALG00000012694	0.465429	5.99e-25	2.04e-21	0.175176	0.341224
TSPAN14	1.9236	9.62e-11	2.3e-07	0.175176	0.0935335
EHD4	112.916	1.07e-70	4.91e-67	0.174296	0.00115473
THBS1	6.89274	3.55e-45	1.47e-41	0.174296	0.0248268
NECTIN4	2.38014	4.03e-17	1.18e-13	0.174296	0.0715935
ENSGALG00000051156	2.32509	5.65e-17	1.65e-13	0.174296	0.0715935
TBC1D1	2.27867	8.76e-17	2.54e-13	0.174296	0.0715935
ADIPOR1	2.37493	1.61e-16	4.65e-13	0.174296	0.073903
ENSGALG00000011745	0.53418	1e-15	2.84e-12	0.174296	0.300808
NRDC	0.54656	1.57e-14	4.29e-11	0.174296	0.29388
TMBIM1	2.21745	1.91e-14	5.19e-11	0.174296	0.0796767
CNP	0.536933	6.33e-13	1.65e-09	0.174296	0.277714
ASXL2	1.86241	5.81e-11	1.4e-07	0.174296	0.0906467
ENSGALG00000039177	1.81063	1.23e-09	2.78e-06	0.174296	0.0969977
ZBTB2	1.75233	1.34e-09	3.03e-06	0.174296	0.0952656
SRSF4	0.601438	1.59e-09	3.55e-06	0.174296	0.263857
REEP3	1.76077	4.71e-09	1.02e-05	0.174296	0.0987298
SYBU	246.589	3.71e-71	1.7e-67	0.173415	0.000577367
SLC4A11	116.119	1.04e-69	4.74e-66	0.173415	0.0017321
ENSGALG00000053491	60.2597	4.22e-68	1.92e-64	0.173415	0.00288684
BASP1	17.1154	4.35e-60	1.92e-56	0.173415	0.00923787
ACOT7	9.15395	4.81e-50	2.04e-46	0.173415	0.0190531
DHX36	0.463355	1.83e-24	6.19e-21	0.173415	0.33776
GSK3B	0.470639	5.23e-23	1.73e-19	0.173415	0.329677
WDR43	0.499953	2.38e-19	7.33e-16	0.173415	0.314088
LARP7	0.545209	4.68e-13	1.22e-09	0.173415	0.280023
ALAS1	1.50665	1.75e-05	0.0285371	0.173415	0.116051
AHCY	0.070529	0	0	0.172535	0.985566
ENSGALG00000042503	0.297023	1.12e-75	5.2e-72	0.172535	0.493649
ATL1	13.6744	1.55e-56	6.77e-53	0.172535	0.0121247
STARD3NL	3.21824	1.91e-26	6.65e-23	0.172535	0.0496536
AURKAIP1	0.455546	1.01e-24	3.44e-21	0.172535	0.334873
SIVA1	0.477106	1.64e-21	5.24e-18	0.172535	0.321016
VBP1	0.481446	2.36e-21	7.54e-18	0.172535	0.321016
RCAN3	2.77007	3.37e-21	1.07e-17	0.172535	0.0612009
ECH1	0.569343	6.92e-13	1.8e-09	0.172535	0.284065
ENSGALG00000045540	1.59956	1.32e-06	0.00241452	0.172535	0.108545
RGL1	3.86371	1.41e-31	5.22e-28	0.171655	0.0404157
PHF2	0.41202	1.39e-29	5.01e-26	0.171655	0.346998
CYB5B	0.443977	2.11e-28	7.55e-25	0.171655	0.352194
ENSGALG00000053194	0.483839	5.84e-19	1.79e-15	0.171655	0.303118
SUSD6	2.22114	1.56e-14	4.26e-11	0.171655	0.0779446
LIMD1	2.08864	2.63e-13	6.91e-10	0.171655	0.0808314
IL31RA	241.801	5.19e-70	2.37e-66	0.170775	0.000577367
MCRIP2	0.304836	2.95e-63	1.32e-59	0.170775	0.452079
PSMA5	0.453088	6.41e-27	2.25e-23	0.170775	0.34642
IBTK	0.442498	2e-25	6.87e-22	0.170775	0.333718
MAML2	2.73204	3.79e-21	1.21e-17	0.170775	0.0594688
ENSGALG00000055092	0.511946	1.54e-15	4.34e-12	0.170775	0.287529
ATP2A2	0.51953	3.29e-15	9.15e-12	0.170775	0.287529
PER2	1.99972	4.89e-13	1.27e-09	0.170775	0.080254
TMCC1	1.54344	1.48e-06	0.00268808	0.170775	0.106236
ENSGALG00000054937	83.312	4.83e-68	2.19e-64	0.169894	0.0017321
FAM26E	39.2382	2.08e-64	9.32e-61	0.169894	0.00461894
ABCA2	0.336349	3.51e-51	1.5e-47	0.169894	0.418014
CXXC5	0.348354	7.24e-48	3.03e-44	0.169894	0.41224
RBM19	0.449747	3.23e-25	1.1e-21	0.169894	0.334296
OXR1	1.8993	7.07e-12	1.77e-08	0.169894	0.0825635
INTS13	0.567403	3.44e-11	8.36e-08	0.169894	0.266166
SLC20A2	0.594976	2.4e-10	5.63e-07	0.169894	0.265589
RWDD3	0.597158	2.7e-09	5.96e-06	0.169894	0.255774
XPO6	0.597663	3.23e-08	6.7e-05	0.169894	0.243072
SEC61A1	0.200353	4.65e-143	2.36e-139	0.169014	0.620092
ENSGALG00000048698	0.382137	2.96e-40	1.18e-36	0.169014	0.390878
GPC4	4.12064	5.14e-31	1.89e-27	0.169014	0.0409931
TWF2	2.31104	1.5e-15	4.21e-12	0.169014	0.0727483
MAP3K7	0.614204	1.34e-09	3.02e-06	0.169014	0.260393
DCTN3	0.640021	1.87e-07	0.000368354	0.169014	0.244226
CUL2	0.663218	4.01e-06	0.00702371	0.169014	0.232679
FAM135A	0.244064	1.37e-93	6.57e-90	0.168134	0.51963
USB1	0.342285	5.95e-51	2.53e-47	0.168134	0.418591
PTK2	4.99272	8.39e-36	3.21e-32	0.168134	0.0334873
MED6	0.433836	2.2e-26	7.65e-23	0.168134	0.33545
ISCA2	0.476256	2.54e-22	8.28e-19	0.168134	0.322748
HACD2	2.87385	2.12e-21	6.78e-18	0.168134	0.0577367
NAPRT	2.5691	2.86e-19	8.79e-16	0.168134	0.0617783
ACTA1	0.509528	7.16e-19	2.19e-15	0.168134	0.31351
ENSGALG00000044278	2.05816	4.08e-13	1.07e-09	0.168134	0.0785219
SCOC	2.04479	8.36e-12	2.09e-08	0.168134	0.0842956
NDUFS1	0.597482	5.89e-10	1.36e-06	0.168134	0.259815
BLOC1S6	1.6839	1.64e-07	0.000323459	0.168134	0.101039
CUL1	0.663027	3.79e-06	0.00667675	0.168134	0.233256
ENSGALG00000041909	14.292	5.59e-55	2.42e-51	0.167254	0.0115473
NDUFB8	0.357002	7.46e-47	3.11e-43	0.167254	0.409931
INPP5F	3.4789	6.28e-27	2.21e-23	0.167254	0.0461894
SEC23B	2.1428	1.04e-13	2.76e-10	0.167254	0.0767898
BLOC1S5	0.611505	1.85e-09	4.11e-06	0.167254	0.258661
ELMO2	0.627698	6.85e-08	0.000139206	0.167254	0.244804
ZDHHC17	1.58255	5.82e-07	0.0010964	0.167254	0.102194
CTSS	12.3265	8.55e-53	3.68e-49	0.166373	0.0132794
JADE2	10.4546	1.99e-51	8.52e-48	0.166373	0.0144342
FBXO9	0.350526	1.12e-45	4.63e-42	0.166373	0.397806
NIFK	0.364355	4.8e-43	1.96e-39	0.166373	0.39261
RRAS	0.438587	7.2e-27	2.52e-23	0.166373	0.33776
ENSGALG00000046938	0.474689	8.36e-19	2.55e-15	0.166373	0.297344
GET4	0.573899	1.31e-11	3.23e-08	0.166373	0.267898
ORAOV1	0.585925	3.88e-10	9.02e-07	0.166373	0.257506
NAA40	0.595705	1.2e-09	2.71e-06	0.166373	0.254042
USP47	0.646375	9.06e-07	0.00168041	0.166373	0.234988
RBM38	0.164388	3.12e-196	1.62e-192	0.165493	0.712471
KIF1BP	0.265504	7.66e-82	3.6e-78	0.165493	0.493072
HS3ST1	152.316	5.21e-67	2.35e-63	0.165493	0.00115473
ENSGALG00000041463	0.45516	6.69e-26	2.31e-22	0.165493	0.338337
SORBS1	31.593	2.24e-61	9.99e-58	0.164613	0.00519631
LSM12	0.321466	3.8e-59	1.68e-55	0.164613	0.440531
BCAS2	0.361842	2.89e-44	1.18e-40	0.164613	0.397229
PLEKHA5	2.96049	2.31e-22	7.55e-19	0.164613	0.0536951
PIP5K1C	2.9214	9.86e-22	3.17e-18	0.164613	0.0548499
POLR2C	0.495668	8.16e-20	2.53e-16	0.164613	0.310624
GBF1	0.549322	3.8e-12	9.64e-09	0.164613	0.265589
RNF141	1.76441	1.46e-09	3.27e-06	0.164613	0.0877598
PPP2R5E	1.69082	2.28e-07	0.000446443	0.164613	0.0993072
ENY2	0.295521	4.56e-66	2.06e-62	0.163732	0.452656
DISP3	5.53856	6.76e-37	2.61e-33	0.163732	0.0300231
BRI3BP	3.35504	2.04e-25	6.99e-22	0.163732	0.0473441
LIMS1	3.3012	2.91e-25	9.95e-22	0.163732	0.0473441
JAG1	2.7006	6.17e-20	1.92e-16	0.163732	0.0577367
RAB18	0.510925	2.48e-16	7.14e-13	0.163732	0.286374
VCPKMT	1.68889	4.03e-08	8.31e-05	0.163732	0.0935335
CHD5	1.54027	1.37e-06	0.00248991	0.163732	0.100462
SNAPC5	3.90686	4.64e-29	1.66e-25	0.162852	0.0404157
CSTB	2.84667	7.52e-20	2.34e-16	0.162852	0.0583141
PXMP4	0.479483	3.77e-19	1.16e-15	0.162852	0.297921
TRAK1	2.52084	1.18e-17	3.52e-14	0.162852	0.062933
LSM5	0.608374	8.68e-10	1.98e-06	0.162852	0.255774
B4GALT2	0.224175	1.59e-119	7.88e-116	0.161972	0.580831
CCDC85A	72.1373	5.97e-64	2.68e-60	0.161972	0.00230947
EML3	5.73664	1.28e-38	5e-35	0.161972	0.0265589
ENSGALG00000049873	4.32032	5.14e-33	1.93e-29	0.161972	0.0334873
HIVEP2	3.15532	4.81e-23	1.59e-19	0.161972	0.0508083
RBIS	0.483486	2.15e-21	6.87e-18	0.161972	0.316397
EMC6	0.510536	1.35e-16	3.9e-13	0.161972	0.286952
OSBPL8	2.34607	1.71e-15	4.81e-12	0.161972	0.067552
GXYLT1	2.33101	3.94e-15	1.09e-11	0.161972	0.0692841
CCDC126	1.66113	8.24e-08	0.000166618	0.161972	0.0935335
SMARCA5	0.6428	1.2e-06	0.002199	0.161972	0.227483
MGRN1	0.657361	2.09e-06	0.00374618	0.161972	0.229215
FMOD	66.6017	1.63e-63	7.32e-60	0.161092	0.00230947
THYN1	0.369507	1.15e-42	4.69e-39	0.161092	0.3903
ENSGALG00000006840	0.395074	1.05e-32	3.93e-29	0.161092	0.350462
ENSGALG00000011172	0.425995	1.45e-23	4.83e-20	0.161092	0.311778
AP3M2	2.93154	3.23e-21	1.03e-17	0.161092	0.0536951
PDCD2	0.491572	2.11e-18	6.37e-15	0.161092	0.295035
PSME3	0.543273	1.79e-13	4.73e-10	0.161092	0.271363
SUCLA2	0.549745	2.18e-12	5.58e-09	0.161092	0.264434
PRRG1	1.73708	1.22e-08	2.58e-05	0.161092	0.0894919
DACH2	32.8324	3.72e-60	1.65e-56	0.160211	0.00461894
MYO18A	0.345943	4.91e-42	1.99e-38	0.160211	0.375289
CRLS1	0.468461	1.9e-22	6.2e-19	0.160211	0.31351
CG-1B	3.2811	1.73e-21	5.53e-18	0.160211	0.0542725
USP19	0.512396	4.64e-15	1.28e-11	0.160211	0.276559
RNPS1	0.596525	4.78e-10	1.11e-06	0.160211	0.254619
TET2	0.579976	6.57e-10	1.51e-06	0.160211	0.248845
MFAP1	0.594392	1.03e-09	2.34e-06	0.160211	0.248845
ENSGALG00000044866	233.398	4.23e-65	1.91e-61	0.159331	0.000577367
CX3CL1	163.3	4.72e-65	2.13e-61	0.159331	0.000577367
PCSK2	142.459	2.32e-64	1.04e-60	0.159331	0.00115473
JAGN1	0.368826	2.96e-42	1.2e-38	0.159331	0.388568
MAP3K5	5.87242	2.47e-37	9.6e-34	0.159331	0.0271363
PDCL3	0.412889	3.49e-32	1.3e-28	0.159331	0.354503
MAP2K3	4.22962	5.08e-30	1.84e-26	0.159331	0.0375289
INTS6	2.4001	4.58e-17	1.34e-13	0.159331	0.0612009
VPS35	0.521236	2.74e-16	7.89e-13	0.159331	0.286952
IREB2	0.570925	1.47e-11	3.64e-08	0.159331	0.261547
NR3C1	1.81526	5.94e-10	1.37e-06	0.159331	0.0825635
C1orf21	1.81753	2.36e-08	4.94e-05	0.159331	0.0906467
RB1	1.72413	3.71e-08	7.68e-05	0.159331	0.0906467
TMEM63B	0.630121	5.92e-07	0.00111547	0.159331	0.229215
PYGL	1.54688	1.74e-06	0.00314961	0.159331	0.0969977
NFIX	0.172032	9.3e-170	4.79e-166	0.158451	0.659931
COX19	0.367095	3.99e-41	1.6e-37	0.158451	0.37933
CYTH3	3.72392	5.65e-26	1.96e-22	0.158451	0.0438799
TSG101	0.524065	5.21e-15	1.44e-11	0.158451	0.277136
C25H1ORF43	0.584444	1.42e-10	3.37e-07	0.158451	0.253464
WDR55	0.599738	2.91e-10	6.83e-07	0.158451	0.255774
GCN1	0.591708	4.39e-10	1.02e-06	0.158451	0.251155
SPRED1	1.76335	4.97e-08	0.000101544	0.158451	0.091224
RASGRP1	60.2239	2.3e-61	1.02e-57	0.15757	0.00288684
FAM114A1	7.18021	2.12e-39	8.37e-36	0.15757	0.0242494
TNKS1BP1	5.49912	9.23e-35	3.51e-31	0.15757	0.0300231
KLF3	4.65904	4.46e-32	1.66e-28	0.15757	0.0334873
GKAP1	0.54383	8.2e-12	2.05e-08	0.15757	0.255196
COQ8A	0.57029	2.58e-11	6.31e-08	0.15757	0.257506
ENSGALG00000047622	1.94876	9.08e-11	2.17e-07	0.15757	0.0790993
DEGS1	1.77856	3.04e-09	6.66e-06	0.15757	0.0837182
PCMT1	0.662114	3.55e-06	0.00626696	0.15757	0.224018
ENSGALG00000044628	0.259789	2.89e-82	1.36e-78	0.15669	0.486721
PLCB4	8.11241	1.7e-44	6.98e-41	0.15669	0.017321
IMPDH2	0.372195	2.53e-37	9.83e-34	0.15669	0.360855
ADAMTS12	5.03141	5.31e-33	1.99e-29	0.15669	0.0317552
POLR2B	0.392633	2.48e-32	9.22e-29	0.15669	0.342956
NUDC	0.403859	5.06e-31	1.86e-27	0.15669	0.342379
NBEAL2	3.36433	1.34e-24	4.53e-21	0.15669	0.0444573
LTA4H	2.80749	1.82e-19	5.62e-16	0.15669	0.0548499
ENSGALG00000041611	2.62765	1.7e-16	4.91e-13	0.15669	0.062933
ENSGALG00000028551	0.551892	7.74e-12	1.93e-08	0.15669	0.258083
DAB2	0.135773	5.68e-227	2.99e-223	0.15581	0.73903
AHR	27.2846	6.13e-57	2.68e-53	0.15581	0.00577367
LBH	13.0614	2.14e-49	9.05e-46	0.15581	0.0127021
GNAL	6.92805	3.98e-40	1.58e-36	0.15581	0.02194
SNX25	6.19165	3.48e-38	1.36e-34	0.15581	0.0242494
ENSGALG00000052055	0.419296	7.06e-27	2.48e-23	0.15581	0.322171
ENSGALG00000033694	3.76098	8.26e-26	2.85e-22	0.15581	0.0427252
CRTC1	2.90101	1.58e-20	4.96e-17	0.15581	0.051963
ATP6V0B	0.488179	1.22e-18	3.69e-15	0.15581	0.289838
PPM1B	0.540639	3.29e-14	8.87e-11	0.15581	0.273672
APOOL	0.617961	7.07e-08	0.000143406	0.15581	0.233834
ALDH3A2	1.5107	2.24e-06	0.00401478	0.15581	0.0946882
FHL3	0.164862	7.78e-186	4.03e-182	0.15493	0.687644
PTRH2	0.276466	3.95e-74	1.82e-70	0.15493	0.469977
COLEC10	75.7113	1.22e-61	5.44e-58	0.15493	0.0017321
EPN3	22.3258	1.32e-54	5.71e-51	0.15493	0.00750577
CCL1	8.25799	1.53e-43	6.27e-40	0.15493	0.0178984
KLF7	8.21291	1.79e-43	7.3e-40	0.15493	0.0178984
USP10	0.407635	1.37e-30	5.02e-27	0.15493	0.338915
ENSGALG00000031398	3.97933	8.4e-30	3.04e-26	0.15493	0.034642
EIF4E	0.436035	2.28e-25	7.81e-22	0.15493	0.319284
ENSGALG00000051358	0.570513	9.12e-11	2.18e-07	0.15493	0.250577
CETN1	1.89234	6.6e-10	1.52e-06	0.15493	0.080254
MSL3	0.605852	3.32e-08	6.88e-05	0.15493	0.232679
MPC2	0.198825	1.89e-125	9.41e-122	0.154049	0.571594
MYO1A	39.7038	2.36e-58	1.04e-54	0.154049	0.00404157
SDHAF4	0.371193	8.25e-36	3.16e-32	0.154049	0.352771
ERO1A	3.0332	1.76e-20	5.53e-17	0.154049	0.0513857
CKAP2L	2.60359	5.08e-16	1.45e-12	0.154049	0.0623557
DARS	0.517443	4.02e-15	1.11e-11	0.154049	0.272517
PHKG1	0.533986	8.63e-15	2.37e-11	0.154049	0.274827
TBC1D5	1.87266	4.54e-10	1.05e-06	0.154049	0.0785219
SUPT6H	0.646784	4.95e-07	0.00093922	0.154049	0.226905
RNH1	0.129468	1.24e-238	6.54e-235	0.153169	0.754042
TNFRSF1A	3.39546	1.17e-23	3.91e-20	0.153169	0.0444573
AGTRAP	3.42143	5.95e-23	1.96e-19	0.153169	0.0461894
FCHO2	2.47838	7.23e-16	2.05e-12	0.153169	0.0612009
TAF15	0.538328	2.34e-13	6.17e-10	0.153169	0.263279
POGLUT2	2.09097	5.65e-12	1.42e-08	0.153169	0.0721709
ACTN1	1.97559	1.14e-09	2.59e-06	0.153169	0.0814088
TAOK1	0.597776	4.43e-07	0.000844033	0.153169	0.2194
TMEM87A	0.666677	2.42e-05	0.0391167	0.153169	0.209584
HOXC8	2008.59	6.68e-63	2.98e-59	0.152289	0
SPINK5	63.9471	8.64e-60	3.82e-56	0.152289	0.00230947
ENSGALG00000049751	4.06732	1.6e-27	5.63e-24	0.152289	0.0375289
PPP1R7	0.409753	3.39e-26	1.17e-22	0.152289	0.311778
PSMC1	0.435462	1.85e-23	6.15e-20	0.152289	0.303695
GYPC	3.39857	3.71e-23	1.23e-19	0.152289	0.0450346
USP33	2.09917	3.56e-12	9.03e-09	0.152289	0.0704388
WBP1L	2.00716	2.1e-11	5.18e-08	0.152289	0.0727483
NOB1	0.600412	8.71e-09	1.86e-05	0.152289	0.236143
ATP11B	0.656846	1.29e-05	0.0214564	0.152289	0.211316
RNASEH2B	0.205562	2.41e-119	1.19e-115	0.151408	0.564088
ZBTB41	0.26621	1.94e-78	9.03e-75	0.151408	0.479792
NPLOC4	0.358559	1.72e-39	6.77e-36	0.151408	0.364896
HIKESHI	0.410778	1.26e-29	4.55e-26	0.151408	0.332564
URI1	0.494611	8.64e-16	2.45e-12	0.151408	0.269053
GABARAPL2	0.595408	8.19e-09	1.75e-05	0.151408	0.234411
ACE	32.1147	1.73e-55	7.52e-52	0.150528	0.00519631
LGMN	4.81696	1.96e-30	7.15e-27	0.150528	0.0323326
DTD1	0.417971	5.15e-28	1.83e-24	0.150528	0.325058
SEC11A	0.496522	5.85e-16	1.67e-12	0.150528	0.270208
DNAJC15	0.564085	6.65e-10	1.53e-06	0.150528	0.237298
SEPHS2L	0.603864	2.78e-08	5.82e-05	0.150528	0.228637
DTNBP1	1.72116	3.73e-08	7.71e-05	0.150528	0.0831409
AFTPH	1.52606	1.94e-06	0.00349053	0.150528	0.0900693
CASP3	0.27624	1.41e-71	6.48e-68	0.149648	0.457852
ENSGALG00000049007	63.3259	1.1e-58	4.85e-55	0.149648	0.00230947
C1orf35	0.396196	2.65e-28	9.46e-25	0.149648	0.319284
NFU1	0.51703	4.46e-16	1.27e-12	0.149648	0.277136
AFMID	1.98507	1.27e-10	3.02e-07	0.149648	0.073903
NISCH	1.82515	2.36e-09	5.21e-06	0.149648	0.0779446
SOCS6	1.84359	2.93e-09	6.44e-06	0.149648	0.0785219
PDCL	0.61599	1.87e-07	0.000368872	0.149648	0.221132
RPF2	0.634989	4.69e-07	0.000893402	0.149648	0.222286
ATG101	0.621514	8.12e-07	0.00150977	0.149648	0.217667
SNAPIN	0.279799	3.86e-69	1.76e-65	0.148768	0.449769
ENSGALG00000026070	10.8237	4.68e-45	1.93e-41	0.148768	0.0138568
ITPRID2	7.70918	1.65e-40	6.58e-37	0.148768	0.0184758
ENSGALG00000047313	8.59476	2.23e-40	8.88e-37	0.148768	0.0190531
RARS	0.372508	1.04e-37	4.05e-34	0.148768	0.359122
HADHA	0.399428	1.06e-28	3.78e-25	0.148768	0.320439
DENR	0.437917	6.5e-24	2.18e-20	0.148768	0.30485
NECTIN3	2.74514	1.22e-17	3.62e-14	0.148768	0.0542725
DHX29	0.47078	2.05e-17	6.06e-14	0.148768	0.273672
MTSS2	0.512732	1.51e-13	4.01e-10	0.148768	0.255774
TEX10	0.517562	4.76e-13	1.24e-09	0.148768	0.251155
FBXL3	2.05951	9.55e-12	2.37e-08	0.148768	0.0692841
LZIC	0.62809	4.84e-07	0.0009201	0.148768	0.2194
N4BP1	0.649083	2.29e-06	0.00410445	0.148768	0.213626
CCDC186	1.58581	3.04e-06	0.00539351	0.148768	0.091224
TRRAP	0.646291	3.33e-06	0.00589564	0.148768	0.213626
SEMA6B	0.116654	2.23e-284	1.19e-280	0.147887	0.821016
SUN1	0.181297	5.08e-146	2.58e-142	0.147887	0.611432
ENSGALG00000052868	1877.44	4.95e-61	2.2e-57	0.147887	0
KITLG	150.44	3.51e-60	1.55e-56	0.147887	0.000577367
ENSGALG00000015026	30.0903	2.19e-54	9.48e-51	0.147887	0.00519631
CCDC82	7.69442	4.57e-41	1.83e-37	0.147887	0.017321
TMEM64	4.6219	1.15e-30	4.22e-27	0.147887	0.0300231
ERAP1	3.00316	3.79e-21	1.21e-17	0.147887	0.045612
ACOT13	3.05455	1.02e-20	3.23e-17	0.147887	0.0467667
ENSGALG00000033705	0.55491	4.07e-11	9.87e-08	0.147887	0.243649
ENSGALG00000034218	0.200473	3.21e-122	1.6e-118	0.147007	0.564665
EXOSC1	0.286319	8.01e-64	3.59e-60	0.147007	0.430716
ENSGALG00000011806	80.0054	2.59e-58	1.14e-54	0.147007	0.0017321
RASSF9	71.8995	2.79e-58	1.23e-54	0.147007	0.0017321
ENSGALG00000041778	0.345624	3.9e-40	1.55e-36	0.147007	0.357968
GNB4	2.43936	4.06e-14	1.09e-10	0.147007	0.0617783
GABARAPL1	2.21485	1.63e-12	4.18e-09	0.147007	0.0663972
OXSR1	2.10018	2.44e-11	5.97e-08	0.147007	0.0698614
SLC25A1	1.74163	4.17e-07	0.000796446	0.147007	0.0866051
CSNK1E	0.275276	7.58e-68	3.44e-64	0.146127	0.442841
RIC8A	0.283741	7.93e-59	3.5e-55	0.146127	0.411663
MALL	82.9351	5.96e-58	2.62e-54	0.146127	0.0017321
MERTK	18.5197	1.01e-50	4.3e-47	0.146127	0.00750577
ERLEC1	0.462666	2.1e-20	6.59e-17	0.146127	0.288106
HTD2	0.484649	1e-17	2.98e-14	0.146127	0.275982
GATSL2	2.45882	5.31e-15	1.47e-11	0.146127	0.0583141
CLN8	1.84682	3.19e-10	7.46e-07	0.146127	0.0710162
AGO3	0.572248	8.49e-10	1.94e-06	0.146127	0.233256
RIDA	1.77968	2.63e-08	5.51e-05	0.146127	0.0796767
ENSGALG00000006422	1.77802	1.1e-07	0.000220911	0.146127	0.0831409
ARRDC2	1.63949	6.35e-07	0.00119282	0.146127	0.0854503
PTBP2	0.645857	3.51e-06	0.00620761	0.146127	0.209584
CAB39L	45.0754	4.14e-56	1.81e-52	0.145246	0.00288684
ENSGALG00000003345	26.3794	1.42e-52	6.11e-49	0.145246	0.00577367
CDK2AP1	0.38673	1.48e-29	5.34e-26	0.145246	0.319284
ARNTL2	3.92152	4.38e-26	1.52e-22	0.145246	0.0357968
LYSMD2	0.448655	8.55e-21	2.7e-17	0.145246	0.286952
SPTLC2	2.63559	7.05e-17	2.05e-13	0.145246	0.0531178
BIRC8	1.71821	7.64e-09	1.64e-05	0.145246	0.0750577
EBNA1BP2	0.235496	1.64e-87	7.78e-84	0.144366	0.483256
LHFPL5	27.1441	3.05e-52	1.31e-48	0.144366	0.00577367
PRELP	8.56854	9.98e-43	4.06e-39	0.144366	0.0138568
MT3	8.31825	2.42e-38	9.44e-35	0.144366	0.0196305
MPHOSPH10	0.380461	7.66e-34	2.89e-30	0.144366	0.340069
ST3GAL2	2.8928	9.48e-19	2.89e-15	0.144366	0.0490762
ARL8BL	1.67583	6.4e-07	0.00120247	0.144366	0.0842956
DMXL1	1.62171	9.13e-07	0.00169134	0.144366	0.0842956
ENSGALG00000040041	0.280204	2.8e-63	1.25e-59	0.143486	0.424942
TBX2	110.26	1.43e-57	6.26e-54	0.143486	0.00115473
BAIAP2	43.7991	1.21e-54	5.26e-51	0.143486	0.0034642
WDR74	0.357853	2.49e-38	9.71e-35	0.143486	0.352194
PTPN9	2.22433	1.4e-11	3.46e-08	0.143486	0.067552
TMEM208	0.567125	7.29e-11	1.75e-07	0.143486	0.239607
[truncated: 1,485 more rows]
